# Supplementary material for: SpeCollate: Deep cross-modal similarity network for mass spectrometry data based peptide deductions
Source: PLoS One. 2021 Oct 29;16(10):e0259349. doi: 10.1371/journal.pone.0259349 (PMC8555789; doi:10.1371/journal.pone.0259349)
Supplement: S1 File — Details of libraries used in training, testing, and validating SpeCollate. (XLSX) [file pone.0259349.s001.xlsx]

## Sheet: Sheet1
Train/Validation (80/20 split)
Library Name	URL
human_synthetic_hcd_selected	https://chemdata.nist.gov/dokuwiki/doku.php?id=peptidew:lib:kustersynselected20170530
cptac2_mouse_hcd_selected	https://chemdata.nist.gov/dokuwiki/doku.php?id=peptidew:clib:mousehcd_selected20141124
chinese_hamster_hcd_selected	https://chemdata.nist.gov/dokuwiki/doku.php?id=peptidew:lib:cho_20180223
human_hcd_tryp_best	https://chemdata.nist.gov/dokuwiki/doku.php?id=peptidew:lib:humanhcd20160503
massive	https://massive.ucsd.edu/ProteoSAFe/result.jsp?task=daa7c2c21f9a45c08c41e071a3729d67&view=download_filtered_mgf_library&show=true
rat_qtof_consensus_final_true_lib	https://chemdata.nist.gov/dokuwiki/doku.php?id=peptidew:lib:rat_qtof
human_hcd_tryp_good	https://chemdata.nist.gov/dokuwiki/doku.php?id=peptidew:lib:humanhcd20160503
human_hcd_semitryp	https://chemdata.nist.gov/dokuwiki/doku.php?id=peptidew:lib:humanhcd20160503
Hold Out Dataset
human_hcd_labelfree_phospho_selected_passed	https://chemdata.nist.gov/dokuwiki/doku.php?id=peptidew:lib:phoshopept_labelfree_20190214
proteome tools	http://www.proteometools.org/index.php?id=53
