# Supplementary material for: SpeCollate: Deep cross-modal similarity network for mass spectrometry data based peptide deductions
Source: PLoS One. 2021 Oct 29;16(10):e0259349. doi: 10.1371/journal.pone.0259349 (PMC8555789; doi:10.1371/journal.pone.0259349)
Supplement: S2 File — Datasets used to compare SpeCollate’s performance against Crux and MSFragger. (XLSX) [file pone.0259349.s002.xlsx]

## Sheet: Sheet1
Dataset ID	Species	Organism part	Mass Spectrometer	Gradient	URL
PXD000612	Homo sapiens (human)	Cell culture	Q Exactive	5-60%	https://www.ebi.ac.uk/pride/archive/projects/PXD000612
PXD009861	Homo sapiens (human), Saccharomyces cerevisiae (baker's yeast)	Cell culture	TripleTOF 5600, Q Exactive	-	https://www.ebi.ac.uk/pride/archive/projects/PXD009861
PXD001468	Homo sapiens (human)	Kidney, Brain	Q Exactive	See URL	https://www.ebi.ac.uk/pride/archive/projects/PXD001468
