# Supplementary material for: SpeCollate: Deep cross-modal similarity network for mass spectrometry data based peptide deductions
Source: PLoS One. 2021 Oct 29;16(10):e0259349. doi: 10.1371/journal.pone.0259349 (PMC8555789; doi:10.1371/journal.pone.0259349)
Supplement: S4 File — List of peptides identified for different experiments. (XLSX) [file pone.0259349.s004.xlsx]

## Sheet: PXD000612 No Mods
SpeCollate	Crux	MSFragger
FAQALGLTEAVK	HTGPGILSMANAGPNTNGSQFFIC[57.02146]TAK	HTGPGILSMANAGPNTNGSQFFIC[57.02146]TAK
LQVGQGVSLTLK	HGIILNSEIATNGETSDTLNNVGYQGPTK	SGPFGQIFRPDNFVFGQSGAGNNWAK
ATVLLSMSK	QAFTDVATGSLGQGLGAAC[57.02146]GMAYTGK	NMITGTSQADC[57.02146]AVLIVAAGVGEFEAGISK
VILTSPLIRDELEK	HSQAVEELAEQLEQTK	KVEHEISEGNVATAAAAALASAATK
IGPILDNSTLQSEVKPILEK	NMITGTSQADC[57.02146]AVLIVAAGVGEFEAGISK	KPPVATEGESALNFNLFEK
VLSVC[57.02146]PSNKPAIVEAGGMQALGK	ELEQVC[57.02146]NPIISGLYQGAGGPGPGGFGAQGPK	VPAATSAIITNDGIGINPAQTAGNVFLK
AQPLEDLAGLK	LAQQQASAAAAAAAATAAATAATTTSAGVSHQNPSK	SSGNSSSSGSGSGSTSAGSSSPGAR
LLLLGAGESGK	KVEHEISEGNVATAAAAALASAATK	AYHEQLSVAEITNAC[57.02146]FEPANQMVK
FMELNLAQK	HGGGGGGGSGPSAGSGGGGFGGSAAVAAATASGGK	AYHEQLTVAEITNAC[57.02146]FEPANQMVK
AQNDLIWNIKDELK	KPEQVVALDAQNIVAVSC[57.02146]GEAHTLALNDK	VGEVC[57.02146]HITC[57.02146]KPEYAYGSAGSPPK
VQQTVQDLFGR	VPAATSAIITNDGIGINPAQTAGNVFLK	TKPQDMISAGGESVAGITAISGK
TYEQVLENLESK	AITVFSPDGHLFQVEYAQEAVK	KTDPSSLGATSASFNFGK
LMDEVIK	LKGEMMDLQHGSLFLQTPK	AGQVVTIWAAGAGATHSPPTDLVWK
TTPSVVAFTADGER	TALLDAAGVASLLTTAEVVVTEIPK	VLGTSVESIMATEDRQLFSDK
DAGQISGLNVLR	HQAFEAEVQANSGAIVK	ELEQVC[57.02146]NPIISGLYQGAGGPGPGGFGAQGPK
LQVTMPGIK	HPSVESVVQC[57.02146]EIDEDVIQVSK	TFSHELSDFGLESTAGEIPVVAIR
ALLQSSASR	GPHLANSILFQSSGLTNGIIEEK	KVQGGALEDSQLVAGVAFK
TVTELVTK	APDMSSSEEFPSFGAQVAPK	HSLNSSSASTTEPDFQK
SFEQISANITK	AFADALEVIPMALSENSGMNPIQTMTEVR	TEDMVSQLHTNLLGSMLTC[57.02146]K
DQSQVTWHEIARPQIHGYDLK	TEDMVSQLHTNLLGSMLTC[57.02146]K	HLALSQPFSFTQQDMPK
VLMLTLQNDPPSLETGVQDK	ILQEYVEHQVDDAMMANAAQK	KGEPVSAEDLGVSGALTVLMK
EVLSLLQEK	HVGPGVLSMANAGPNTNGSQFFIC[57.02146]TIK	VETGVLKPGMVVTFAPVNVTTEVK
EQLEAAKPEPVIEEVDLANLAPR	SGHSSVEDAQATMELYK	ADRDESSPYAAMLAAQDVAQR
LAPEFAK	NPDGTMNLMNWEC[57.02146]AIPGK	VIPATDLSEQISTAGTEASGTGNMK
LIDFLESGK	AYHEQLSVAEITNAC[57.02146]FEPANQMVK	HPSVESVVQC[57.02146]EIDEDVIQVSK
SVLTGGLDALEFIGKK	THSVNGITEEADPTIYSGK	HVSPAGAAVGIPLSEDEAK
LPELLLK	TVQTAAANAASTAASSAAQNAFK	GPTVGGGLPGIGVQGLEGNLQMPGIK
LQQQMDLQK	VNAEGSVDSVFSQVC[57.02146]THLDALK	EC[57.02146]VAPHMADIGSVTSSASGPAQSVAK
QIQELVEAIVLPMNHK	AEGSDVANAVLDGADC[57.02146]IMLSGETAK	LQVEPAVDTSGVQC[57.02146]YGPGIEGQGVFR
SLLDFLPR	TEQGGAHFSVSSLAEGSVTSVGSVNPAENFR	GEETPVIVGSALC[57.02146]ALEGRDPELGLK
IPQAIAQLSK	GQNALVELQTQRPIALELYK	TATESFASDPILYRPVAVALDTK
GLDFALLQK	SHSTEPGLVLTLGQGDVGQLGLGENVMER	GPHLANSILFQSSGLTNGIIEEK
SAFPHLQDAQVK	MHSPQTSAMLFTVDNEAGK	ASASGSGAQVGGPISSGSSASSVTVTR
TVISQSLSK	VLEDNKLPGAIC[57.02146]SLTC[57.02146]GGADIGTAMAK	VAGPPILNPIANEIYLNFESSTPC[57.02146]LADK
VTINDLNENSVTLIQENC[57.02146]HLNK	ERVEAGDVIYIEANSGAVK	KNENLQNLLC[57.02146]GSGAGVISK
YFGC[57.02146]ELGAQTQFDVK	VIHDNFGIVEGLMTTVHAITATQK	NPFSSASGGFGSTATSNTSNLFGNSGAK
IANPDQLLTQDVEK	TPEDAQAVINAYTEINK	MHSPQTSAMLFTVDNEAGK
VFLISASSK	KEDVGTVVGIDLGTTYSC[57.02146]VGVFK	THSVNGITEEADPTIYSGK
YVPLADVK	SKVDQIQEIVTGNPTVIK	HGGGGGGGSGPSAGSGGGGFGGSAAVAAATASGGK
TALALEVGELVK	SSGNSSSSGSGSGSTSAGSSSPGAR	QTQIFTTYSDNQPGVLIQVYEGER
EYPFILDAFQR	AGQVVTIWAAGAGATHSPPTDLVWK	VAHALAEGLGVIAC[57.02146]IGEK
EEETSIDVAGKPNEVTK	KTDPSSLGATSASFNFGK	QAFTDVATGSLGQGLGAAC[57.02146]GMAYTGK
LITQDLVQEK	KGEPVSAEDLGVSGALTVLMK	HSMNPFC[57.02146]EIAVEEAVR
C[57.02146]GFLPGNEK	TFSHELSDFGLESTAGEIPVVAIR	RVEDEVNSGVGQDGSLLSSPFLK
APVNTAELTDLLIQQNHIGSVIK	AYHEQLTVAEITNAC[57.02146]FEPANQMVK	NPGVGNGDDEAAELMQQVNVLK
ELIQLIK	VAGPPILNPIANEIYLNFESSTPC[57.02146]LADK	GHNGWVTQIATTPQFPDMILSASR
QVC[57.02146]EIIESPLFLK	LNC[57.02146]QVIGASVDSHFC[57.02146]HLAWVNTPK	NASMNTQHGTATEVAVETTTPK
LTC[57.02146]LQNLK	EQLAQAMFDHIPVGVGSK	AALRPTDVVLEVGPGTGNMTVK
SVPHLQK	GHNGWVTQIATTPQFPDMILSASR	MEYDGILIAGGPGNPALAEPLIQNVRK
SPNLDLVETEIK	RGSDELFSTC[57.02146]VTNGPFIMSSNSASAANGNDSK	SPLGGGGGSGASSQAAC[57.02146]LK
FLPLFDRVLVER	KPTFMDEEVQSILTK	LAYVAAGDLAPINAFIGGLAAQEVMK
GLGSTVQEIDLTGVK	LQSGTHC[57.02146]LWTDQLLQGSEK	LNC[57.02146]QVIGASVDSHFC[57.02146]HLAWVNTPK
HFVALSTNTTK	TQHEEFVTSLAQQQQQQQQQQQQLQMPQMEAEVK	LTAGEAC[57.02146]AQGLVTEVFPDSTFQK
ALMQVVDFLSR	TPSSSQPERLPIGNTIQPSQAATFMNDAIEK	HGEVC[57.02146]PAGWKPGSETIIPDPAGK
TDELLALGR	APVNTAELTDLLIQQNHIGSVIK	SNVSDAVAQSTRIIYGGSVTGATC[57.02146]K
EVLLPEVGAK	SGPFGQIFRPDNFVFGQSGAGNNWAK	LHISPSNMTNQNTPEYMEK
HTGPGILSMANAGPNTNGSQFFIC[57.02146]TAK	KIEDNNTLVFIVDVK	HQAFEAEVQANSGAIVK
VQEAINSLGGSVFPK	DLDEVLQTHSVFVNVSK	LNDHFPLVVWQTGSGTQTNMNVNEVISNR
C[57.02146]NEIINWLDK	AALRPTDVVLEVGPGTGNMTVK	GHAYSVTGAEEVESNGSLQK
ISFLENNLEQLTK	NLDSTTVAVHGEEIYC[57.02146]K	VPLQGFAALEGMNGIQK
LIPDDLSLLK	TRSNPENNVGLITLANDC[57.02146]EVLTTLTPDTGR	VVGFHVLGPNAGEVTQGFAAALK
IAYQLAVEAESEQK	LAQQQAAAAAAAAAAASQQGSAK	RSGVAYIAAPSGSAADK
VISLPELK	EIENGHIFTVNDQFTSK	HPVTGQFLYQDSNWASK
AALQEELQLC[57.02146]K	GEMMDLQHGSLFLQTPK	QLAAENRLTEMETLQSQLMAEK
MLVIDASK	HLC[57.02146]QQLQAEQAAAEK	SDIYVC[57.02146]MISFAHNVAAQGK
SLDLVTMK	ASLEAAIADAEQRGELAIK	GHVDILAPTVQELAALEK
VWDEANLRAQELAK	NPGVGNGDDEAAELMQQVNVLK	KAEALEAAIENLNEAK
MSDGLFLQK	HLDAC[57.02146]ETMGNATAIC[57.02146]SDK	LSLEGDHSTPPSAYGSVK
SPATSC[57.02146]ELTPSNLNNK	KNENLQNLLC[57.02146]GSGAGVISK	YGGPPPDSVYSGQQPSVGTEIFVGK
NGFLLDGFPR	QLAAENRLTEMETLQSQLMAEK	LASGETVAAFC[57.02146]LTEPSSGSDAASIR
EIGADLVLQISK	KPPVATEGESALNFNLFEK	KPEQVVALDAQNIVAVSC[57.02146]GEAHTLALNDK
ELQIDSLLQQEK	VRLSPEPWTPETGLVTDAFK	DC[57.02146]IGGC[57.02146]SDLVSLQQSGELLTR
ELSVQNQDLIEK	KPALVSIPEDVVQAEAGGMHTVC[57.02146]LSK	EQLAQAMFDHIPVGVGSK
TPALANEEALQK	VYNENLVHMIEHAQK	SC[57.02146]SGVEFSTSGHAYTDTGK
LPWDSLLTR	VVGFHVLGPNAGEVTQGFAAALK	QLNSESLSQWTNPSTMANAK
EIPVSIK	VVGIHMQGLGC[57.02146]DEMLQGFAVAVK	ASHNNTQIQVVSASNEPLAFASC[57.02146]GTEGFR
DLLEVADVLEK	EAATLEVERPLPMEVEK	GVVPLAGTDGETTTQGLDGLSER
LAFLDPDTGK	AAAGDLGGDHLAFSC[57.02146]DVAK	HHITPLLSAVYEGHVSC[57.02146]VK
STLQTLPEIVAK	YYRPTEVDFLQGDC[57.02146]TK	SVVLMSHLGRPDGVPMPDK
NLPNVIINEK	TYEGMMHSSC[57.02146]QQEMMDVK	GGADVSGGVSAPDISLGEGHLSVK
LEPDILLR	GVC[57.02146]DQSFGIHVAELANFPK	NQIIAC[57.02146]NGSIQSIPEIPDDLK
MPSLPSYK	HSQFIGYPITLFVEK	AITVFSPDGHLFQVEYAQEAVK
LITKPSEGTTLRVEDLVK	STSFRGGMGSGGLATGIAGGLAGMGGIQNEK	GVC[57.02146]DQSFGIHVAELANFPK
IPSWQIPVK	RDEELVLPINSSLSVTLHQDQLK	RFDEILEASDGIMVAR
LLELLPGK	AEVIMNYHVGETVLSLQK	VEPFLPGHYEVLDLKPNGK
MLNGLEDSIGLSK	ASHNNTQIQVVSASNEPLAFASC[57.02146]GTEGFR	TNHIGHTGYLNTVTVSPDGSLC[57.02146]ASGGK
ATLPSPDKLPGFK	KLEEEQIILEDQNC[57.02146]K	APVNTAELTDLLIQQNHIGSVIK
VAAIEALNDGELQK	KAESFAQEMFIEQNK	REEEEFNTGPLSVLTQSVK
DMTPYALPVIGEVR	GHAYSVTGAEEVESNGSLQK	LASVPAGGAVAVSAAPGSAAPAAGSAPAAAEEK
AILQATLREEK	DFIDSLGLLHEQNMAK	YGGPPPDSVYSGVQPGIGTEVFVGK
NLVDNVAK	ALNEHHVNATLDLIEGSMTVC[57.02146]TTK	KPAEQAEETAPIEATATK
DPFVIPLGK	INQVFHGSC[57.02146]ITEGNELTK	STVPHAYATADC[57.02146]DLGAVLK
ILMLGLDAAGK	LVQDVANNTNEEAGDGTTTATVLAR	HFSGLEEAVYRNIQAC[57.02146]K
TVFEALQAPAC[57.02146]HENMVK	GYIFLEYASPAHAVDAVK	DRDVTFSPATIENELIK
ASGPPVSELITK	HTGPGLLSMANQGQNTNNSQFVITLK	QTQTFTTYSDNQPGVLIQVYEGER
GLVNLYNLPGDNK	LGHVVMGNNAVSPYQQVIEK	KLGVENC[57.02146]YFPMFVSQSALEK
STPVTVVLPDTK	GRPMVISSGMQSMDTMK	HC[57.02146]ASQYSELLETTETPK
LPYDVTPEQALAHEEVK	DGVADVSIEDSVISLSGDHC[57.02146]IIGR	KPEGSWDC[57.02146]ELC[57.02146]LVQNK
NAENAYHIHQAR	NGPLEVAGAAVSAGHGLPAK	EVEAVIPDHC[57.02146]IFASNTSALPISEIAAVSK
LMC[57.02146]PQEIVDYIADKK	MGLVDQLVEPLGPGLKPPEER	QDMEQAMTSSEMANSLGLPALK
IIDSGPQLSGSLDYNVVHSLYNK	LIVDEAINEDNSVVSLSQPK	LKGEMMDLQHGSLFLQTPK
LLETC[57.02146]SIALVGK	ANLLNNEAHAITMQVTK	MGLVDQLVEPLGPGLKPPEER
FLETVELQISLK	SC[57.02146]SGVEFSTSGHAYTDTGK	KPTFMDEEVQSILTK
EAALSTALSEK	NLAMEATYINHNFSQQC[57.02146]LR	VGSHITGGDIYGIVSENSLIK
QLVTNAC[57.02146]LIK	KDEESGGGSNPFQHLEK	VLILGSGGLSIGQAGEFDYSGSQAVK
LAVADAVIEK	KPAEQAEETAPIEATATK	HLATGNYLAAEENPSYK
ASIPFSVVGSNQLIEAK	IRAQTEGINISEEALNHLGEIGTK	DFIDSLGLLHEQNMAK
IPGLLGVFQK	KYEQGFITDPVVLSPK	VAPEEHPVLLTEAPLNPK
LADFGLAR	LVSQTGPVHAPIFTMSVEVDGNSFEASGPSK	AYC[57.02146]HILLGNYC[57.02146]VAVADAK
MLPDVLK	VQASLAANTFTITGHAETK	GLDVDSLVIEHIQVNK
LALELPDVTK	RDSLGAYASQDANEQGQDLGK	NVTELNEPLSNEERNLLSVAYK
LVINGNPITIFQER	TGASYYGEQTLHYIATNGESAVVQLPK	GEMMDLQHGSLFLQTPK
GVPLYRHIADLAGNSEVILPVPAFNVINGGSHAGNK	LNDHFPLVVWQTGSGTQTNMNVNEVISNR	DFVSEQLTSLLVNGVQLPALGENK
GLGSSPDLELLLR	DQVTAQEIFQDNHEDGPTAK	NLDSTTVAVHGEEIYC[57.02146]K
IADLGNAC[57.02146]WVHK	TDNAGDQHGGGGGGGGGAGAAGGGGGGENYDDPHK	HTGC[57.02146]C[57.02146]GDNDPIDVC[57.02146]EIGSK
LQLELSK	SLSRPTTETQFSNMGMEDVPLATSK	VIPAADLSQQISTAGTEASGTGNMK
TGPTVTQVK	EVQTVSEHIQNC[57.02146]LGSQTGGFAGIK	HGLNGILADEMGLGK
IAQLEEQLDNETK	EFRVVLPC[57.02146]SVQEYQVGQLYSVAEASK	QSSAVSTSGNLNGGIAAGSSGK
LIDSWMGK	NPDGSLSQAAMMQSALAK	RGSDELFSTC[57.02146]VTNGPFIMSSNSASAANGNDSK
VIVDANNLTVEIENELNIIHK	VGEVC[57.02146]HITC[57.02146]KPEYAYGSAGSPPK	SAAPAPISASC[57.02146]PEPPIGSAVPTSSASIPVTSSVSDPGVGSISPASPK
C[57.02146]MQLTDFILK	TYTSQSIHQAVIAEQLAK	ALRTDYNASVSVPDSSGPER
NTPSISEEQIK	VEANSTLLNVHIVFEGEK	QFIDSNPNQPLVILEMESGASAK
IPLGLDLK	MEYDGILIAGGPGNPALAEPLIQNVRK	GLVNLQSGAPKPEENPSLNIQFK
FMADIDLDPGC[57.02146]TLNK	KAEALEAAIENLNEAK	AHLMEIQVNGGTVAEK
AINQQTGAFVEISR	VAHALAEGLGVIAC[57.02146]IGEK	HENITTAATEIIGAIC[57.02146]K
NYQSQADIPIRSPFGIVK	GHVFEESQVAGTPMFVVK	FPEEEAPSTVLSQNLFTPK
TILEEEITPTIQK	VNAAMNGQLPFAVVGSMDEVK	HGQLANEAAFLPVPQK
AVVAALMK	HGLNGILADEMGLGK	RLLEGDGGPNTGGMGAYC[57.02146]PAPQVSNDLLLK
SLPVSVPVWGFK	TGVHHYSGNNIELGTAC[57.02146]GK	SGPSEVTGSDASGPDPQLAVTMGFTGFGK
TYNNLDVSVTK	QGEYGLASIC[57.02146]NGGGGASAMLIQK	NADMSEEMQQDSVEC[57.02146]ATQALEK
TAEELMNFSK	NPFSSASGGFGSTATSNTSNLFGNSGAK	KEDVGTVVGIDLGTTYSC[57.02146]VGVFK
VIQENEHALQK	LC[57.02146]DRLELASLQC[57.02146]LNETLTSC[57.02146]TK	HIGSIDPNC[57.02146]NVSEVVK
ALPAVQQNNLDEDLIRK	LGVNNISGIEEVNMFTNQGTVIHFNNPK	HNLFAAGDSSIVPDGWK
VLTPELYAELR	ADLQNHLDTAQNALQDK	HLSPYATLTVGDSSHK
VLGTSVESIMATEDR	HNQLPLVIEFTEQTAPK	DGNVLLHEMQIQHPTASLIAK
DLYANTVLSGGTTMYPGIADRMQK	QAAAAAAAAAATAAWTGTTFTK	AQGPAASAEEPKPVEAPAANSDQTVTVK
DMTVPILVSKPPVFTGK	HSQFIGYPITLYLEK	NHLPQDSQDLVLGGDVPISSIQATIAK
ELSLAGNELGDEGAR	GHYTEGAELVDSVLDVVRK	LPEDPLLSGLLDSPALK
ASDAFHFFQSGQAK	NETVSSNSSNNTGNSTTETSSTLEVR	TGVHHYSGNNIELGTAC[57.02146]GK
ESPLLFK	LSLEGDHSTPPSAYGSVK	TLLQGSGC[57.02146]LAGIYLEDTK
IC[57.02146]DQISDAVLDAHLQQDPDAK	HTGC[57.02146]C[57.02146]GDNDPIDVC[57.02146]EIGSK	AEVIMNYHVGETVLSLQK
MEPLNNLQVAVK	HSQFLGYPITLYLEK	AGEARPGPTAESASGPSEDPSVNFLK
LNIGDLQVTK	LAYVAAGDLAPINAFIGGLAAQEVMK	EIVHIQAGQC[57.02146]GNQIGAK
FLLHQETLPEQLLAEK	TDDEVVQREEEAIQLDGLNASQIR	KIEDNNTLVFIVDVK
SVSLTGAPESVQK	QTQIFTTYSDNQPGVLIQVYEGER	AATAPLLEAVDNLSAFASNPEFSSIPAQISPEGR
YLTPQLPPVPIIPEHK	HGDNYLVLNLSEK	GHNGWVTQIATTPQFPDMILSASRDK
ALELDSNLYR	AGEARPGPTAESASGPSEDPSVNFLK	KYEQGFITDPVVLSPK
MVSVLPIFR	IGGDAGTSLNSNDYGYGGQK	TYEGMMHSSC[57.02146]QQEMMDVK
VLENIELNK	WHLEQQQAIQTTEAEK	KYEDIC[57.02146]PSTHNMDVPNIK
IDTIEIITDR	QQAIELTQEEPYSDIIATPGPR	APDMSSSEEFPSFGAQVAPK
NTVSQSISGDPEIDKK	QTFDLADAQTVLALSEC[57.02146]AVTLK	DRSSFYVNGLTLGGQK
VNVAGLVLAGSADFK	VLDAESMHDC[57.02146]VSVVK	IGGDAGTSLNSNDYGYGGQK
QAPELSLSSQDLELVTK	HGLTYATIDGSVNPK	GIPLATGDTSPEPELLPGAPLPPPK
LALEVAEK	NADMSEEMQQDSVEC[57.02146]ATQALEK	QGVHAAGAAEAGPLASVPAQSAK
VITDIAGVIPAEK	HVSPAGAAVGIPLSEDEAK	GSTAHFSGFESC[57.02146]SNGVISNK
TLDLLTMK	GYAFVHFETQEAADK	EMEHNTVC[57.02146]AAGTSPVGEIGEEK
EWPSNLDLRK	ILATGANVILTTGGIDDMC[57.02146]LK	IPEISIQDMTAQVTSPSGK
FLIDGFPR	FTASAGIQVVGDDLTVTNPK	INMPHEDC[57.02146]ITALC[57.02146]FC[57.02146]NAEK
DLSQNFPTK	LEVDAIVNAANSSLLGGGGVDGC[57.02146]IHR	SKVDQIQEIVTGNPTVIK
NQLTSNPENTVFDAK	DC[57.02146]IGGC[57.02146]SDLVSLQQSGELLTR	NGTQVHGTITGVDVSMNTHLK
AINVLLEGNPDTHSWEMVGK	GRTGLIPSNYVAEQAESIDNPLHEAAK	TQPSSGVDSAVGTLPATSPQSTSVQAK
VYIYSSGSVEAQK	HGTC[57.02146]AAQVDALNSQK	VQTDPPSVPIC[57.02146]DLYPNGVFPK
LNC[57.02146]QVIGASVDSHFC[57.02146]HLAWVNTPK	QETFDAGLQAFQQEGIANITALK	ADLVISHAGAGSC[57.02146]LETLEK
VVLPTLASLR	GAC[57.02146]ASHVSTMASFLK	HLC[57.02146]QQLQAEQAAAEK
ALEVTESPLVK	GGADVSGGVSAPDISLGEGHLSVK	ALNEHHVNATLDLIEGSMTVC[57.02146]TTK
TALLGLTK	GAVSSHEAVVDLSGFC[57.02146]K	GHYTEGAELVDSVLDVVRK
SPFSVAVSPSLDLSK	SDIYVC[57.02146]MISFAHNVAAQGK	NGLLTEHNIC[57.02146]EINGQNVIGLK
AINIGQLVDVK	TPSFGISAPQVSIPDVNVNLK	VSHVSTGGGASLELLEGK
DASLMVTNDGATILK	LVAGQQQVLQQLAEEEPK	IREDLPNLESSEETEQINK
SLLSLPEK	FLGPEDSHVVVASNSPC[57.02146]LK	WHLEQQQAIQTTEAEK
DDPVTNLNNAFEVAEK	FLLHQETLPEQLLAEK	HFVGYPTNSDFELK
AVWLPAVK	RFDEILEASDGIMVAR	GPHVDVSGPDIDIEGPEGK
SQQQQLVESLHK	KGGSWIQEINVAEK	HSQAVEELAEQLEQTK
TLDQAIMK	HNLFAAGDSSIVPDGWK	GPVTDVAYSHDGAFLAVC[57.02146]DASK
AVEHINK	MPSESAAQSLAVALPLQTK	VRLSPEPWTPETGLVTDAFK
VTLAVSDLQK	VVRTALLDAAGVASLLTTAEVVVTEIPK	EQIVVDLSHPGVSEDDQVSR
APDDLVAPVVK	GHNGWVTQIATTPQFPDMILSASRDK	HQNVQLPREGQEDQGLTK
FMATNDLMTELQK	KITDGLHALQEASNK	TVQTAAANAASTAASSAAQNAFK
C[57.02146]IIPSVIK	RVEDEVNSGVGQDGSLLSSPFLK	HLEINPDHSIIETLR
LLPGDLTQVQK	LVHSLFESIMSTQESSNPNNVLK	LAALQGRLEGLGSSEADQDGLASTVR
QLSDGIQELQQSLNQDFHQK	GQILTMANPIIGNGGAPDTTALDELGLSK	GPADSLSTAAGAAELSAEGAGK
FLC[57.02146]LLDGSNMSHK	GLDVDSLVIEHIQVNK	DITSDTSGDFRNALLSLAK
TVYFAEEVQC[57.02146]EGNSFHK	AHAAVWNAQEAQADFAK	NGPLEVAGAAVSAGHGLPAK
ELPELLQR	YGGPPPDSVYSGVQPGIGTEVFVGK	AIGGEFSDTNAAVEGTPLPK
VQAGDVITIDK	GKEDEGEEAASPMLQIQR	HSLPSGLGLSETQITSHGFDNTK
DLSLEEIQK	HTQENC[57.02146]ETWGVNGETGTLVDMK	HSSGIVADLSEQSLK
VVINVPIFK	GGPGSAVSPYPTFNPSSDVAALHK	SHLLDC[57.02146]C[57.02146]PHDILAGTR
HVLVTLGEK	GPADSLSTAAGAAELSAEGAGK	AEGSDVANAVLDGADC[57.02146]IMLSGETAK
FTVPMLK	HIDC[57.02146]AAIYGNEPEIGEALK	SVC[57.02146]PVTSGFSSPSPSAAAAAQEVR
LIEGLPEK	NMGGPYGGGNYGPGGSGGSGGYGGR	AQVEEFLAQHGSEYQSVK
MTEIQTPENTPR	FRPLQLETINVTMAGK	ERVEAGDVIYIEANSGAVK
VAIAENLLDVIK	HVSIQEAESYAESVGAK	AHLLADMAHISGLVAAK
VTPLGAGQDVGR	VLGTSVESIMATEDRQLFSDK	TGQATVASGIPAGWMGLDC[57.02146]GPESSK
LLLQGLMDSVEAK	SPLDGAMVVAASSVQGFSTVWQGLEC[57.02146]AAK	LYGAQFHPEVGLTENGK
EGC[57.02146]TEVSLLR	LPGAIC[57.02146]SLTC[57.02146]GGADIGTAMAK	LVSQTGPVHAPIFTMSVEVDGNSFEASGPSK
MALDIEIATYRK	GGETVMVNAAAGAVGSVVGQIAK	HQLEIFDALGSQAC[57.02146]SNK
VQGLEQAVDNFEGK	DRSSFYVNGLTLGGQK	FLPGYVGGIQEGAVTPAGVVNK
IVIPLIEEASK	DLNSQADSLMTSSAFDTSQVK	SGTTSESGALSLEPSHIGDLQK
SITC[57.02146]LDISSR	KDLYANTVLSGGTTMYPGIADR	EGPVASPPFMDLEQAVLPAVIPK
DLSQILVNIK	YGGPPPDSVYSGQQPSVGTEIFVGK	VDC[57.02146]TAHSDVC[57.02146]SAQGVR
MLEQLDMR	IGQSLSSLTSPAEQGVLSEK	HGTC[57.02146]AAQVDALNSQK
ITEMPSIIK	LTSDPTDIPVVC[57.02146]LESDNGNIMIQK	IMDHVEESLC[57.02146]SAATPK
ISIPDVGLHLK	QTQTFTTYSDNQPGVLIQVYEGER	TEQGGAHFSVSSLAEGSVTSVGSVNPAENFR
IALGIPLPEIK	LNATNIELATVQPGQNFHMFTK	GLGLGANLTEAQALTPTGPSR
VQTEVLQK	EVEAVIPDHC[57.02146]IFASNTSALPISEIAAVSK	GTITIQDTGIGMTQEELVSNLGTIAR
LTQTSGQSTHTHK	EMEHNTVC[57.02146]AAGTSPVGEIGEEK	SINPDEAVAYGAAVQAAILSGDK
ELELQIGMK	QFNYTHIC[57.02146]AGASAFGK	MLVDDIGDVTITNDGATILK
AILVDLEPGTMDSVR	GPLLEDGALSQAVSAGASSPEFTK	VAHSFNC[57.02146]TPIEGMLSHQLK
IGSTENISNTK	HC[57.02146]HAAAATYILEAGK	VEANSTLLNVHIVFEGEK
TILALMK	MHDLNTDQENLVGTHDAPIR	SHMMDVQGSTQDSAIK
IYAEDPSNNFMPVAGPLVHLSTPR	AAQYQVNQAAAAQAAATAAAMTQSAVK	QQAIELTQEEPYSDIIATPGPR
LQDAAEQLK	LQVEPAVDTSGVQC[57.02146]YGPGIEGQGVFR	GLQVDLQSDGAAAEDIVASEQSLGQK
FLQQMQQEQIIQVK	HENITTAATEIIGAIC[57.02146]K	VEGTDVTGIEEVVIPK
LYEQLSGK	KLEEGGPVYSPPAEVVVK	ILQEYVEHQVDDAMMANAAQK
VVLTQANK	HLC[57.02146]GDTNYAWPTAEIAVMGAK	RVIISAPSADAPMFVMGVNHEK
VELSQLR	HGDEIYIAPSGVQK	FTASAGIQVVGDDLTVTNPK
QADVNLVNAK	LPGQDESTAGTSEQNDILK	TALLDAAGVASLLTTAEVVVTEIPK
TANDMIHAENMR	IC[57.02146]DQISDAVLDAHLQQDPDAK	GYIFLEYASPAHAVDAVK
LLPQFLLHLDK	GLQVDLQSDGAAAEDIVASEQSLGQK	ENTGVLHAFPPC[57.02146]EFSQQFLDSPAK
AIQAVATNPK	SGTTSESGALSLEPSHIGDLQK	GLQTSQDARFYALSASFEPFSNK
SATLLQLITK	HSLNSSSASTTEPDFQK	KMEDSVGC[57.02146]LETAEEVK
EALNMLTWR	GLLSDSMTDVPVDTGVAAR	IRAQTEGINISEEALNHLGEIGTK
FLVTLAQK	EC[57.02146]VAPHMADIGSVTSSASGPAQSVAK	LAEQAERYDDMATC[57.02146]MK
LNGFQLENFTLK	RC[57.02146]QEAQNGSESEVWTHQSK	NVNNEVHFFENNNFNTIANK
LMC[57.02146]SLC[57.02146]HC[57.02146]PGATIGC[57.02146]DVK	RSGVAYIAAPSGSAADK	ALC[57.02146]DPLEEVREAAAK
TC[57.02146]TDIKPEWLVK	IYAVEASTMAQHAEVLVK	HIDC[57.02146]AAIYGNEPEIGEALK
VLPSIVNEVLK	NGTQVHGTITGVDVSMNTHLK	KTESFQNAQAGSNPK
MTLSLADR	RQSYDISIVAQVDQTGSK	HDADSFYQFSC[57.02146]NIC[57.02146]GK
AGNLGGGVVTIER	EVLHNQLLLQTQLVDQLQQQEAQGK	TYTSQSIHQAVIAEQLAK
ITITNDQNRLTPEEIER	EGAQFSSHLINLLNPK	SLAGSSGPGASSGTSGDHGELVVR
HFLPEMLSK	SDPVVSYRETVSEESNVLC[57.02146]LSK	IPEINSSDMSAHVTSPSGR
HVLTAAHC[57.02146]IHDGK	KTESFQNAQAGSNPK	GQILTMANPIIGNGGAPDTTALDELGLSK
SAPVMLTLSDSK	RTMMAC[57.02146]GGSIQTSVNALSADVLGR	HGIILNSEIATNGETSDTLNNVGYQGPTK
SNLGSVVLQLK	FGADARALMLQGVDLLADAVAVTMGPK	IIGLDQVAGMSETALPGAFK
ITDVLDQK	HLALSQPFSFTQQDMPK	RVTFALPDDAETEDTGVLNVK
GGTLFGGEVC[57.02146]K	KYDAFLASESLIK	LGGTIDDC[57.02146]ELVEGLVLTQK
ILSISADIETIGEILKK	FPEEEAPSTVLSQNLFTPK	YTPVQQGPVGVNVTYGGDPIPK
LPPTDAYYK	EVQMHSFPLQFTLHC[57.02146]ALLANK	NGFSSVQATQLQTTQSVEGATGSAVK
SPGADLLQVLTK	KPWQLQGEVTAQK	NKPGPYSSVPPPSAPPPK
SWWTLPGK	VHELQGNAPSDPDAVSAEEALK	QTFDLADAQTVLALSEC[57.02146]AVTLK
ALSAIADLLTNEHER	VLETPQEIHTVSSEAVSLLEEVITPR	HLVGVDSLIGPETQIGEK
YLPDIIK	QGVHAAGAAEAGPLASVPAQSAK	FRQDLMNIAGTTLSSK
LSSWDQAETPGHTPSLR	SGGGGDIHQGFQSLLTEVNK	APPTAC[57.02146]YAGAAPAPSQVK
ADLTALFLPR	LGHAETDEQLQNIISK	ILGLGDLGC[57.02146]NGMGIPVGK
AIQAELLK	LVTSGAESGNLNTSPSSNQTR	KEPTQAVVEEQVLDK
VLLLSSPGLEELYR	VSHVSTGGGASLELLEGK	DSETGENIRQAASSLQQASLK
EC[57.02146]HLNADTVSSK	KMEDSVGC[57.02146]LETAEEVK	ERFGIVTSSAGTGTTEDTEAK
QTLGVTQK	SC[57.02146]SGVEFSTSGSSNTDTGK	GPSLDIDTPDVNIEGPEGK
LSSTWEGIQAGK	ASASGSGAQVGGPISSGSSASSVTVTR	HLPDQEQLNSLSQFK
MTPEQLAIK	ENTGVLHAFPPC[57.02146]EFSQQFLDSPAK	TPSFGISAPQVSIPDVNVNLK
HLVTGSVQAK	VAPEEHPVLLTEAPLNPK	LIVDEAINEDNSVVSLSQPK
LMSDLQK	SVTEQGAELSNEERNLLSVAYK	VVAEGFDSANGINISPDDK
QLTDC[57.02146]ISEFLK	KLGVNNISGIEEVNMFTNQGTVIHFNNPK	GNPIC[57.02146]SLHDQGAGGNGNVLK
LGPETPLAMDRFPYLALSK	SELSYLAHNLC[57.02146]EIDK	SLIGVEYKPVSATGAEDK
SLTNDWEDHLAVK	AAEAHVDAHYYEQNEQPTGTC[57.02146]AAC[57.02146]ITGDNR	TPQGPPEIYSDTQFPSLQSTAK
LEAAYLDLQR	KPEVASWVHFDNLK	LVEALC[57.02146]AEHQINLIK
GAVVGIDLGTTNSC[57.02146]VAVMEGK	GAILSEEELAAMSPTAAAVAK	AAAGDLGGDHLAFSC[57.02146]DVAK
MIC[57.02146]LPC[57.02146]K	HSSVYPTQEELEAVQNMVSHTER	HWPFQVINDGDKPK
LVPMTVFHK	MSQNFHTSYAETLGK	NENPVDYTVQIPPSTTYAITPMK
ALNALNNLSVNVENQIK	HC[57.02146]IMQANAEYHQSILAK	AVTEQGAELSNEERNLLSVAYK
IDTIEIITDRQSGK	KPMVLGHEASGTVEK	EDLFGRPSQGLYSSSASSGK
SLLDASEEAIKK	LTALDYHNPAGFNC[57.02146]K	TEELNREVATNSELVQSGK
AIELNPANAVYFC[57.02146]NR	HSLPSGLGLSETQITSHGFDNTK	SHSTEPGLVLTLGQGDVGQLGLGENVMER
GGVVNC[57.02146]LEPHPHLPVLATSGLDHDVK	LGGTIDDC[57.02146]ELVEGLVLTQK	VIHDNFGIVEGLMTTVHAITATQK
LSELEAALQR	GQHLSDAFAQVNPLK	KPPLLNNADSVQAK
VEEEIVTLRQVLAAK	NGFSSVQATQLQTTQSVEGATGSAVK	KVDGSVNAYAINVSQK
ITQNNAMK	QLNSESLSQWTNPSTMANAK	LQFHNVKPEC[57.02146]LEAYNK
IVC[57.02146]SQPYSK	HDAATC[57.02146]FVDAGNAFK	GPPLGGGEGEAESADTMPFVMLTRK
ISLDQIDLLSTK	HEVTILGGLNEFVVK	HGEVC[57.02146]PAGWKPGSDTIKPDVQK
NYIPYLTK	GC[57.02146]ALADHLLHTQAQDGAISTDAEGK	HEVTILGGLNEFVVK
QLPVLDK	DGVSAAVISAELASFLATK	GYAFVHFETQEAADK
WIGLDLSNGKPR	NGRLVYLVENPGGYVAYSK	KLELSDNRVSGGLEVLAEK
ITNSLTVLC[57.02146]SEK	DAWAVRHFIEQGINVC[57.02146]LC[57.02146]QSYAK	STAALSGEAASC[57.02146]SPIIMPYK
TGAAPIIDVVR	AGSNMLLIGVHGPTTPC[57.02146]EEVSMK	RGHVFEESQVAGTPMFVVK
FSLIDLAGNER	RLNIIIVAEGAIDTQNKPITSEK	GGAAVDPDSGLEHSAHVLEK
LVTLPVSFAQLK	STIGVMVTASHNPEEDNGVK	THEAEIVEGENHTYC[57.02146]IR
IDSLSAQLSQLQK	TVEEVLGHFGVNESTGLSLEQVK	GIDIHGVPYVINVTLPDEK
QLQEIFENYK	IITITGTQDQIQNAQYLLQNSVK	YNNPAMLHNIDQEMLK
IVTLDSLEDTK	KPEGSWDC[57.02146]ELC[57.02146]LVQNK	IHPMAYQLQLQAASNFK
SVPLATAPMAEQR	THEAEIVEGENHTYC[57.02146]IR	IYAVEASTMAQHAEVLVK
VVAEPVELAQEFRK	GPAVGIDLGTTYSC[57.02146]VGVFQHGK	KPLTSNC[57.02146]TIQIATPGK
TGAAPIIDVVRSGYYK	LHISPSNMTNQNTPEYMEK	MREIVHIQAGQC[57.02146]GNQIGAK
ITLTSDPRLPYK	SPAGLQVLNDYLADK	GSDC[57.02146]GIVNVNIPTSGAEIGGAFGGEK
LMPPLIQK	NAAPILHLSGMDVTIVK	HLEINPDHPIVETLR
FVGDPALVLNDIHK	SAAPAPISASC[57.02146]PEPPIGSAVPTSSASIPVTSSVSDPGVGSISPASPK	EVQTVSEHIQNC[57.02146]LGSQTGGFAGIK
IALEGANVIYK	TGQEYKPGNPPAEIGQNISSNSSASILESK	GHVFEESQVAGTPMFVVK
TQPVVLGTASADHTALLWSIETGK	VPLQQNFQDNQFQGK	LKPYFLTDGTGTVTPANASGINDGAAAVVLMK
LALQALTEK	GPVAVTGASTPEGTAPPPPAAPAPPK	IGGDAATTVNNSTPDFGFGGQK
FVIATSTK	DQAVENILVSPVVVASSLGLVSLGGK	LQENLQQLQHSTNQLAK
FETLQAQAGK	AANAAENDFSVSQAEMSSR	EEETSIDVAGKPNEVTK
FVNVVPTFGK	TIRPMDMETIEASVMK	HGEPEEDIVGLQAFQER
MSVDAVEIETLRK	RQTSGGPVDASSEYQQELER	IMQNTDPHSQEYVEHLK
TVFEALQAPAC[57.02146]HENLVK	VGTETVRAPGSLVISAYAVC[57.02146]PDITATVTPDLK	VC[57.02146]EDLDTSVNLAWTSGTNC[57.02146]TR
EVFEDAAEIR	ELAEEEPHLVEQFQK	AYTNFDAERDALNIETAIK
LIAEQTLQENLIEK	SHYADVDPENQNFLLESNLGK	QFNYTHIC[57.02146]AGASAFGK
IAQGVSGSIQDK	AASADSTTEGTPADGFTVLSTK	RLNIIIVAEGAIDTQNKPITSEK
AKPLGTVQQK	QSSAVSTSGNLNGGIAAGSSGK	HC[57.02146]IMQANAEYHQSILAK
GALALAQAVQR	IEPHHTAVLGEGDSVQVENK	QGEYGLASIC[57.02146]NGGGGASAMLIQKL
LLEESIANLNR	AGVVANDAGDRVTPAVVAYSENEEIVGLAAK	FGVQMDRVDQSAVGFEYQGK
YEILQSVDDAAIVIK	YPQC[57.02146]LC[57.02146]LSPTYELALQTGK	RDEELVLPINSSLSVTLHQDQLK
AQLSSSLQEGVMQK	SNVSDAVAQSTRIIYGGSVTGATC[57.02146]K	LQHVEDGVLSMQVASAR
SFPVNSDVGVLK	KLETAVNLAWTAGNSNTR	AGAIAPC[57.02146]EVTVPAQNTGLGPEK
LLDC[57.02146]SMEIK	AVDHINSTIAPALISSGLSVVEQEK	AADFQLHTHVNDGTEFGGSIYQK
DMSIIQWK	IGTYTGPLQHGIVYSGGSSDTIC[57.02146]DLLGAK	NMDPLNDNIATLLHQSSDK
NVPVITGSK	DVISNTSDVIGTC[57.02146]EAADVAQK	TPQQTSASQQMLNFPDK
GLVLGPIHK	VLTAEELNAAQTSVAYGC[57.02146]IK	VADPTPFHIQAEVTMK
VNPIQGLASKWDYEK	THEMEPAEAIETPLLPHQK	NMGGPYGGGNYGPGGSGGSGGYGGR
EVIELPVK	KSEEVFQLQEQINK	VGASASDGSVC[57.02146]VLDLRK
LLDTMVDTFLQK	AHLLADMAHISGLVAAK	NPDGTMNLMNWEC[57.02146]AIPGK
LSLEEFIR	IREDLPNLESSEETEQINK	LLYDLADQLHAAVGASR
VNIGMIDQSR	ALESPERPFLAILGGAK	GPLLEDGALSQAVSAGASSPEFTK
ELEVLLMC[57.02146]NK	GLQAQIASSGLTVEVDAPK	NFYGGNGIVGAQVPLGAGIALAC[57.02146]K
ATENPEQVASEGLPEPVLRK	QISSSSTGC[57.02146]LSSPNATVQSPK	GVVPLAGTNGETTTQGLDGLSER
VQDTSNTGLGEDIIHQLSK	SHSGNISC[57.02146]MDFSSNGK	DFMIQGGDFTRGDGTGGK
IPAAIEELK	SLAGSSGPGASSGTSGDHGELVVR	IGQGASGTVFTATDVALGQEVAIK
EGIPLIILAGK	QATVGDINTERPGMLDFTGK	LLQAVTDLGWSRPTLIQEK
SLVIELDK	KIEPELDGSAQVTSHDASTNGLINFIK	KVEELEGEITTLNHK
NAVITVPAYFNDSQR	TPQQTSASQQMLNFPDK	MHDLNTDQENLVGTHDAPIR
LDPSIFESLQK	NINADEAAAMGAVYQAAALSK	VPGVTAIELDEDTGTFR
LLDEAIQAVK	ANIVHLMLSSPEQIQK	RDSLGAYASQDANEQGQDLGK
KLPHPDLPAEEK	KGEGLPNFDNNNIK	LVTSGAESGNLNTSPSSNQTR
TVPEELVKPEELSK	LATLGGSQALGLDGEIGNFEVGK	FLGPEDSHVVVASNSPC[57.02146]LK
NLPFSVENK	REEEEFNTGPLSVLTQSVK	DGVADVSIEDSVISLSGDHC[57.02146]IIGR
VFEPNEEALGVVLHK	AATAPLLEAVDNLSAFASNPEFSSIPAQISPEGR	NPNGYC[57.02146]GLGGTGVSC[57.02146]PVGIK
WAIIEEFTK	GRSPDELPSAGGDGGK	VGEAGLLSVDC[57.02146]SEAGPGALGLEAVSDSGTK
VMEPLFR	GLGHQVATDALVAMEK	VQGGALEDSQLVAGVAFK
LIQQQLEK	SGPSEVTGSDASGPDPQLAVTMGFTGFGK	NPDGSLSQAAMMQSALAK
YNPDSGLEVLAVQR	WVC[57.02146]VDC[57.02146]VHGVVGQPLTC[57.02146]YK	TSIEDQDELSSLLQVPLVAGTVNR
LQLLSNEIMDK	GQLTTDQVFPYPSVLNEEQTQFLK	LQSGTHC[57.02146]LWTDQLLQGSEK
LTC[57.02146]FELAPK	APQETYADIGGLDNQIQEIK	HNQLPLVIEFTEQTAPK
QVLQLQASHR	LLGDASVSFTENC[57.02146]VVGIQANTER	NSNLVGAAHEELQQSR
VTFEVFVQADAPHGVAWDSK	SEMEMAHLYSLC[57.02146]DAAHAQTEVAK	DHPALNYNIVSGPPSHK
LVLADLLEPVK	IQDVGLVPMGGVMSGAVPAAAAQEAVEEDIPIAK	RTELFIAAEGIHTGQFVYC[57.02146]GK
SLPDVVMNGDPK	VADPTPFHIQAEVTMK	VPPNGLVVYC[57.02146]GTIVTEEGK
VLEAEVLALK	AYC[57.02146]HILLGNYC[57.02146]VAVADAK	NLNPVWDEIVVLPIQSLDQK
TFDAQIVIIEHK	LIQSHPESAEDLQEK	TKDEYLINSQTTEHIVK
LLLDNTQIMNALQK	SGSKFPVFNMSYNPAENAVLLC[57.02146]TR	LVQDVANNTNEEAGDGTTTATVLAR
SLIPTLEK	SC[57.02146]LTEAEAAVATQETSTVR	KPMVLGHEASGTVEK
MNQLTQELFSLK	HNEETGDNVGPLIIK	TLDLSNNQLSEIPAELADC[57.02146]PK
LTALDYHNPAGFNC[57.02146]K	GAEAANVTGPGGVPVQGSK	HIEDTGSTPSIGENDLK
QISVADLPGLIEGAHMNK	KPESFFTQFDAVC[57.02146]LTC[57.02146]C[57.02146]SR	QAAAAAAAAAATAAWTGTTFTK
LAYQVLAEK	GPSLDIDTPDVNIEGPEGK	HVSIQEAESYAESVGAK
GVNLPGAAVDLPAVSEK	KVQGGALEDSQLVAGVAFK	RTGSNISGASSDISLDEQYK
EISNLNQLIEEFKK	ANLQQAIVTPLKPVDNTYYK	VPGISSIEQGMTGLK
C[57.02146]LQNPSSDIR	NQIIAC[57.02146]NGSIQSIPEIPDDLK	INQVFHGSC[57.02146]ITEGNELTK
GPTLGSIETSDFTK	EQIVVDLSHPGVSEDDQVSR	SDPVVSYRETVSEESNVLC[57.02146]LSK
ALPLEAEVAPVK	RVESIQC[57.02146]FQNTEAGSPTIMLLSLK	VEGTEPTTAFNLFVGNLNFNK
ALVGGAVGGLAGAASK	MREIVHLQAGQC[57.02146]GNQIGAK	VLAGETLSVNDPPDVLDR
DIDILIVR	SPVLSNTTTEPASTMSPPPAK	KDLYANTVLSGGTTMYPGIADR
VLDSGAPIK	IEFLQSHENQEIYQK	ADLQNHLDTAQNALQDK
VLELDSVK	RTGSNISGASSDISLDEQYK	EAPATQASSTTQLTDTQVLAAENK
C[57.02146]TAEQTLQSDFLK	ALSSSADDASLVNASISSSVK	TGAPQYGSYGTAPVNLNIK
LWIYPVK	IYELAAGGTAVGTGLNTR	AAEALHGEADSSGVLAAVDATVNK
LTPYEVDELR	LRHTHVQDGEAGGITQQIGATNVPLEAINEQTK	KPMSLASGLVPAAPPK
VAHSFNC[57.02146]TPIEGMLSHQLK	DRDVTFSPATIENELIK	VAEAHENIIHGSGATGK
LITNTAEAVLQK	AVENGSEALMILDDQTNK	HSETFTRDNNMGLVK
DAPTHLPSVDLSNPFTK	VTISNRLVSSPC[57.02146]C[57.02146]IVTSTYGWTANMER	VLTDSGSLDSTIPGIENTITVTTEQLTTASFPVGSK
TQQQVEAEVTNIK	TKDEYLINSQTTEHIVK	IEGC[57.02146]HIC[57.02146]TSVTPGEPQVFLGK
DDAGWSPLHIAASAGRDEIVK	GNPIC[57.02146]SLHDQGAGGNGNVLK	MPSESAAQSLAVALPLQTK
AQYEDIANR	NASMNTQHGTATEVAVETTTPK	IVSSSDVGHDEYSTQSLVK
AGVNTVTTLVENK	KPTPIQLNPAPDGSAVNGTSSAETNLEALQK	GLLSDSMTDVPVDTGVAAR
TPAQFDADELR	IVGAPMHDLLLWNNATVTTC[57.02146]HSK	SIEEQLGTEIKPIPSNIDK
ILELLRPDPNTGK	KPAPVPAEPFDNTTYK	GEPLHIINSSNVTDEPLLK
AVDTDMIILPC[57.02146]LSRPAR	DATLTALDRGQQQVFK	QITSYGETC[57.02146]PGLEQYAIK
QTQIFTTYSDNQPGVLIQVYEGER	AIQDHLLEVEQSK	AQPLEDLAGFTELSETSGHTQESLTAGK
TLQQFPGGSIDLQK	DLGADIILDMATLTGAQGIATGK	ANALHATNNLQIIPDFSLK
KLDGIPDC[57.02146]DISPVQIRK	DSLTDLYVQHAIPLPQR	ATPLSSTVTLSMSADVPLVVEYK
LAALQGRLEGLGSSEADQDGLASTVR	TRLPLELETSSTQK	GPQLFHMDPSGTFVQC[57.02146]DAR
ELPVNAQNYVR	ASGPGLNTTGVPASLPVEFTIDAK	NAAPILHLSGMDVTIVK
EIPIEGLEFMGHGK	HYGPGWVSMANAGK	ENALVQMADGNQAQLAMSHLNGHK
DAALATALGDKK	VQTDPPSVPIC[57.02146]DLYPNGVFPK	VHPNSVHIC[57.02146]AVVVEYETK
SQELIQLK	RQYQIC[57.02146]LAIDDSSSMVDNHTK	ITTGSSSAGTQSSTSNR
AQAGEGVRPSPMQLELR	LSTTEPVISISSNNAVIELAK	HSQFLGYPITLYLEK
QVC[57.02146]PLDNREWEFQK	DLYANTVLSGGTTMYPGIADR	GGPGSAVSPYPTFNPSSDVAALHK
LTGGMENIK	TEELNREVATNSELVQSGK	VELNALMTDETISNVPILILGNK
YQLDPTASISAK	NNEFIVIHNGIITNYK	KGEGLPNFDNNNIK
VDIDVPDVNVQGPDWHLK	GRVFEVSLADLQNDEVAFRK	QDTLVALRQQLEEVK
DASVQTVATEGDLLR	DTIQHQQGEAVWVSEGK	GHAGSVDSIAVDGSGTK
SLDLDGIIAEVK	DALHLAQTNGMFFSTVGC[57.02146]HPTR	MLIAQEGLLC[57.02146]GGSAGSTVAVAVK
VDVEVPDVSLEGPEGK	LQALANEQAAAAHELEK	ASSHSSQTQGGGSVTK
QPPKPPQIHYC[57.02146]DVC[57.02146]K	KVDLIIWEIEVPK	HSQFIGYPITLFVEK
ELDDISQEIAQLQREK	NVTELNEPLSNEERNLLSVAYK	WQHDLFDSGFGGGAGVETGGK
ELEEIVQPIISK	GGSC[57.02146]SQAASSNSAQGSDESLIAC[57.02146]K	ISNTAISISDHTALAQFC[57.02146]K
EANIQAVDSEVGLTK	LLSDTVASDPGVLQEQLATTK	AGVVGPELHEQLLSAEK
DLEALLNSK	AQLHDTNMELTDLK	SGGGGDIHQGFQSLLTEVNK
LVSLASEVQDLHLAQR	AYHNSPAYLAYINAK	GLEPSPAAVAALPPEVR
ITLEVAK	SGAAHLC[57.02146]DSQETNC[57.02146]STAGHSK	HMAAASAEC[57.02146]QNYAK
KPMVLGHEASGTVEK	VGKDELFALEQSC[57.02146]AQVVLQAANER	RTMMAC[57.02146]GGSIQTSVNALSADVLGR
ITEFC[57.02146]HR	VETGVLKPGMVVTFAPVNVTTEVK	HNVPDDGLPLQSQQLPQSGK
LEVDAIVNAANSSLLGGGGVDGC[57.02146]IHR	NYGSYSTQASAAAATAELLK	SSTVATLQGTPDHGDPR
THEAQIQEMRQK	YAGSALQYEDVSTAVQNLQK	APEEPNIQVNPLGIPVNSK
SGGVNQYVVQEVLSIK	KTETMNVVMETNK	RIDMVPELLSSNLC[57.02146]SLK
NVLLEQSGIDILNK	LAESLLALSQQEELADLPK	IC[57.02146]DQISDAVLDAHLQQDPDAK
GFEDGIVQLK	VLTDSGSLDSTIPGIENTITVTTEQLTTASFPVGSK	NDQDTWDYTNPNLSGQGDPGSNPNK
EEALELINGYIQK	ENITSDSLLTASMASESTVK	YIESPVLFLREDVGK
AVTEQGAELSNEERNLLSVAYK	NTNDANSC[57.02146]QIIIPQNQVNR	GIASTSDPPTANIKPTPVVSTPSK
YLPELMAEK	TPSNEMTPVTIDLVK	TESNQEVANPEHYIK
LIELNYLGTVSLTK	DVAC[57.02146]GANHTLVLDSQK	QATVGDINTERPGMLDFTGK
IISSIEQK	GVLEC[57.02146]KPGEASVFQQPK	RTPNNVVSTPAPSPDASQLASSLSSQK
VADPTPFHIQAEVTMK	GPQLFHMDPSGTFVQC[57.02146]DAR	ALQDLENAASGDAAVHQR
VYFPEQIHDVVR	YSNSALGHVNC[57.02146]TIK	SYSMIVNNLLKPISVEGSSK
VLETPQEIHTVSSEAVSLLEEVITPR	VSLDVNHFAPDELTVK	NGAGLHTASSC[57.02146]FWDSSTDGSC[57.02146]TVR
SLVATGNLLDLEETAK	SVVLMSHLGRPDGVPMPDK	LGVNNISGIEEVNMFTNQGTVIHFNNPK
TELTQIK	LAALQGRLEGLGSSEADQDGLASTVR	DLYANTVLSGGTTMYPGIADR
HLEINPDHPIVETLR	HLATGNYLAAEENPSYK	HLC[57.02146]GDTNYAWPTAEIAVMGAK
SQILELELNFHK	HEQNIDC[57.02146]GGGYVK	GAVVGIDLGTTNSC[57.02146]VAVMEGK
TEPTAQQNLALQLAEK	HQALQAEIAGHEPR	EPLFGISTGNLITGLAAGAK
ITVVDALHEIPVK	VLILGSGGLSIGQAGEFDYSGSQAVK	IEFLQSHENQEIYQK
GLATSLQNDLQEVPK	ADLVISHAGAGSC[57.02146]LETLEK	VAVLGASGGIGQPLSLLLK
DAHSNLLAK	RQAFTPSSTMMEVFLQEK	VGSLDNVGHLPAGGAVK
ALLEVVQSGGK	LNSNTQVVLLSATMPSDVLEVTK	KDEESGGGSNPFQHLEK
IC[57.02146]EDSSELLDSDALNRPLNIMIPK	EEETSIDVAGKPNEVTK	QVPGGGGGGGSGGGGGSGGGGSGGGR
VLSGLEILSK	TLDLSNNQLSEIPAELADC[57.02146]PK	RQYQIC[57.02146]LAIDDSSSMVDNHTK
SFPWSVLVVDEAHRLK	QRFDHIFYTGNTAVGK	GEMMDLQHGSLFLR
SIQTPQSHGTLTAELWDNK	LAAAQGQAPLEPTQDGSAIETC[57.02146]PK	TSRPENAIIYNNNEDFQVGQAK
TQHEILR	KLLDSWFTSTQEK	GQHDLESDVQQQLFK
AQPPEAGPQGLHDLGR	LHLQSTDYGNFLANEASPLTVSVIDDRLK	IQDVGLVPMGGVMSGAVPAAAAQEAVEEDIPIAK
SPLSWIEEK	TNHIGHTGYLNTVTVSPDGSLC[57.02146]ASGGK	SPVLSNTTTEPASTMSPPPAK
LGAIFLEGVTVK	SLHSAGPPLLAVTAAPPAQPLAK	DPYTGQQISLFQAMQK
TPQVGDRVLVEATYNPNMPFK	SYSMIVNNLLKPISVEGSSK	TGPFAEHSNQLWNISAVPSWSK
DFPLSGYVELR	GPC[57.02146]VSENEIGTGGTC[57.02146]QWK	GQLTTDQVFPYPSVLNEEQTQFLK
DIDSFVPSK	DGNVLLHEMQIQHPTASLIAK	FIGSPPGYVGHEEGGQLTK
ELPAVELR	SINPDEAVAYGAAVQAAILMGDK	RDPALNSGVSQKPDPAK
VTVAGLAGKDPVQC[57.02146]SR	SAFSC[57.02146]FHYSTEEIK	AENNSEVGASGYGVPGPTWDR
LLIIGDSGVGK	IVSSSDVGHDEYSTQSLVK	NTPVYVSSPTWENHNAVFSAAGFK
VVVVGDQSAGK	TFDLYANVRPC[57.02146]VSIEGYK	GYGFVHFETQEAAER
APIIAVTR	DVPVAEEVSALFAGELNPVAPK	NETVSSNSSNNTGNSTTETSSTLEVR
VVVLGSGGVGK	GPVTDVAYSHDGAFLAVC[57.02146]DASK	KGDEVQC[57.02146]EIEELGVIINK
LLYVTPEK	AEAQQVEALPGPSLDQWHR	HC[57.02146]HAAAATYILEAGK
LTFISGR	EELNFTHIC[57.02146]EYTQK	DGTVLC[57.02146]ELINALYPEGQAPVK
GSPMEISLPIALSK	QDMEQAMTSSEMANSLGLPALK	IGEHTPSALAIMENANVLAR
ILFLDPSGK	GAEPETGSAVSAAQC[57.02146]QVGPTR	HC[57.02146]EDGIC[57.02146]TVTAGPK
LVIC[57.02146]PDEGFYK	GQYISPFHDIPIYADK	HLDAC[57.02146]ETMGNATAIC[57.02146]SDK
GNLGAGNGNLQGPR	SSEHINEGETAMLVC[57.02146]K	TGQEYKPGNPPAEIGQNISSNSSASILESK
IDPLAPLDK	NSALSAQLREAATQAQQTLGSTIDK	FLAAAHNSADEPGPGAPAPQELGAADK
SIIQSAQQDSIK	QLILVGDHC[57.02146]QLGPVVMC[57.02146]K	TDNAGDQHGGGGGGGGGAGAAGGGGGGENYDDPHK
KHEAFETDFTVHK	KLGVENC[57.02146]YFPMFVSQSALEK	NPSTNFQEPVQPLTQQQVAQMQLK
SPVPVETLK	LTAGEAC[57.02146]AQGLVTEVFPDSTFQK	KITDGLHALQEASNK
IEDLSQQAQLAAAEK	GHFGPINSVAFHPDGK	LHLQSTDYGNFLANEASPLTVSVIDDRLK
SATNLPQLK	REHINLGC[57.02146]DMDFDIAGPSIR	MLEHLSSLPTQMDYK
NIYVLQELDNPGAK	SIAAC[57.02146]HNVGLLAHDGQVNEDGQPDLGK	HVGNQQYNVTYVVK
ALQATVGNSYK	YIAEPSMHSMPAVTLSPNGK	IDATSASVLASRFDVSGYPTIK
ASSTSPVEISEWLDQK	IPEINSSDMSAHVTSPSGR	IPDEFDNDPILVQQLR
KLIELQAGK	SPETGTAGGSSTASYSAGR	KLEEGGPVYSPPAEVVVK
QLQDIATLADQR	GGADRIELC[57.02146]SGLSEGGTTPSMGVLQVVK	VLPLEALVTDAGEVTEAGK
QLQEETPPGGPLTEALPPARK	GPSENVSQEQFTASMSHLLK	RQSYDISIVAQVDQTGSK
VNPIQGLASK	LEYHQVIQQMEQK	GRVFANAPDSAC[57.02146]VIGLK
ALVLTEIGPK	TVNELQNLSSAEVVVPR	GKEDEGEEAASPMLQIQR
DLLFGVPGK	VGEAGLLSVDC[57.02146]SEAGPGALGLEAVSDSGTK	NQQITHANNTVSNFK
QAEQLVFPLEK	ALVDHENVISC[57.02146]PHLGASTK	VLEDNKLPGAIC[57.02146]SLTC[57.02146]GGADIGTAMAK
SVFDEELTNTSK	VPLQGFAALEGMNGIQK	HDAATC[57.02146]FVDAGNAFK
QVEYLVNEK	VPVLDEGLTSVETYTPAIR	NVLLDPQLVPGGGASEMAVAHALTEK
LLLLGTGESGK	AAELIANSLATAGDGLIELRK	AASADSTTEGTPADGFTVLSTK
VNLEVIKPWITK	STVPHAYATADC[57.02146]DLGAVLK	HGDEIYIAPSGVQK
EMLFEGGPRPWILEPSK	AC[57.02146]ANPAAGSVILLENLR	MALELLTQEFGIPIER
SFPPPGPAEGLLR	DKYPNLQVIGGNVVTAAQAK	LGHVVMGNNAVSPYQQVIEK
YIENHIPSNDLR	AADFQLHTHVNDGTEFGGSIYQK	TPEDAQAVINAYTEINK
AVNTQALSGAGILR	GPPIEDAIASSDVLETASK	KYDFYINVC[57.02146]GPVSVSPC[57.02146]QPDSGAC[57.02146]QVAK
STESLQANVQR	ADRDESSPYAAMLAAQDVAQR	KPLVEMDETPQVEK
VIELPNIQK	VAHSFNC[57.02146]TPIEGMLSHQLK	ANLLNNEAHAITMQVTK
AALNELLK	RSLSEQPVMDTATATEQAK	NYGSYSTQASAAAATAELLK
HVEAVAYYK	TGLTPLMEAASGGYAEVGR	FGVQSERQDSAAVGFDYK
SLNILTAFQK	GDTANEIGQVLHFENVK	VVRTALLDAAGVASLLTTAEVVVTEIPK
C[57.02146]GVISPR	VAAQC[57.02146]SHAAVSAYK	NLEGYVGFANLPNQVYRK
TALALAIAQELGSK	IQC[57.02146]TLQDVGSALATPC[57.02146]SSAR	GVTIASGGVLPNIHPELLAK
LEIDLLK	EALLSSAVDHGSDEVK	HVGPGVLSMANAGPNTNGSQFFIC[57.02146]TIK
ALIAAQLDNAIEK	APEVNLNAPDVDVHGPDWNLK	NVFDEAILAALEPPEPK
VEANSTLLNVHIVFEGEK	APGSAGHYELPWVEK	EAYMGNVLQGGEGQAPTR
NSLTLEAVK	VQEQVHTLLSQDQAQAAR	VRIDQYQGADAVGLEEK
VPEESVLPLVQK	APLRVQVQDNEGC[57.02146]PVEALVK	NRVPDSC[57.02146]C[57.02146]INVTVGC[57.02146]GINFNEK
LAEGLDIQLK	EITYMHSEGILAGELK	AANAAENDFSVSQAEMSSR
LQEVSLR	TPQGPPEIYSDTQFPSLQSTAK	LNSNTQVVLLSATMPSDVLEVTK
DQVTAQEIFQDNHEDGPTAK	AHLMEIQVNGGTVAEK	NEQQLFYISQPGSSVVTSLSPGEAVK
NLLQEQLNSLSNDIK	ENDAHLVEVNLNNIK	MSASDPNSSIFLTDTAK
AQQEQELAADAFK	DGELHIAEHPAGHLVLK	IPPSSAPTVLSVPAGTTIVK
VMLGETNPADSKPGTIRGDFC[57.02146]IQVGR	ERPTPSLNNNC[57.02146]TTSEDSLVLYNR	VEEQEPELTSTPNFVVEVIK
EIAEELFTR	VTVRFPPEASGYLHIGHAK	IC[57.02146]RDLSHIGDAVVISC[57.02146]AK
FLPIYNPK	ATNESEDEIPQLVPIGK	GQEVETSVTYYRLEEVAK
TLYFLPR	TEADVLAENQVLDSSAPK	KPALVSIPEDVVQAEAGGMHTVC[57.02146]LSK
LIGEYGLR	EVTLIHSQVALADK	APGSAGHYELPWVEK
SDTLPLATR	VINIC[57.02146]AHVLDDVAPGPAIK	GRPMVISSGMQSMDTMK
LVDC[57.02146]HRELEK	APPTAC[57.02146]YAGAAPAPSQVK	GAILSEEELAAMSPTAAAVAK
FIQENIFGIC[57.02146]PHMTEDNK	HVVTLLQVQDC[57.02146]HVLK	VPADTEVVC[57.02146]APPTAYIDFAR
ISPLQFR	VQGGALEDSQLVAGVAFK	HNNQQALSHSIEEGLK
YC[57.02146]FGVEDTLK	RIDMVPELLSSNLC[57.02146]SLK	DTIQHQQGEAVWVSEGK
LQALANEQAAAAHELEK	APPVDDAEVDELVLQTK	QIDSSPVGGETDETTVSQNYR
YSC[57.02146]VILDEAHER	APGMNTIDQGMAALK	QLAEEPMDTDQGNSMLSAIQSEVAK
LLAC[57.02146]IASRPGQC[57.02146]GR	HGEVC[57.02146]PAGWKPGSDTIKPDVQK	FC[57.02146]IQAC[57.02146]NEAGEGPLSQEYIFTTPK
VVVQVLAEEPEAVLK	IVNGHLQPNLVDLC[57.02146]ASVAELDDK	KQGGLGPMNIPLVSDPK
AYLPVNESFGFTADLR	RC[57.02146]LNALEELGTLQVTSQILQK	AQHTHDAITEAAQLMK
TPFLGDMAHIR	HEQGLSTALSVEK	KPTPIQLNPAPDGSAVNGTSSAETNLEALQK
SINNDTTYC[57.02146]IK	SGGLSVEVC[57.02146]GPALSQQWK	SPAGLQVLNDYLADK
TFAPEEISAMVLTK	DPYTGQQISLFQAMQK	NDVLAHQATVETVNK
ATFC[57.02146]LPILGVK	AQMSNFLASTTNQQEIASLDVK	IASWADLVNAHVVPGSGVVK
GVETIANDVVSLATK	DLEGENIEIVFAKPPDQK	AFAHDAGGLPSGTGGLVK
QTPHSEIIFYK	FRQDLMNIAGTTLSSK	DVDRIIGLDQVAGMSETALPGAFK
LGLVGVNLTLDGVK	NQQITHANNTVSNFK	EENIQTLLINPNIATVQTSQGLADK
GHFGPINSVAFHPDGK	VLQHYQESDKGEELGPGNVQK	HLFLTSKPMVYLVNLSEK
VLGMTLIQK	VAEAHENIIHGSGATGK	SPLSSPQQTQLLGELEK
MLDAEDIVNTARPDEK	ILGLGDLGC[57.02146]NGMGIPVGK	WKGDNSSVSSLC[57.02146]ISPDGK
VYENVGLMQQQK	LHEQLTESEQAAQC[57.02146]YIK	SLSGKPSGSLGIVSNNSVETIGLLQSTSGK
DAMNAAIQQAIK	NEQQLFYISQPGSSVVTSLSPGEAVK	GPAVGIDLGTTYSC[57.02146]VGVFQHGK
NLYEGLVMTEVQIQK	HSSGIVADLSEQSLK	EAATLEVERPLPMEVEK
SLESQVENLQK	IPEISIQDMTAQVTSPSGK	ERVEAVNMAEGIIHDTETK
ISMPDLDLHLK	INMPHEDC[57.02146]ITALC[57.02146]FC[57.02146]NAEK	RSLSEQPVMDTATATEQAK
SISQQSGAR	LASGETVAAFC[57.02146]LTEPSSGSDAASIR	LGAVYDVSHYNALLK
ESSSMLATVK	LC[57.02146]EAIC[57.02146]PAQAITIEAEPR	DQAVENILVSPVVVASSLGLVSLGGK
ILPDVNLGK	GAVVGIDLGTTNSC[57.02146]VAVMEGK	DNERVVGFHVLGPNAGEVTQGFAAALK
LEGLTDEINFLR	SLEDALAEAQRVNTK	GIQQATTGVSQETSENPGNK
LPQFGISTPGSDLHVNAK	VANC[57.02146]SLGTATIISENLNNEVMMK	IGIIGGTGLDDPEILEGRTEK
QILQVIEAEGLK	YPSHSFIGEESVAAGEK	LYTGPGLAIHC[57.02146]MQVHK
QIFLGGVDK	VTHVALNPC[57.02146]C[57.02146]DWFLATASVDQTVK	STAGDTHLGGEDFDNR
HVLSDLSTK	LQFHNVKPEC[57.02146]LEAYNK	DPVPGYSVPAAEHSTITAWGK
EVESVDLPHC[57.02146]HLIK	FIRELFESSTNNNK	NC[57.02146]GC[57.02146]LGASPNLEQLQEENLK
NQVALNPQNTVFDAK	SNAHYNLQNAFNLAEQHLGLTK	SC[57.02146]GSSTPDEFPTDIPGTK
AALELLSLDLK	HGFNQQTLGFFMK	NGRLVYLVENPGGYVAYSK
GC[57.02146]EVTPDVNISGQK	HGFLEEFITPIVK	HNELTGDNVGPLILK
FLEEATR	VELNALMTDETISNVPILILGNK	ILVNHQSFPNEENDVDK
SADTLWDIQK	SPLGGGGGSGASSQAAC[57.02146]LK	FANHVSGTLETALGK
C[57.02146]IELDERLK	NENPVDYTVQIPPSTTYAITPMK	TFEEDPAVGAIVLTGGDK
QLSNPQQEVQNIFK	HSAGELQQMMVEC[57.02146]SK	HYYEVSC[57.02146]HDQGLC[57.02146]R
VVVAENFDEIVNNENK	AGGSASAMLQPLLDNQVGFK	VYAAATEDMDC[57.02146]LTFGSPVLMR
YEELQSLAGK	HNELTGDNVGPLILK	QSFC[57.02146]AQEAPTASQGLLK
VVPDPNVIK	APEEPNIQVNPLGIPVNSK	FVLSGANIMC[57.02146]PGLTSPGAK
QVDLIDLVR	LATGSDDNC[57.02146]AAFFEGPPFK	GAVSSHEAVVDLSGFC[57.02146]K
VIPTLALLK	HQLEIFDALGSQAC[57.02146]SNK	HATIYPTEEELQAVQK
VTKPVQIQK	KGIDYDFPSLILQK	ELFQTPGHTEELVAAGK
ISMPDVDLHLK	VETDHIVAAVGLEPNVELAK	ERLEQQVPVNQVFGQDEMIDVIGVTK
SPQESLSDLGAIESLRVPGK	EDLFGRPSQGLYSSSASSGK	LTPLGQHLAALPVNVK
NIPIPTLK	FEGEPATHTQPGVQLQSNTYDLQESNVR	HTLGENIADNGGLK
VC[57.02146]NDEQLLLELQQIK	VEGTEPTTAFNLFVGNLNFNK	SVNLTEQNSNNSAVPYK
VIHDNFGIVEGLMTTVHAITATQK	SGTGIAAMSVMRPEQIMK	GDTANEIGQVLHFENVK
NILNENDIVFIVEK	KLTQIQESQVTSHNK	LC[57.02146]ADSAC[57.02146]QQNTVTSSGDLVAK
VLIIGGGDGGVLREVVK	FVTSTSDHFVEGQTVAAK	VRTDITYPAGFMDVISIDK
VTLLLSSK	KLGALTAEEIALK	VNNSSLIGLGYTQTLKPGIK
LQSQLQENEEFQK	YNNPAMLHNIDQEMLK	ASLEAAIADAEQRGELAIK
SMVPVQVQLDVPVVK	TVEELLETGLIQVATK	QLMEQDASSSPSAQVIGLK
GPLLEEQALTK	QTTVSNSQQAYQEAFEISK	DLPIHAC[57.02146]SYC[57.02146]GIHDPAC[57.02146]VVYC[57.02146]NTSK
FITPEDLSK	SEGALELADVSNELPGLK	ALPC[57.02146]IVDVRDEQQISAAVEK
LTELGTVDPK	TPVGFIGLGNMGNPMAK	GNLYSFGC[57.02146]PEYGQLGHNSDGK
STVEGIQASVK	KLGEMWNNLNDSEK	EINSDQATQGNISSDRGK
VHPEIINENGNPSYK	HAELIASTFVDQC[57.02146]K	NQALNTDNYGHDLASVQALQR
GVDIVMDPLGGSDTAK	NAIDDGC[57.02146]VVPGAGAVEVAMAEALIK	SC[57.02146]LTEAEAAVATQETSTVR
SIDLPIQSSLC[57.02146]R	QDTLVALRQQLEEVK	APIQWEERNVTAIQGPGGK
QVAEAYEVLSDAK	SPSAQLMEQVAQLK	HMGLMLATC[57.02146]SADGIVR
ISPWLLR	LSLQDAVSQGVIDQDMATR	ASGPGLNTTGVPASLPVEFTIDAK
NADMSEEMQQDSVEC[57.02146]ATQALEK	DNHLLGTFDLTGIPPAPR	NEEDAAELVALAQAVNAR
LTQIQESQVTSHNK	KDEDIPLFPVQTK	TVIGC[57.02146]SGFHGDC[57.02146]LTLTK
GHYTEGAELVDSVLDVVRK	APSEEDSLSSVPISPYK	YSPTSPTYSPTSPVYTPTSPK
VDLVLLGK	RSALQSINEWAAQTTDGK	VSPASSVDSNIPSSQGYK
LALGQINIAK	IRNAQLAQYNFILVVGEK	NC[57.02146]ASPSSAGQLILPEC[57.02146]MK
NVLLDPQLVPGGGASEMAVAHALTEK	AIGGEFSDTNAAVEGTPLPK	QGGLGPMNIPLVSDPK
TIEDTLMTVK	ELC[57.02146]SLASDLSQPDLVYK	AIGAVPLIQGEYMIPC[57.02146]EK
HFNLLSSK	TSSAQVEGGVHSLHSYEK	HLQLAIRNDEELNK
FLSAEEYQQK	NDVLAHQATVETVNK	TRSNPENNVGLITLANDC[57.02146]EVLTTLTPDTGR
AADSLQQNLQR	IRTLQEQLENGPNTQLAR	IQC[57.02146]TLQDVGSALATPC[57.02146]SSAR
VTIAQGGVLPNIQAVLLPK	SPAESC[57.02146]DLLGDIQTC[57.02146]IR	ETGFHLTTTNQGASAAGPGFSLK
VVAEVGDIPTVLVQNK	NGLLTEHNIC[57.02146]EINGQNVIGLK	AAEAHVDAHYYEQNEQPTGTC[57.02146]AAC[57.02146]ITGDNR
YSPTSPTYSPTSPK	AGVSISVVHGNLSEEAAK	AFVAIGDYNGHVGLGVK
NQC[57.02146]LFTNTQC[57.02146]K	NEFITLAHVNPQSFPAPK	SLC[57.02146]IPFKPLC[57.02146]ELQPGAK
LQAEIEGLK	ERHVSIQEAESYAESVGAK	DLNSQADSLMTSSAFDTSQVK
LTNENMEITSALQSEQHVK	MPPYDEQTQAFIDAAQEAR	TAVVVGTITDDVRVQEVPK
DILTAIAADLC[57.02146]K	GLQTVHINENFAK	TREAQQALGSAAADATEAK
VIDQQNGLYR	STNLHDYGMLLPC[57.02146]GIDK	LVAGQQQVLQQLAEEEPK
IQNLEALLQK	TSRPENAIIYNNNEDFQVGQAK	GQNALVELQTQRPIALELYK
AANVLLSEHGEVK	LHGGTPANFLDVGGGATVHQVTEAFK	TNC[57.02146]NVAVINVGAPAAGMNAAVR
IMNTFSVVPSPK	IMDHVEESLC[57.02146]SAATPK	DLEGENIEIVFAKPPDQK
VQEAVESMVK	TGQATVASGIPAGWMGLDC[57.02146]GPESSK	AQDGSHPLSLQDLIEK
STAGDTHLGGEDFDNR	GLGLGANLTEAQALTPTGPSR	LREIFGLYGQTTGK
LYPVASLFTQK	LRADVTTAFPTLGTDQVSELVPGK	TPVGFIGLGNMGNPMAK
VIHAIANSGK	HGLPPSETIAIVEHINAK	GIGMGNIGPAGMGMEGIGFGINK
DNWSPALTISK	GIPLATGDTSPEPELLPGAPLPPPK	YEQAIQC[57.02146]YTEAISLC[57.02146]PTEK
AITDIIEMDSK	MLIAQEGLLC[57.02146]GGSAGSTVAVAVK	EELNFTHIC[57.02146]EYTQK
STLTDSLVC[57.02146]K	FLDGNEMTLADC[57.02146]NLLPK	RFGFPEGSVELYAEK
DLTSIVDIK	ERLEQQVPVNQVFGQDEMIDVIGVTK	RGTGGVDTAAVGGVFDVSNADR
SFLSQGQVLK	LIQFC[57.02146]AIDELGTNYPK	GVLEC[57.02146]KPGEASVFQQPK
DITPLQVVLPNTALHLK	QGEYGLASIC[57.02146]NGGGGASAMLIQKL	VMSEFNNNFRQQMENYPK
GQLNADEISLRPAQSFLMNK	TPQVGDRVLVEATYNPNMPFK	KAESFAQEMFIEQNK
VLRDNIQGITKPAIRR	HLVGVDSLIGPETQIGEK	GNIELASSEPQHFTTTVTR
IIDVSTVK	SENGLEFTSSGSANTETTK	HSVESMITTLDPGMAPYIK
QLEDILVLAK	HLC[57.02146]C[57.02146]LQALSAVSTHPSIVK	DGELHIAEHPAGHLVLK
TLVPHYC[57.02146]ELVGANPK	EILVGDVGQTVDDPYATFVK	VGIPVTDENGNRLGESANAAK
ANLQIDQINTDLNLER	NLEAVETLGSTSTIC[57.02146]SDK	RQLQQLQEGTLQEYQK
LGADLLSEAVQK	ERFGIVTSSAGTGTTEDTEAK	VINIC[57.02146]AHVLDDVAPGPAIK
TQPFISK	ALQDLENAASGDAAVHQR	HLPTLDHPIIPADYVAIK
QTIGLALQGK	MQEAMTQEVSDVFSDTTTPIK	NPLDIDASGVVGLSFSGHR
AVELAANTK	STAALSGEAASC[57.02146]SPIIMPYK	IGQSLSSLTSPAEQGVLSEK
FIC[57.02146]EQDHQNFLR	TPLIDLC[57.02146]DGQADQAAK	DNHLLGTFDLTGIPPAPR
EGSPVLLNC[57.02146]LMYK	NSVTGGTAAFEPSVDYC[57.02146]VVK	HLEINPDHSIIETLRQK
QLTVTQQSQEEVAR	ALMLQGVDLLADAVAVTMGPK	REDLVVAPAGITLK
RKLDPEIVPEEK	KAEVNTIPGFDGVVK	LSTTEPVISISSNNAVIELAK
VLSIGDGIAR	SAAMTLNERFTSYQK	NVTNNFDERPISVGGNK
IMDPNIVGSEHYDVAR	VANTSSFHTTPNTSLGMVQATPSK	ITHSPLTIC[57.02146]FPEYTGANK
GNDISSGTVLSDYVGSGPPK	NPNGYC[57.02146]GLGGTGVSC[57.02146]PVGIK	DATNVGDEGGFAPNILENK
NVLGHMQQGGAPSPFDR	VLAQNSGFDLQETLVK	ALVDHENVISC[57.02146]PHLGASTK
IETWHKPDLGTQENVHK	ISNTAISISDHTALAQFC[57.02146]K	SGAWDESGVFIYTTSNHIK
FADIVSILDK	TVAQSQQLETNSQRDFK	HTHIDKPDC[57.02146]SGPPMDISNK
EGGLGPLNIPLLADVTR	AIGSASEGAQSSLQEVYHK	AAELIANSLATAGDGLIELRK
QVFLATWK	SGGDVDHSTLVTLFK	EIADLGEALATAVIPQWQK
NLPPSGAVPVTGIPPHVVK	VDVGGSEPASLSYLSFEGATK	VPPAPVPC[57.02146]PPPSPGPSAVPSSPK
GINTLVTYDMVPEPK	KVEAQLQELQVK	TEFTQGMILPTMNGESVDPVGQPALK
LLVPEIDEVMRK	LVEALC[57.02146]AEHQINLIK	FTNTQITEHYSTC[57.02146]IK
VMQVLNADAIVVK	TLDQVLEDVDQC[57.02146]C[57.02146]QALSQR	MEVDYSATVDQRLPEC[57.02146]AK
VLEPEGSPSLC[57.02146]LLK	TILSNQTVDIPENVDITLK	LVINGNPITIFQERDPSK
QIWQNLGLDDTK	VSNSPSQAIEVVELASAFSLPIC[57.02146]EGLTQR	QVASPFTLIIDDPSGNSFVENPHAPQK
VRPSTGNSASTPQSQC[57.02146]LPSEIEVK	SAGVQC[57.02146]FGPTAEAAQLESSK	ALESPERPFLAILGGAK
QWFINITDIK	AAALVDRYSTPASLLAAYDAC[57.02146]ATPK	FC[57.02146]FTPHTEEGC[57.02146]LSER
APGFAHLAGLDK	AAMPRIYELAAGGTAVGTGLNTR	SC[57.02146]SGVEFSTSGSSNTDTGK
WSLLQQQK	SPATSC[57.02146]ELTPSNLNNK	SGTLGHPGSLDETTYER
TYFPHFDLSHGSAQVK	RLQGQLEQGDDTAAERLEK	RYSSEVATESPLDFTK
AQDEGLLSDVVPFK	ASAFALQEQPVVNAVIDDTTK	HSQFIGYPITLYLEK
TLVPELIK	EALGGQALYPHVLVK	LQATLDMQSGIIHAAEEK
TPPVVIK	QLAEEPMDTDQGNSMLSAIQSEVAK	HVLNLLDEIENIK
DGVADVSIEDSVISLSGDHC[57.02146]IIGR	IISNASC[57.02146]TTNC[57.02146]LAPLAK	VIEDVAFAC[57.02146]ALTSSVPTTK
VIPAADLSQQISTAGTEASGTGNMK	NATVHPGLELPLMMAK	FHMVDGNVSGEFTDLVPEK
SC[57.02146]AEWVSLSK	NNGTAHFLEHMAFK	LATGSDDNC[57.02146]AAFFEGPPFK
SGTALENPVLLNK	VEHEISEGNVATAAAAALASAATK	RLAETQEEISAEVAAK
EMVELPLRHPALFK	TLSHPQQMALLDQTK	HGDNYLVLNLSEK
LFPDVLFPADSEHNK	HDDPALTLVAGLTSNKPTDK	LRADVTTAFPTLGTDQVSELVPGK
VDSLLENLEK	TVIGC[57.02146]SGFHGDC[57.02146]LTLTK	HQLLEADISAHEDRLK
FGELVMTK	RLYVGGLSQDISEADLQNQFSR	HSSVYPTQEELEAVQNMVSHTER
DLSTVEALQNLK	NMDPLNDNIATLLHQSSDK	YPSHSFIGEESVAAGEK
NGLLTEHNIC[57.02146]EINGQNVIGLK	AEQPDGLILGMGGQTALNC[57.02146]GVELFK	DVFHNHGIHATTIQPEFASVGSK
C[57.02146]LIDLGK	ITSADGHIESSALLK	LGYAGNTEPQFIIPSC[57.02146]IAIK
ELGIWEPLAVK	DITSDTSGDFRNALLSLAK	TVEEVLGHFGVNESTGLSLEQVK
QLEPVYNSLAK	AHVFEC[57.02146]NLESSVESIISPK	DVISNTSDVIGTC[57.02146]EAADVAQK
FASHC[57.02146]LMNHPDLAK	MLVDDIGDVTITNDGATILK	HSAGELQQMMVEC[57.02146]SK
NNPPTLVGDFTK	TMQALEIELQSQLSMK	HIQSNLDFSPVNSASSEENVK
ISLQQELSR	FTNTQITEHYSTC[57.02146]IK	LAQATQERTDLYAK
NWC[57.02146]ALITETAGSLK	QFIDSNPNQPLVILEMESGASAK	ANATVDGLEQGYVVC[57.02146]PSEK
SVVLMSHLGRPDGVPMPDK	TSDISTLGHLVITTQGGYVK	LPGQDESTAGTSEQNDILK
DGNVLLHEMQIQHPTASLIAK	LFLFHTSLPIAEAPGK	ALGDSSPSQAMQEYIAVVK
ALAITSK	LAENFC[57.02146]VC[57.02146]HLATGDMLR	IITITGTQDQIQNAQYLLQNSVK
VLPVGVLYK	GEQTSSGTLSAFASYFNSK	VGDSQNPLLSDGDLSTMIGK
MSLPDVDLDLK	NC[57.02146]GC[57.02146]LGASPNLEQLQEENLK	KEEELQAALARVEEEAAQK
SAFLLQNLLVGHPEHK	LQFHDVAGDIFHQQC[57.02146]K	ILATGANVILTTGGIDDMC[57.02146]LK
IIETLTQQLQAK	SPAVATSTAAPPPPSSPLPSK	AAESVSKPDVSEEAPGPSK
GVDLVLNSLAEEK	SGAWDESGVFIYTTSNHIK	DGVSAAVISAELASFLATK
MEYDGILIAGGPGNPALAEPLIQNVRK	VDQDSALHNDLQILK	EDLRSWTAADMAAQTTK
TVLQQVIEDGSK	TVQLTSSELESTLETLK	QPAIMPGQSYGLEDGSC[57.02146]SYK
STELLLGVK	NHTLQEQVTQLTEK	SHLLNC[57.02146]C[57.02146]PHDVLSGTR
HWILPQDYDHAQAEAR	ITDGLHALQEASNK	GDPTGAGPEASLEPGADSVSMQAFSR
TVATFILQK	HLPDQEQLNSLSQFK	HGGFVYYQEGC[57.02146]C[57.02146]LVR
VNNSSLIGLGYTQTLKPGIK	ELFQTPGHTEELVAAGK	SPSPASTSTVPNMTDAPTAPK
YPASTVQILGAEK	VAVLGASGGIGQPLSLLLK	HGYIGEFEIIDDHRAGK
TNYLVMGR	AVQLTQAMDTSTVGVLLAAK	IRTEDSEASTC[57.02146]VIIK
STGFETLVVTSEDGITK	FHMVDGNVSGEFTDLVPEK	NVEPFTSVLSLPYPFASEINK
NEGC[57.02146]QVYGFLEVNK	IGQGASGTVFTATDVALGQEVAIK	LLGPDAAINLTDPDGALAK
SAHAGTYEVR	AAAIGIDLGTTYSC[57.02146]VGVFQHGK	EPNSENVDISSGGGVTGWK
IC[57.02146]VNGDDAHPLWK	TVNELQNLTAAEVVVPR	AGVVANDAGDRVTPAVVAYSENEEIVGLAAK
LYESLLVGSLPDMNK	TSHLSDTGISALVEIPK	MQGSITTPGSIALAQAQAQAQVPAK
AIQIVTPPVDK	TGIEQGSDAGYLC[57.02146]ESQK	YSTKPDAVFAGAMPTMASVK
APNTPDILEIEFK	NILQLHDLTTGALLK	SAGVQC[57.02146]FGPTAEAAQLESSK
SQPDMAIMAVNSFVK	SPLIESTANMDNNQSQK	NVVHQLSVTLEDLYNGATRK
EFPGFLENQK	ESTQLSPADLTEGKPTDPSK	HPTALGLEVGQEIQVK
RQAFTPSSTMMEVFLQEK	AKPYEGSILEADC[57.02146]DILIPAASEK	IGPILDNSTLQSEVKPILEK
VTGSLETK	QREEYQPATPGLGMFVEVK	WGLGGTC[57.02146]VNVGC[57.02146]IPK
LSVEGFAVDK	ILESDRKEPLFGISTGNLITGLAAGAK	GSLTEGALAHSGNPVSK
EGQWDC[57.02146]SVC[57.02146]LVR	VTAEADSSSPTGILATSESK	HELLQPFNVLYEK
GNDPNVSLVPK	TPIQAGGYGAFPVH	QISSSSTGC[57.02146]LSSPNATVQSPK
ELPILQK	VGSLDNVGHLPAGGAVK	AKPYEGSILEADC[57.02146]DILIPAASEK
VLELEPNNFEATNELRK	LSQAYAISAGVSLEGQQLFQTIHK	HTLDGAAC[57.02146]LLNSNK
QLLC[57.02146]GAAVGTREDDK	AAEALHGEADSSGVLAAVDATVNK	APEVNLNAPDVDVHGPDWNLK
SMQPGTSLAK	KVTAMQLYEC[57.02146]QLIDK	ATMQNLNDRLASYLDK
AIPLALEGK	MIINEELMASLDQPTQTVVMHR	LPLQANVYPMTTMAYIQDAK
DAANLLNDALAIREK	SGAMEMAGLC[57.02146]PAAC[57.02146]MQTPR	RDYGVQLVEEGADTFTAK
ALQQGLVGLELK	VSQFLVDGVC[57.02146]TVANC[57.02146]VGK	GAEPETGSAVSAAQC[57.02146]QVGPTR
IINTDNLLTEYQK	DTADVVHPFFLAQK	NLVRLDPILC[57.02146]DC[57.02146]ILEK
KEDVGTVVGIDLGTTYSC[57.02146]VGVFK	TVIGELPPASSGSALAANVC[57.02146]K	NSALSAQLREAATQAQQTLGSTIDK
SVLAETEGILQK	SMAASGNLGHTPFVDEL	LQGIDLDRTVQQVNQEK
KIEISQHAK	ASENPVLQNIQADPTIVC[57.02146]TSFK	HVFGESDELIGQK
SMTPAQADLEFLENAK	VSLERLDLDLTADSQPPVFK	IREIADGLC[57.02146]LEVEGK
MDAILTEAIK	KYDFYINVC[57.02146]GPVSVSPC[57.02146]QPDSGAC[57.02146]QVAK	TPSQDSDYINANFIK
INQVFHGSC[57.02146]ITEGNELTK	LLQAVTDLGWSRPTLIQEK	IQVTPPGFQLVFLPFADDK
SFSC[57.02146]FEK	TAAELLQSQGSQAGGSQTLK	IDSIADHVNSAAVNVEEGTK
LVQDVANNTNEEAGDGTTTATVLAR	GLAYVEYENESQASQAVMK	GAFIDQSQSLNIHIAEPNYGK
ILQEYVEHQVDDAMMANAAQK	TVAGGAWTYNTTSAVTVK	KLETAVNLAWTAGNSNTR
DNSNIILLGDSQGDLR	ITINPGC[57.02146]VVVDGMPPGVSFK	NINADEAAAMGAVYQAAALSK
EYSGFAGVSRPR	FNGEDIDTISPTLGFNIK	YLLGVQPAWGSAEAVDIDR
IFAFDLDAK	HILYGC[57.02146]SELFNATQFIK	LEPIETNQNAVFQYISR
ITESVAETAQTIK	IGNILDLC[57.02146]TALSALSGIPADK	LHEQLTESEQAAQC[57.02146]YIK
TPAQYDASELK	VYAAATEDMDC[57.02146]LTFGSPVLMR	VC[57.02146]EVVDGFIYVANAEAHK
GMLNGAVPSEATK	GSLLGC[57.02146]SIDITSAADSEAITFQK	LGHAETDEQLQNIISK
DAANLLNDALAIR	NLTEQNSYSNIPHEGK	SADEPMTTFVVC[57.02146]NEC[57.02146]GNR
GQTLVVQFTVK	ASELHLLETPLVVK	QGC[57.02146]EEAVSQVEPLPSLMK
NLLLLANSTEEQQK	SVEMHHEALSEALPGDNVGFNVK	TELAEPIAIRPTSETVMYPAYAK
LLEPVLLLGK	HVTTQGVEENIQEVVGHITEGVC[57.02146]RPLK	LLQDVRQDLADVVQVC[57.02146]EGK
ILSVELGK	ENALVQMADGNQAQLAMSHLNGHK	FEEHVQSVDIAAFNK
AAALDIAMIK	LEAAIAEAEERGELALK	TGYGELNGNAGEREISLK
DTFNGNLPFLFK	GHVEC[57.02146]VDVLINQGASILVK	SFC[57.02146]PGGTDSVSPPPSVITQENLGR
LLQAQGVEVPSK	NVIIWGNHSSTQYPDVNHAK	QDRTLTIVDTGIGMTK
EFLPEGQDIGAFVAEQK	FIAHVPVPSQQEIEEALVR	AHFQNFPNGVTDFIK
TLTFALR	HIEDTGSTPSIGENDLK	AGGAGVPAFYTPTGYGTLVQEGGSPIK
LLLEIPEK	SHMMDVQGSTQDSAIK	YHVVSGADDYTVK
VMSQEIQEQLHK	EENIQTLLINPNIATVQTSQGLADK	AEVRLQFHDVAGDIFHQQC[57.02146]K
IGPLGLSPK	LNTLLQRAPQC[57.02146]LGK	HPELFEALGIAQPK
AIFENTLSTYPK	GQASQITASNLVQNYK	GAAAAATGQPGTAPAGTPGAPPLAGMAIVK
TLAAEMQELRVR	LPQQSHSAFGATSSSSGFGK	LAELEEFINGPNNAHIQQVGDR
NPLIINSIIDK	GGPPLAMASEWVNC[57.02146]SC[57.02146]PR	AIGSASEGAQSSLQEVYHK
GEFGGFGSVSGK	EAEVVLC[57.02146]GGTESMSQAPYC[57.02146]VR	GVAVDGLNQLTVTTGSEGLLK
DIFGASDPYVK	MIAGQVLDINLAAEPK	RSVGELPSTVESLQK
LGMENDDTAVQYAIGR	QVASPFTLIIDDPSGNSFVENPHAPQK	TSSAQVEGGVHSLHSYEK
SPPSTGSTYGSSQK	RPLDDGVGNQLGALVHQR	FLLHQETLPEQLLAEK
VSLLGPVTTPEHQLLK	SMVEEGTGLRLLEAAAQSTK	VTGQNQEQFLLLAK
MFEIVFEDPK	FEMLNAELEENQELANSR	QETFDAGLQAFQQEGIANITALK
TLAPTWEELSK	RLQQTQNQVDEVVDIMR	LAGANPAVITC[57.02146]DELLLGHEK
LDPITGR	AGVVGPELHEQLLSAEK	AIVDALPPPC[57.02146]ESAC[57.02146]TVPTDVDK
TPQGWREVFVDIDPQVSDK	LDNTTAAVQELGRENQSLQIK	LGFAGLVQEISFGTTK
LHISPSNMTNQNTPEYMEK	AHSPMIAVGSDDSSPNAMAK	HIMSEPEEITTMSGQK
LVGFISAIPANIHIYDTEK	DLAALLHDGIPVVSSSSGK	HLNEIDLFHC[57.02146]IDPNDSK
EYLVTLAK	IGGDAATTVNNSTPDFGFGGQK	NVIDGDLC[57.02146]EQFNSMEPNK
TLQEVTQLSQEAQR	KIEQQGGFTFENK	SINPDEAVAYGAAVQAAILMGDK
NLILAGVK	KVEELEGEITTLNHK	REDGGYTFTATPEDFPK
APLDIPVPDPVK	NFC[57.02146]SAVQYGNAQIIEC[57.02146]LK	ATQMPEGGQGAPPMYQLYK
TVLSSHK	GAFIDQSQSLNIHIAEPNYGK	IQFMC[57.02146]GEDASNAMPVIFGK
TLDVFNITIAR	HC[57.02146]EDGIC[57.02146]TVTAGPK	LLQIAGISPHGNALGASMQQQVNQQIPQEK
TELDAHLENLLSK	TPVVQNAASIVQPSPAHVGQQGLSK	HNEETGDNVGPLIIK
IQSQFTDAQK	SRSVIEQGGIQTVDQLIK	DLAALLHDGIPVVSSSSGK
NVGLDIEAEVPAVK	SPSPASTSTVPNMTDAPTAPK	MGLGHEQGFGAPC[57.02146]LK
SYMIPENEFHHK	IRVNAVNPTVVMTSMGQATWSDPHK	ILESDRKEPLFGISTGNLITGLAAGAK
EFIEMWR	QDLEAEVSQLTGEVAK	GAC[57.02146]ASHVSTMASFLK
HLPTLDHPIIPADYVAIK	QAHLC[57.02146]VLASNC[57.02146]DEPMYVK	ENDAHLVEVNLNNIK
SFLEDIRK	DRPENVHGGILADDMGLGK	HVIPMNPNTDDLFK
LLGSLYALGIPK	LSELDDRADALQAGASQFETSAAK	RVVALSMSPVDDTFISGSLDK
ISNTAISISDHTALAQFC[57.02146]K	GEETPVIVGSALC[57.02146]ALEGRDPELGLK	LGVENC[57.02146]YFPMFVSQSALEK
VLTQEDFQK	DELHIVEAEAMNYEGSPIK	LPGAIC[57.02146]SLTC[57.02146]GGADIGTAMAK
AIEEGVNHMWTVSAFQQHPR	GLVAVITGGASGLGLATAER	SVEMHHEALSEALPGDNVGFNVK
GLSEDVSISK	IMVVGSTINDVLAVNTPK	EIYYHGEPISVNVHVTNNTNK
NNQITNNQR	AHGPGLEGGLVGKPAEFTIDTK	VRAWGPGLEGGVVGK
EELPVIPK	VEVFRQTVADQVLVGSYC[57.02146]VFSNQGGLVHPK	ANC[57.02146]IDSTASAEAVFASEVK
QMPYFGEK	NPSTNFQEPVQPLTQQQVAQMQLK	RDAALAVAEAMADK
SNYNLPMHK	VPFLEVNDPGEPSGLETLK	LAPITSDPTEATAVGAVEASFK
AAIAQLNGK	LGNDFMGITLASSQAVSNAR	GQHLSDAFAQVNPLK
VLVLSQDYGK	MGLGHEQGFGAPC[57.02146]LK	LHGGTPANFLDVGGGATVHQVTEAFK
SLDLTQYC[57.02146]FPEK	NC[57.02146]DISVHLVEVSQK	HYGPGWVSMANAGK
TVEELFVNC[57.02146]K	HSETFTRDNNMGLVK	RSPNVPGDFPDC[57.02146]PAGMLFAEEQAK
MINLSVPDTIDER	KEEELQAALARVEEEAAQK	HHAAYVNNLNVTEEK
LTEIRGPVTIVSGK	SLTYLSILRNPVTNK	HFYQPIWTLVGAGAK
TLQLDNNFEVK	IDRYTQQGFGNLPIC[57.02146]MAK	QLSSSVTGLTNIEEENC[57.02146]QR
QRITADLLSNGIDVYPQK	GHAGSVDSIAVDGSGTK	ADVQTDAGC[57.02146]LSEPVASALIPVK
LLQIIDTTLLK	KLENC[57.02146]NYAVELGK	SSVTSAAAVSALAGVQDQLIEK
LQEMEGTVK	VDQSLHTNTSLDAASEYAK	KLSTLPITVDILAETGVGK
APDVEGQGLDWSLK	TPFLLVGTQIDLRDDPSTIEK	SPLIESTANMDNNQSQK
SVLELIPELNEK	IPNIYAIGDVVAGPMLAHK	QSVFSAPSLSAGASAAEPLDR
GALQNIIPASTGAAK	DALNLAQMQEQTLQLEQQSK	FMADC[57.02146]PHTIGVEFGTR
MQQEAQHVLFLSK	FEEHVQSVDIAAFNK	GPC[57.02146]VSENEIGTGGTC[57.02146]QWK
LQATLDMQSGIIHAAEEK	AVETVHNLC[57.02146]C[57.02146]NENK	HELLSLASSNHLGK
FEDVVNQSSPK	KTQEQLALEMAELTAR	IGFEC[57.02146]TC[57.02146]PAGFQLLDQK
GLVNLQSGAPKPEENPSLNIQFK	QQLSAEELDAQLDAYNAR	TVEPPISQVGNVDTASELEK
IMSQSQVSK	VGDSQNPLLSDGDLSTMIGK	HTLSIGDMVTGTVK
GIPLATGDTSPEPELLPGAPLPPPK	LGQGIGPIHLNEIQC[57.02146]TGNEK	DSLTDLYVQHAIPLPQR
AIALFTPDAC[57.02146]GLSDPAHVESLQEK	GNDISSGTVLSDYVGSGPPK	GQYISPFHDIPIYADK
GC[57.02146]LVTASADK	ISENFHC[57.02146]DLNSDQFK	EGPYDVVVLPGGNLGAQNLSESAAVK
LQPFATEADVEEALR	DC[57.02146]HC[57.02146]LGDVLIENTK	KEDGSEVGVGGAQVTGSNTRK
SGFEDMFAK	VNLNHEVSNEDVLTK	TSAGTTDPEEATRLLAEK
STLADYSAQK	QTELFAHFIQPAAQK	FRPLQLETINVTMAGK
AQVEQELTTLR	DGTVLC[57.02146]ELINALYPEGQAPVK	WNTDNTLGTEITVEDQLAR
ESLREVQLEELEAAR	STNGDTFLGGEDFDQALLR	KPAPVPAEPFDNTTYK
TPALIVYGDQDPMGQTSFEHLK	GQEVETSVTYYRLEEVAK	GEAAPGPAPPAPEATPPPASAAGK
NAISLPQLNQAAYDSLVVGK	SHLLDC[57.02146]C[57.02146]PHDILAGTR	LYGSAGPPPTGEEDTAEK
VAFPLEVVQK	AQHTHDAITEAAQLMK	RSALQSINEWAAQTTDGK
DLFDYSPPLHK	VIDPVTGKPC[57.02146]AGTTYLESPLSSETTQLSK	QAPELSLSSQDLELVTK
LGAVGGSGFK	VC[57.02146]NDEQLLLELQQIK	NAPAIIFIDELDAIAPK
YQAVTATLEEK	GQC[57.02146]DLELINVC[57.02146]NENSLFK	VMQQQQQTTQQQLPQK
DPNIVIAK	EAESC[57.02146]DC[57.02146]LQGFQLTHSLGGGTGSGMGTLLLSK	VSLDVNHFAPDELTVK
SHTVVIGFGPSELQELGK	VAGHPNIVINNAAGNFISPTER	EAIQQQQNQLVWVSEGK
YKPLDLRPK	IGPILDNSTLQSEVKPILEK	NRPTSISWDGLDSGK
GEVLGDVLQLETLK	SMLQATAEANNLAAAASAK	GHFGPINSVAFHPDGK
NLFEDQNTLTSIC[57.02146]EK	QLMEQDASSSPSAQVIGLK	TVAGGAWTYNTTSAVTVK
TLPAAPASTNTTATPSLTHMVPAK	RQLQQLQEGTLQEYQK	RDENVC[57.02146]NFLEGGLLIGGSDNK
MVSDINNGWQHLEQAEK	KVDGSVNAYAINVSQK	TPSTMENDSSNLDPSQAPSLAQPLVFSNSK
LQLNIVEMK	EEELNAIRTENSSLTK	LQQHQSMPGTMAEAEDLDGGTLSR
NWTPELQK	RDENVC[57.02146]NFLEGGLLIGGSDNK	TTPSVVAFTADGERLVGMPAK
LFLFHTSLPIAEAPGK	LC[57.02146]ADSAC[57.02146]QQNTVTSSGDLVAK	HNQELTSQLLAAENK
DPNAFLFDHLLTLKPVK	LFLNETQTQEITEDIPVK	NQDEC[57.02146]VIALHDC[57.02146]NGDVNR
VIQC[57.02146]LQK	NDQDTWDYTNPNLSGQGDPGSNPNK	KLLDSWFTSTQEK
LTSVVMEK	REPFLLSGGDDGALK	ALIVEPSRELAEQTLNNIK
LIC[57.02146]C[57.02146]DILDVLDK	LC[57.02146]SQMEQLEQENQQLK	GLQAQIASSGLTVEVDAPK
C[57.02146]LGLTEAQTR	AENNSEVGASGYGVPGPTWDR	ANLQQAIVTPLKPVDNTYYK
DLVEVADILEK	KLEAAEDIAYQLSR	SYLSGGAGAAGGGGADPGNK
AVGSISSTAFDIR	KPMSLASGLVPAAPPK	LGPETPLAMDRFPYLALSK
IASLPQEVQDVSLLEK	LAQANGWGVMVSHR	ALANVNIGSLIC[57.02146]NVGAGGPAPAAGAAPAGGPAPSTAAAPAEEK
ITLDNAYMEK	QDPELAYISSNFITGHGIGK	NLAMEATYINHNFSQQC[57.02146]LR
INVYYNESSSQK	HIQSNLDFSPVNSASSEENVK	NILQLHDLTTGALLK
AEAGDNLGALVR	VTNSTELQHQLDK	FLDGNEMTLADC[57.02146]NLLPK
LVFPQDLLEK	IHPMAYQLQLQAASNFK	ALADLVHSHIQSNELC[57.02146]SK
DLVGLAIENLHK	TIDNADSSTLHAVTFLR	EIENGHIFTVNDQFTSK
IWADIPAPK	DDVAQTDLLQIDPNFGSK	TVEELLETGLIQVATK
AILILDNDGDRLFAK	FGLLDQDLSNIGPAYDNQK	VEVFRQTVADQVLVGSYC[57.02146]VFSNQGGLVHPK
TIEDDLVSALVR	TATESFASDPILYRPVAVALDTK	HTQENC[57.02146]ETWGVNGETGTLVDMK
NTDQGVYLGLSK	VLAGETLSVNDPPDVLDR	HSSWGDVGVGGSLK
VTAPDVDLHLK	LLHEVQELTTEVEK	TPSNEMTPVTIDLVK
LQSQLLSLEK	ILNNSGLPITSAIDLEDAAK	LMELHGEGSSSGK
FSLPQEK	ASLQETHFDSTQTK	GNDQVRFELSC[57.02146]YSLAPQIK
TQPTSLPK	SASSSAAGSPGGLTSLQQQK	QASIQHIQNAIDTEK
VNVTVDYIRPASPATETVPAFSER	RDYGVQLVEEGADTFTAK	SNLAYDIVQLPTGLTGIK
LIDEC[57.02146]VSQIVLHR	DNTVIDHTLPTPEAAEFLK	NASTFEDVTQVSSAYQK
GVTIASGGVLPNIHPELLAK	KGDILLDENC[57.02146]C[57.02146]VESLPDK	SGHSSVEDAQATMELYK
SNSQVPQQSHFTK	ELVNLIDNHQVTVISGETGC[57.02146]GK	FNAHGDANTIVC[57.02146]NSK
FPELNYQLK	QSTDPFATSSTDPFSAANNSSITSVETLK	GFVEPDHYVVVGAQR
LIQEEQILR	AASQSTQVPTITEGVAAALLLLK	IELHGKPIEVEHSVPK
GLIDLTLDK	ETGFHLTTTNQGASAAGPGFSLK	KLEEEQIILEDQNC[57.02146]K
VYEGERPLTK	LDSLQDIGMDHQALLK	DLLLTSSYLSDSGSTGEHTK
IVAEEFLK	TVFEALQAPAC[57.02146]HENLVK	AHGPGLEGGLVGKPAEFTIDTK
QLLSNELLLTQMEK	SQEATEAAPSC[57.02146]VGDMADTPR	LATLGGSQALGLDGEIGNFEVGK
VPVHDVTDASK	THINIVVIGHVDSGK	TAIHTAAMDMLGGPGIESQC[57.02146]RK
LSLSEGGLVPSSK	ALGLVTPAGVLLAGPPGC[57.02146]GK	SHYADVDPENQNFLLESNLGK
EAVTFDQANPTQILGK	DLLSTQPSETLASSDSFASTQPTHSWK	RWVDPNSPVLLEDPVLC[57.02146]ALAK
LETNPDIKPSNVEPMEK	KQEIEKPVAVSELFTTLPIVQGK	SHPEVIGVFGESVK
LVPQQLAH	RYSSEVATESPLDFTK	APPVDDAEVDELVLQTK
TQAIVC[57.02146]QQLDLTHLK	GLVNLQSGAPKPEENPSLNIQFK	EALLSSAVDHGSDEVK
FAPVVAPK	NVTGHYISPFHDIPLK	RDPGVITYDLPTPPGEK
LLQEAPGK	ADHQPLTEASYVNLPTIALC[57.02146]NTDSPLR	LPQVAEEISGPLTSANK
IPAANILGHENK	DATNVGDEGGFAPNILENK	KPEC[57.02146]QSDWQC[57.02146]PGK
DVDRIIGLDQVAGMSETALPGAFK	DGETSGSQEDQLC[57.02146]TALVNQLNK	LPQSQLSHQDLQLVK
LLIGTLYHR	EFRFEPSSQMIEVQEGQNLK	FGADARALMLQGVDLLADAVAVTMGPK
DFIDSLGLLHEQNMAK	HPELFEALGIAQPK	YTLPPGVDPTQVSSSLSPEGTLTVEAPMPK
EVAWNLTSVDLVR	AAELAVQNEVGLVDNPLK	AVDHINSTIAPALISSGLSVVEQEK
SEDFSLPAYMDR	AGESVLVHGASGGVGLAAC[57.02146]QIAR	TDDEVVQREEEAIQLDGLNASQIR
LTLSALVDGK	VVTSEALC[57.02146]GVPVLVLANK	VEHEISEGNVATAAAAALASAATK
GALPLDTVTFYK	DLLLTSSYLSDSGSTGEHTK	ERHVSIQEAESYAESVGAK
LSLTQDPVVK	FIQQTYPSGGEEQAQYC[57.02146]R	QPGPVTNGQLQQPTTGAASGGYIK
AQTEGINISEEALNHLGEIGTK	VLGQLTETGVVSPEQFMK	DLETQVIQLNEQVHSLK
VDTYVEFPLR	NLNLNAALHPDEINIEILNDSHTPGTK	KYDGYTSC[57.02146]PLVTGYNR
LVLDPYLLK	ATPLSSTVTLSMSADVPLVVEYK	TPLFSDGVEMDTPQLDK
STGPITVAEYMK	KLDASC[57.02146]AANNPSLK	VANVIVDHSLQDC[57.02146]VFSK
ALASTC[57.02146]KPELQK	MLEHLSSLPTQMDYK	FQYC[57.02146]VAVGAQTFPSVSAPSK
GNDPNVNIVPK	THTQDAVPLTLGQEFSGYVQQVK	LPYDVTPEQALAHEEVK
ALAEVDVISLEQGK	EGPYDVVVLPGGNLGAQNLSESAAVK	IIVDTYGGWGAHGGGAFSGK
VLVDMSR	IMQNTDPHSQEYVEHLK	VIHLSNLPHSGYSDSAVLK
TASVFLLEK	ALGDSSPSQAMQEYIAVVK	LQAVEVVITHLAPGTK
LASTPFK	SPMVEQAVQTGSADNLNAK	DLLSTQPSETLASSDSFASTQPTHSWK
QILGVIDK	WNTDNTLGTEITVEDQLAR	STTSDIPHMLNQVESK
VMEHFIK	VERDIGEGNLSTAAAAALAAAAVK	AAYLQETGKPLDETLK
IMQHLEGEGLK	VIEDVAFAC[57.02146]ALTSSVPTTK	STQAATQVVLNVPETR
LC[57.02146]EAIC[57.02146]PAQAITIEAEPR	FNEC[57.02146]GHVLYADIK	RLDQELDFILSQQK
IMQNTDPHSQEYVEHLK	NEVLEDHVQNNAEQLGAFAAGVK	DLGADIILDMATLTGAQGIATGK
EGLPVALDK	FTALSSESIENLPSVFGSNPK	STAQQELDGKPASPTPVIVASHTANK
GAVLVC[57.02146]DMSSNFLSKPVDVSK	GSTAHFSGFESC[57.02146]SNGVISNK	IEEVSDTSSLQPQASLK
LTVSNVLK	SPEGQFTQLMTLPK	GESPLTDC[57.02146]YGPFSGQLIATMK
LMVPLLK	FC[57.02146]IQAC[57.02146]NEAGEGPLSQEYIFTTPK	NALPPVLTTVNGQSPPEHSAPAK
GPILC[57.02146]FVGPPGVGK	ANDLTHSLSSYLK	ALNALC[57.02146]DGLIDELNQALK
YLPSIINDVK	LAQQQAALLMQQEER	LASTNSSVLGADLPSSMK
TASLFEQK	LGQAELVVIDEAAAIPLPLVK	LGVC[57.02146]FDVPTASVTEIQEK
SAYVSYDVQK	ATESGAQSAPLPMEGVDISPK	QEPVITDSYSGSTPSITSLIK
LSSQISAGEEK	QGQIITC[57.02146]PAVC[57.02146]NFQTGEYVVVHDNK	VGC[57.02146]NPNEDVAIFAVDSLR
SLEDALAEAQRVNTK	LQVELDNVTGLLSQSDSK	TLNEADC[57.02146]ATVPPAIR
LMPEIVATASK	HHITPLLSAVYEGHVSC[57.02146]VK	NPGYPQSEGLLGEC[57.02146]MIR
LLPDTILEK	ERVEAVNMAEGIIHDTETK	MPIEGSENPERPFLEK
GDTANEIGQVLHFENVK	AINVLLEGNPDTHSWEMVGK	AVTGYRDPYSGSTISLFQAMQK
NVLSETPAIC[57.02146]PPQNTENQRPK	RAAVGQESPGGLEAGNAK	YGLIYHASLVGQTSPK
IMALDIDERHLLR	KIPSLNVDC[57.02146]AVLDC[57.02146]EDGVAANK	YFHVVIAGPQDSPFEGGTFK
LLNTVEETTK	VC[57.02146]LLGC[57.02146]GISTGYGAAVNTAK	RNQDLAPNSAEQASILSLVTK
LVTELTNLIK	NLTQEQLIRQQLLAK	GFGDGYNGYGGGPGGGNFGGSPGYGGGR
ISMPDIDLNLTGPK	VLVHPPQDGEDEPTLVQK	DIHFMPC[57.02146]SGLTGANIK
QAFTDVATGSLGQGLGAAC[57.02146]GMAYTGK	DRVNDVC[57.02146]TNGQDLIK	IGTYTGPLQHGIVYSGGSSDTIC[57.02146]DLLGAK
AVIEHNLLSASK	EGSIWNHQPC[57.02146]FLK	APPYQEPPWGGPATAPYSLETLK
EDGAISTIVLR	THMVVANTMEDFQK	NAIDDGC[57.02146]VVPGAGAVEVAMAEALIK
ALPLIVGAQLIHADK	VTRADVDVQPYAFTTK	ASGSGGGSAALGPSGFGPSGGSGTK
ALAEAADVGAQMIK	ENPHATSNSIFINWK	KIEEAMDGSETPQLFTVLPEK
TIELIEFEK	HIGSIDPNC[57.02146]NVSEVVK	STSFRGGMGSGGLATGIAGGLAGMGGIQNEK
VSQLMEWTNK	NVAADIAVQLC[57.02146]ESVANK	ATNESEDEIPQLVPIGK
TPNTFAVC[57.02146]TK	MQQHFEFEYQTK	SPSLDVTVPEAELNLETPEISVGGK
VVSQYSSLLSPMSVNAVMK	GLVEPVDVVDNADGTQTVNYVPSR	APGAIGPYSQAVLVDR
EVLNMLK	VNNASLIGLGYTQTLRPGVK	TPSSSQPERLPIGNTIQPSQAATFMNDAIEK
EMDNFLAQMEAK	RVIISAPSADAPMFVMGVNHEK	SPISSGSGGSHMSGTSSSSGMK
VPVITSSK	HYVGHGNAINELK	RC[57.02146]QEAQNGSESEVWTHQSK
VVSEDFLQDVSASTK	LYGAQFHPEVGLTENGK	VVNVANVGAVPSGQDNIHR
VELQELNDRFANYIDK	NGGLGHMNIALLSDLTK	SGGLSVEVC[57.02146]GPALSQQWK
GAGPGC[57.02146]YLAGSLTLSK	IDSIADHVNSAAVNVEEGTK	GLGHQVATDALVAMEK
DGVWNLQNEVTK	SQGDMQDLNGNNQSVTR	LRIAAENELNQSYK
VFLENVIR	IITLEEGDIILTGTPK	SLHSAGPPLLAVTAAPPAQPLAK
LIEC[57.02146]GWK	EAIQQQQNQLVWVSEGK	SEMEMAHLYSLC[57.02146]DAAHAQTEVAK
LPTTAASTPDAVDK	DIIEHLNTSGAPADTSDPLQQIC[57.02146]K	VMPFSTAC[57.02146]NTPLSNFESHQNYK
SPISQLDC[57.02146]LNRDNYIR	HNNQQALSHSIEEGLK	LEVDAIVNAANSSLLGGGGVDGC[57.02146]IHR
DDIPVFLR	FGVQMDRVDQSAVGFEYQGK	RPSNLAVTVDDSAEFK
IC[57.02146]DQWDALGSLTHSR	VPADTEVVC[57.02146]APPTAYIDFAR	TNRLAELEEFINGPNNAHIQQVGDR
IGDFGLVTSLK	GTIVLASPGWTTHSISDGK	FHVIVAEC[57.02146]APFC[57.02146]QGHEMAVNLSK
SAIQANDHHPR	HGEPEEDIVGLQAFQER	IEVIEIMTDRGSGKK
GSVDSNWIVGATLEK	SWVGFSGGQHHTVC[57.02146]MDSEGK	VSQPIEGHAASFAQFK
QVEPLDPPAGSAPGEHVFVK	SFQIQTSTSLGTSQISQK	EFRVVLPC[57.02146]SVQEYQVGQLYSVAEASK
SAYALGGLGSGIC[57.02146]PNRETLMDLSTK	DENAIYFLGNSLGLQPK	ILTATVDNANILLQIDNAR
LSLEEFIRGAK	SVC[57.02146]PVTSGFSSPSPSAAAAAQEVR	KVESLQEEIAFLK
AAEEAASTLASSIHPEQC[57.02146]IK	LPEDPLLSGLLDSPALK	SEGALELADVSNELPGLK
GPAVGIDLGTTYSC[57.02146]VGVFQHGK	HQLLEADISAHEDRLK	TKPYIQVDIGGGQTK
APWELLELR	GAAAAAAASGAAGGGGGGAGAGAPGGGR	MPGNPYSSNEPGIGPLMR
TLFLAVQVQNEEGK	DPSGLSGDVLINGAPRPANFK	TAANLVVETGQDGVQIR
MAIPVLWK	GEYQGVFHC[57.02146]AVETAK	VC[57.02146]LLGC[57.02146]GISTGYGAAVNTAK
YPALIGNLVK	KMEGVTNAVLHEVK	TRGAEDDLNTVAAGTMTGMLYK
AALLNQHYQVNFK	KLNC[57.02146]QVIGASVDSHFC[57.02146]HLAWVNTPK	LMC[57.02146]SLC[57.02146]HC[57.02146]PGATIGC[57.02146]DVK
VVAIGEC[57.02146]GLDFDRLQFC[57.02146]PK	GAHNGQGLGNAFLSHISAC[57.02146]DGIFHLTR	LVTEMGTYATQSALSSSRPTK
AHLLADMAHISGLVAAK	REVDDLGPEVGDIK	TVLHTGSAPSSSTPFNK
LTDC[57.02146]VVMR	SVNLTEQNSNNSAVPYK	NEFITLAHVNPQSFPAPK
EPNSENVDISSGGGVTGWK	NPNTSEPQHLLVMK	KVTAMQLYEC[57.02146]QLIDK
EIIFQGPISAAGK	FGVSSSSSGPSQTLTSTGNFK	SPSDLLDASAVSATSR
LSNIFVIGK	RWVDPNSPVLLEDPVLC[57.02146]ALAK	LQEELSQAESTIDELK
ELPQVSFVK	AMLSGPGQFAENETNEVNFR	NVPILYTASQAC[57.02146]LQHPDVAAYK
EDVSESVGASGQRPVFC[57.02146]PVHK	LINDC[57.02146]HGSVSEASSEQK	VAVVLMDTQGAFDSQSTVK
LQELTDLLQEK	FQGQTC[57.02146]EMC[57.02146]QTC[57.02146]LGVC[57.02146]AEHK	GLEHVTVDDLVAEITPK
ITELESVSLPTPEIQSDFLHSK	QAQLAQTLQQQEQASQGLR	LSLAQEDLISNRNQIGNQNK
NLATTVTEEILEK	TNQIDLLQAEISENQAIIQK	HWILPQDYDHAQAEAR
MAGTAFDFENMKR	NNQFQALLQYADPVNAHYAK	NLPPSGAVPVTGIPPHVVK
SYELPDGQVITIGNER	GSLTEGALAHSGNPVSK	VGDVVEFRGPSGLLTYTGK
EILIPVFK	VC[57.02146]EDLDTSVNLAWTSGTNC[57.02146]TR	VQEQVHTLLSQDQAQAAR
ITQEDIEGILQK	DAHSIHGTNPQYLVEK	SWVGFSGGQHHTVC[57.02146]MDSEGK
QAGPASVPLRTEEEFK	WQHDLFDSGFGGGAGVETGGK	EALGGQALYPHVLVK
LVGHQNLHQK	GC[57.02146]WDSIHVVEVQEK	VLGQLTETGVVSPEQFMK
DVLSVAFSSDNR	ENVNATENC[57.02146]ISAVGK	LTSDPTDIPVVC[57.02146]LESDNGNIMIQK
DIILQSNPLLEAFGNAK	TITLEVEPSDTIENVK	VTDTQEAEC[57.02146]AGPPVPDPK
VYIVHGVQEDLR	IETDHWPGPPSFAVVGPDMK	NEDIPNVAVYPHNGMIDLK
LIEFLLK	VIPAADLSQQISTAGTEASGTGNMK	LDNTTAAVQELGRENQSLQIK
VSGPDLDLNLK	EAYALC[57.02146]HC[57.02146]LPVLSTDK	VGKDELFALEQSC[57.02146]AQVVLQAANER
VFNC[57.02146]ISYSPLC[57.02146]K	RSALQSINEWAAQTTDGKLPEVTK	HEPLVLFC[57.02146]ESC[57.02146]DTLTC[57.02146]R
MFPFIMEGTK	RIEPLSPELVAAASAVADSLPFDK	LGQSDPAPLQHQMDIYQK
NVLC[57.02146]GNIPPDLFAR	NRQILLYSATFPLSVQK	GGETVMVNAAAGAVGSVVGQIAK
LGQALTEVYAK	AAESVSKPDVSEEAPGPSK	VPFLEVNDPGEPSGLETLK
TESNQEVANPEHYIK	TAESQTPTPSATSFFSGK	TSHLSDTGISALVEIPK
GDSLDSVEALIK	TIIITC[57.02146]SFTPGSC[57.02146]TLTAYK	KMEGVTNAVLHEVK
MDQAIIFC[57.02146]R	AADIDLYHC[57.02146]PNC[57.02146]EVLHGPSIMK	RTDDIPVWDQEFLK
GIVVTAYSPLGSPDRPWAKPEDPSLLEDPR	SFMESGGTVLSTNWSDVGK	ATAPVSFNYYGVVTGPSASK
LQAGEYVSLGK	VANVIVDHSLQDC[57.02146]VFSK	APQETYADIGGLDNQIQEIK
GIPHLVTHDAR	GHSTC[57.02146]LSEGALSPDGTVLATASHDGYVK	AAVPSGASTGIYEALELRDNDK
C[57.02146]NNVLYIR	KVESLQEEIAFLK	KLGEMWNNLNDSEK
RC[57.02146]LNALEELGTLQVTSQILQK	AFTKPEEAC[57.02146]SFILSADFPALVVK	AHVLAASVEQATENFLEK
IDQLQEELLHTQLK	VDIEGPDVNIEGPEGK	VHELQGNAPSDPDAVSAEEALK
NLQQQYLQINQEITELHPLK	DNRFAVALDSEQNNIHVK	HRPQVAIIC[57.02146]GSGLGGLTDK
VHVQTINAK	EGAAGAGVAQAGPLVDGELLR	NLTQEQLIRQQLLAK
SPELVQAMFPK	TVLMNPNIASVQTNEVGLK	QEASNLLQESNC[57.02146]SQYMEK
ALPLPHFDTINLPEK	LEQIDGHIAEHNSK	LNATNIELATVQPGQNFHMFTK
EAPPMEKPEVVK	GLEHVTVDDLVAEITPK	TQHEEFVTSLAQQQQQQQQQQQQLQMPQMEAEVK
LQDAEIAR	DILRAPVDITGQFEK	KPWQLQGEVTAQK
NGEDLGVAFWISK	TGEAYVQFEEPEMANQALLK	WSPTHEQQLISGSLDNIVK
GFSLLATEDK	LVINGNPITIFQERDPSK	GSTHPQPGVSPPAAPAAPGPK
LVELTQK	TKPQDMISAGGESVAGITAISGK	RLTVSSLQESGLK
SFVPLLDSK	SPLTQEQLIPNLAMK	RDVVGNDVATILSR
SQAEDVRVEGSFPVTMLPGDGVGPELMHAVK	KLELSDNRVSGGLEVLAEK	YIAEPSMHSMPAVTLSPNGK
STPVNVPISQK	HTHIDKPDC[57.02146]SGPPMDISNK	FVTSTSDHFVEGQTVAAK
SQEQLAAELAEYTAK	LAEQAERYDDMATC[57.02146]MK	VISHAISEHVEDAGVHSGDATLMLPTQTISQGAIEK
AQSPGAVEEILDRENK	EVINRPFTNESLQPHALGPVK	LSLQDAVSQGVIDQDMATR
TPTTTPPETQQSPHLSLK	GNLYSFGC[57.02146]PEYGQLGHNSDGK	ITDFIKFDTGNLC[57.02146]MVTGGANLGR
VAQLAVINSLEK	RLDQELDFILSQQK	NNQFQALLQYADPVSAQHAK
SC[57.02146]GHQTSASSLK	TVEEAENIAVTSGVVRK	MFVEEVSTGQEC[57.02146]GVVLDK
SKVDQIQEIVTGNPTVIK	EVGDGTTSVVIIAAELLK	EEELNAIRTENSSLTK
GLTMLDHEQVTPEDPGAQFLIR	DETVSDC[57.02146]SPHIANIGR	AAQYQVNQAAAAQAAATAAAMTQSAVK
SIFSAVLDELK	YC[57.02146]ADQQPENHEVDTSVSGAGC[57.02146]TTYK	TDPFIFPEC[57.02146]PHVYFC[57.02146]GNTPSFGSK
LVFLGEQSVGK	LQAVEVVITHLAPGTK	RITSPLMEPSSIEK
LLSESAQPLK	VNNSSLIGLGYTQTLKPGIK	AHQDIHTQLQDVK
SEFVILR	NAPAIIFIDELDAIAPK	FIQENIFGIC[57.02146]PHMTEDNK
MPLIGLGTWK	RGPSEETGGAVFDHPAK	IVDIIDTTGSGDVNTATEVEPK
STNVVYQAHHVSR	LGAASLGAEDPETQVVLINAVK	KPESFFTQFDAVC[57.02146]LTC[57.02146]C[57.02146]SR
GPGEVAGTVTGQK	HSMNPFC[57.02146]EIAVEEAVR	QAQLAQTLQQQEQASQGLR
LLSSYLQK	QLLQNPPAGVDPIIWEQAK	ITINPGC[57.02146]VVVDGMPPGVSFK
GIWKPETPQDSSGLAPFK	ERPEAPDQTLPPLNNFSVAEC[57.02146]QLMK	SHIMPAEFSSC[57.02146]PLNSDEEVNK
DAHLLVESK	TGVGYPQLSAVMEC[57.02146]ADAAHGLK	VDIDVPDVNVQGPDWHLK
ADATNVNNWHWTER	APPYQEPPWGGPATAPYSLETLK	ENMNLSEAQVQALALSR
TGVPDGIMQFIK	RVVALSMSPVDDTFISGSLDK	EHPYLFSQC[57.02146]QAIHC[57.02146]R
LFIGMISK	TELEDTLDSTAAQQELR	DEERHVGDLGNVTADK
EITALAPSTMK	AQGPAASAEEPKPVEAPAANSDQTVTVK	VGTETVRAPGSLVISAYAVC[57.02146]PDITATVTPDLK
SPLAELGVLK	YINENLIVNTDELGRDC[57.02146]LINAAK	FDFDAC[57.02146]NEVPPAPK
VTNSTELQHQLDK	NLNPVWDEIVVLPIQSLDQK	AGLLAGDRLVEVNGENVEK
GDPVAILK	DLRLAIALGDAVNHPTPMAAAANEVYK	ELAEEEPHLVEQFQK
ERPTPSLNNNC[57.02146]TTSEDSLVLYNR	LHQLAMQQSHFPMTHGNTGFSGIESSSPEVK	HINDSAPEVRDAAFEALGTALK
ASLSLIEK	DEERHVGDLGNVTADK	QAGPASVPLRTEEEFK
NLPVPVYLRPLDEK	NALQQENHIIDGVK	QGQETAVAPSLVAPALNKPK
QLAVYEEFAR	RILEDQEENPLPAALVQPHTGK	SPAPPLLHVAALGQK
NAPAIIFIDELDAIAPK	DEAVGALHLIQAAK	NVVVTQADQIGPLPSTLIK
EGMNIVEAMER	MEVDYSATVDQRLPEC[57.02146]AK	GRTGLIPSNYVAEQAESIDNPLHEAAK
EILVGDVGQTVDDPYATFVK	RDVPGFAIGGLSGGESK	VIDPVTGKPC[57.02146]AGTTYLESPLSSETTQLSK
FQEHIIQAPKPVEAIK	SIEEQLGTEIKPIPSNIDK	VANC[57.02146]SLGTATIISENLNNEVMMK
SFQSTVTGELNAPYSK	TAGYYPNPPLVLSSDETLISK	KLEAAEDIAYQLSR
LSLDGQNIYNAC[57.02146]C[57.02146]TLR	FNWNHC[57.02146]GEMAPAC[57.02146]K	TAFHQEQGHQLLK
GLQVDLQSDGAAAEDIVASEQSLGQK	APIQTYVLGANNQETVK	VLTAEELNAAQTSVAYGC[57.02146]IK
SQTDQLVLIFAGK	KYSEFLPSMQSAQGLITQVDK	DDAGWSPLHIAASAGRDEIVK
ALNIVDQEGSLLGK	LYTGPGLAIHC[57.02146]MQVHK	VNAEGSVDSVFSQVC[57.02146]THLDALK
QESPPAAAVRPFTPQPSK	GMESLEDTFVSQANALQR	QAGGFLGPPPPSGK
SPGAPGPLTLK	LAQDFLDSQNLSAYNTRLFK	SIQTPQSHGTLTAELWDNK
NILDLVNEFPEK	KSELLPAGWNNNK	ALSSSADDASLVNASISSSVK
QLFNSLATQEGEWK	VAVTSSSSSSSSSSSIPSAEK	MQEVVANLQYDDGSGMK
FAVYLPPK	GLTMLDHEQVTPEDPGAQFLIR	GVNLPGAAVDLPAVSEK
LVESLPQEIK	SMLQATAEANNLAAVAGAR	TEADVLAENQVLDSSAPK
AAGISLIVPGK	RPWITGDESIVGLMK	ESTGAQVQVAGDMLPNSTER
EATQILSVPK	TYNVDRQVPDSAATATAYLC[57.02146]GVK	ALRETLPAEQDLTTK
ILNPEEIEK	ILDSVGIEADDDRLNK	TTPSYVAFTDTERLIGDAAK
GVVDSDDLPLNVSR	RNVTVQPDDPISFMQLTAK	RGPSEETGGAVFDHPAK
ILADQQDK	ALPC[57.02146]IVDVRDEQQISAAVEK	HSVEVQVNVMSENILTGAK
EAESC[57.02146]DC[57.02146]LQGFQLTHSLGGGTGSGMGTLLISK	LRFPAEDEFPDLSAHNNHMAK	TVVVNC[57.02146]NPETVSTDFDEC[57.02146]DK
VSGHVITDIVEGK	IEGC[57.02146]HIC[57.02146]TSVTPGEPQVFLGK	SPDGAHLTWEPPSVTSGK
HFVLDEC[57.02146]DK	AVYSTNC[57.02146]PVWEEAFR	RPSTSQTVSTPAPVPVIESTEAIEAK
QQIDAMVGSLAGEAK	IQFMC[57.02146]GEDASNAMPVIFGK	LSEVLQAVTDHDIPQQLVER
IVSLPEC[57.02146]FNSPYGAK	DNERVVGFHVLGPNAGEVTQGFAAALK	GSEVGFHGAAPDISVK
LDLSVVENGGLK	GPAAAQGSAAAPAEPK	VPPIKPNAGEESVMNLDK
FFADDTQAALTK	DVDRIIGLDQVAGMSETALPGAFK	TPQVGDRVLVEATYNPNMPFK
AVFGELPSGGGTVEK	SYTPLHAAASSGMISVVK	KGDVVHC[57.02146]WYTGTLQDGTVFDTNIQTSAK
TNDQDGLISGILR	LQENLQQLQHSTNQLAK	SIHLAC[57.02146]TAGIFDAYVPPEGDAR
NLLFAAK	GDVPSVGLEGPDVDLQGPEAK	GNDISSGTVLSDYVGSGPPK
DILLRPELEELR	FMADC[57.02146]PHTIGVEFGTR	ILQDIASGSHPFSQVLK
NKPIVNIDPQTAELNHLK	MGQLGLGNQTDAVPSPAQIMYNGQPITK	GVEITGFPEAQALGLEVFHAGTALK
EGSIWNHQPC[57.02146]FLK	LREIFGLYGQTTGK	GAEAANVTGPGGVPVQGSK
IGSTIDDTISK	LLSEEVFDFSSGQITQVK	DC[57.02146]LTPVMAVNMLTQQEVPVVILAK
FLDQSLGEQVVK	SVSHQTVQQLVLEK	ASAFALQEQPVVNAVIDDTTK
VNDTIQIDLETGK	AERDSALETLQGQLEEK	SNMGHPEPASGLAALAK
SIQADGLVWGSSK	LSLDGQNIYNAC[57.02146]C[57.02146]TLR	KSEEVFQLQEQINK
ALELC[57.02146]EILAK	STTSDIPHMLNQVESK	IEQLQNHENEDIYK
ILPDLLAQYDSSK	VNNSSLIGVGYTQTLRPGVK	HGFLEEFITPIVK
EVDIYTVK	HFTIDDFEIGRPLGK	LPQGLPAEENMSNTC[57.02146]LK
KPLPDHVSIVEPK	TGPFAEHSNQLWNISAVPSWSK	VLMLTLQNDPPSLETGVQDK
ELDTLNNEIVDLQREK	GKLPIVNEDDELVAIIAR	GHIIVDEFQNTNVK
ELNLSFC[57.02146]EIK	LTLYDIAHTPGVAADLSHIETK	GTGVVTSVPSDSPDDIAALRDLK
EIADLGEALATAVIPQWQK	NAQAIEDMVGYAQETQHEK	LFADAVQELLPQYK
FTATASLGVIHK	FNQTYQLAHGTAEEK	VTVRFPPEASGYLHIGHAK
VFDPVPVGVTK	HGGSLGLGLAAMGTAR	AQALRDNSTMGYMAAK
C[57.02146]LQIPEK	HMAAASAEC[57.02146]QNYAK	VVSQYHELVVQAR
LSC[57.02146]STWNYQK	LLYDLADQLHAAVGASR	AGGSASAMLQPLLDNQVGFK
MTPSYEIR	DLPIHAC[57.02146]SYC[57.02146]GIHDPAC[57.02146]VVYC[57.02146]NTSK	HFC[57.02146]PNVPIILVGNK
ATISNDGATILK	GVAVDGLNQLTVTTGSEGLLK	DRPENVHGGILADDMGLGK
SQLDIIIHSLKK	LTGMAFRVPTANVSVVDLTC[57.02146]R	MGQLGLGNQTDAVPSPAQIMYNGQPITK
NYPDPVSIIQK	ALANVNIGSLIC[57.02146]NVGAGGPAPAAGAAPAGGPAPSTAAAPAEEK	DLYANTVLSGGTTMYPGIADRMQK
ILILGLDGAGK	IEALQNHENESVYK	KTEAPAAPAAQETK
FPSLLTHNENMVAK	QYPANQGQEVEYFVAGTHPYPPGPGVALTADTK	VWQLGSSSPNFTLEGHEK
FHNELNAHIK	SC[57.02146]PETLTHAVGMSESPIGPK	KLGVNNISGIEEVNMFTNQGTVIHFNNPK
FLDKPEDVLLK	GHIIVDEFQNTNVK	EHVNVVFIGHVDAGK
EVIPISDPELK	VREVSQPDWTPPPEVTLVLTK	ELSDIAHRIVAPGK
EENLC[57.02146]QAFSDALLC[57.02146]K	SDAEYTNSPLVPTFC[57.02146]TPGLK	IFRDGEEAGAYDGPR
QIQFADDMQEFTK	LQQQLTQAAQELAAEK	SNTSPEELGPLANQLTSDYGR
SLTEYLQNVEQK	TTEPGVTGLLLAVEGPAAK	AELTSSAPAC[57.02146]YALAISPDAK
ILTTIEDLDQK	VVAEGFDSANGINISPDDK	HLQTGENHTSVDPR
DLQEVIELTK	NVTNNFDERPISVGGNK	RSLYTANPLPVATTGVDLDVTLPGEGGK
LEAAEDIAYQLSR	SPSDLHISPLAK	HC[57.02146]PSAVVPVELQK
NLMEDFQK	HLEINPDHSIIETLR	HVVQSISTQQEK
VVNIVPVIAK	NNPVHLITEEDLK	HC[57.02146]ILDVSGNAIK
QLIVGVNK	QGLETFKPDYSEQK	VVGIHMQGLGC[57.02146]DEMLQGFAVAVK
ELILFSNSDNER	VPFC[57.02146]PMVGSEVYSTEIK	VTIAQGGVLPNIQAVLLPKK
VLALLDVPDK	RTPNNVVSTPAPSPDASQLASSLSSQK	VTAEADSSSPTGILATSESK
DGVYVLDLAAK	QGTAGSVINNPYVIMDK	FMADIDLDPGC[57.02146]TLNK
LGLENAEALIR	DAQVVQVVLDGLSNILK	VTRADVDVQPYAFTTK
SDQNLQTALELTR	DSLHQTILTQELEK	SELVANNVTLPAGEQRK
VMMVALGR	AQGPAASAEEPKPVEAPAANSDQTVTVKE	DPVHTVSLQQFIYEK
TSQVGAASAPAK	TNLSAVVAAQSNWEK	VGTGEPC[57.02146]C[57.02146]DWVGDEGAGHFVK
IAPYSVEIK	GIVDQSQQAYQEAFEISK	LIQSHPESAEDLQEK
SQFEELC[57.02146]AELLQK	EAESC[57.02146]DC[57.02146]LQGFQLTHSLGGGTGSGMGTLLISK	DAWAVRHFIEQGINVC[57.02146]LC[57.02146]QSYAK
DTYVSSFPR	ARNEYLLALEATNASVFK	YQQLFEDIRGQSDIAITK
EFPDVLEC[57.02146]TVSHAVEK	KLQEESDLELAK	KPEVASWVHFDNLK
SFSTLFLETVK	LYEQHHVVQDMLVPMK	GLQTVHINENFAK
IEVIEIMTDR	HLQDLMEGLTAK	DKYPNLQVIGGNVVTAAQAK
DLEQPSQAAGINLEIIRSEASSNLK	IQVHYYEDGNVQLVSHK	EELHQDC[57.02146]LVLATAK
SNVSDAVAQSTR	GHVDILAPTVQELAALEK	RSALQSINEWAAQTTDGKLPEVTK
TALALEVGDIVK	HHSLGGQYGVQGFPTIK	HFSGESYLC[57.02146]SGALK
LFPGFEIETVK	ADVQTDAGC[57.02146]LSEPVASALIPVK	NEVDMQVLHLLGPK
EIPSATQSPISK	GEHSIVYLKPSYAFGSVGK	VYC[57.02146]ENQPMLPIGLSDIPGEAMVK
GSPLVVISQGK	AFGYVC[57.02146]GGEGQHQFFAIK	QLYETTDTTTRLQAEK
ELISLVK	IRQLIDEGIAPEEGGVDAK	NFLYDIAGC[57.02146]SGTFTVQNR
GALMLENLQK	AASGFNAMEDAQTLRK	LAQDFLDSQNLSAYNTRLFK
ALTERLDALLLEK	LNSNTQVVLLSATMPSDVLEVTKK	HLVESTNEMAPLK
ALLPVLAK	LKPYFLTDGTGTVTPANASGINDGAAAVVLMK	HLAGLGLTEAIDK
NNWEVSALSR	NLQQQYLQINQEITELHPLK	WTSQHSNTQTLGK
EFSPFGSITSAK	HFTVMNYDPDVVLK	LVVWEAAQNGADEGTELASNTHNIAQDLSNK
APGASPGNPLSPSLSDK	LGGSAVISLEGKPL	FQGQTC[57.02146]EMC[57.02146]QTC[57.02146]LGVC[57.02146]AEHK
FMDQHPEMDFSK	ANATVDGLEQGYVVC[57.02146]PSEK	SKPGAAMVEMADGYAVDR
LVILEGELER	VHSQGPHHVC[57.02146]ELC[57.02146]NK	TTPYQIAC[57.02146]GISQGLADNTVIAK
ILDILGETC[57.02146]K	NPVSDHFPVGC[57.02146]MK	AGVSISVVHGNLSEEAAK
LFRFDAEVSQWK	AHQDIHTQLQDVK	IQHNGNC[57.02146]QLNEENLSTK
TIQMGSFRINPDGSQSVVEVPYAR	VTDEC[57.02146]IQIMGGMGFMK	QDAQSLHGDIPQK
TSIAIDTIINQK	LGPGRPLPTFPTSEC[57.02146]TSDVEPDTR	HLSC[57.02146]TVGDLQTK
KLDEAVAEAHLGK	SIHLAC[57.02146]TAGIFDAYVPPEGDAR	HIDEVVYPPPVDPK
VVGGFDRVLLDAPC[57.02146]SGTGVISK	TDVC[57.02146]TVHLPNDFPTC[57.02146]LTSESK	AEPQPLSPASSSYSVSSPR
TTFQENTQSISVR	RATVAPEDVSEVIFGHVLAAGC[57.02146]GQNPVR	HVVTLLQVQDC[57.02146]HVLK
GLGTDEDSLIEIIC[57.02146]SR	SIQTIC[57.02146]SGLLTDVEDQAAK	VLDAESMHDC[57.02146]VSVVK
VKPFVVR	IIQQAGQVWFPDSAFK	QSIAIDDC[57.02146]TFHQC[57.02146]VR
IQDVGLVPMGGVMSGAVPAAAAQEAVEEDIPIAK	VTINDLNENSVTLIQENC[57.02146]HLNK	IRLESEEEGVPSTAIR
ITISPLQELTLYNPER	FIQENIFGIC[57.02146]PHMTEDNK	LVISHEEELIPLHK
DVDPDVIQTHLDK	DKPHVNVGTIGHVDHGK	REPFLLSGGDDGALK
NTPENLHEMAK	VRTDITYPAGFMDVISIDK	MSQNFHTSYAETLGK
EALESVEVLIK	EANIRVVSEDFLQDVSASTK	HTLSYVDVGTGK
LLMLIDSSTLEPTK	TQQVIHIIDFGLAK	AGLSPANC[57.02146]QSDRVNLEK
VDIEAPDVSLEGPEGK	ADMGGAATIC[57.02146]SAIVSAAK	LHISPSNMTNQNTNEYLEK
LGGTIDDC[57.02146]ELVEGLVLTQK	GLQTSQDARFYALSASFEPFSNK	AVTPPMPLLTPATPGGLPPAAAVAAAAATAK
VNAEGSVDSVFSQVC[57.02146]THLDALK	ANALHATNNLQIIPDFSLK	VDQDSALHNDLQILK
STNTSQTGLVGTK	GESPLTDC[57.02146]YGPFSGQLIATMK	TAAELLQSQGSQAGGSQTLK
LSENAGIQSLLLSK	LPQVAEEISGPLTSANK	IDQLQEELLHTQLK
QIFPVLDC[57.02146]K	NC[57.02146]ASPSSAGQLILPEC[57.02146]MK	KPALQSSVVATSK
IYELAAGGTAVGTGLNTR	GIGMGNIGPAGMGMEGIGFGINK	IIQQAGQVWFPDSAFK
SVLIGEFLEK	GPPLGGGEGEAESADTMPFVMLTRK	DFTVSALHGDMDQK
FNPFVTSDR	SGAAQGLAEVMAGLGVEK	AAGC[57.02146]NIPVASVAAGFPAGQTHLK
AGYPQYVSEILEK	LSQLEEHLSQLQDNPPQEK	IVGGVTHANSYYK
VSASPLLYTLIEK	IFHPNVGANGEIC[57.02146]VNVLK	EQLEAAKPEPVIEEVDLANLAPR
DMFPGPYPR	NVVHQLSVTLEDLYNGATRK	NDMVELLGPRPFAEK
ETDLLILFK	SPGHMVILDQTK	TVTNAVVTVPAYFNDSQR
FKIPEMHLK	DLTDGHFENILADNSVNDQTK	ENPHATSNSIFINWK
GIDYDFPSLILQK	TFTDC[57.02146]FNC[57.02146]LPIAAIVDEK	EEPLHSIISSTESVQGSTSK
HHYESLQTAK	AELTSSAPAC[57.02146]YALAISPDAK	IPC[57.02146]ESPPLEVVDTTASTK
LMIWDTR	SHLLNC[57.02146]C[57.02146]PHDVLSGTR	LRHTHVQDGEAGGITQQIGATNVPLEAINEQTK
GPTSQESQLNAMK	HHAAYVNNLNVTEEK	ATAAPAGAPPQPQDLEFTK
LGNLFLNEDLEVK	HEPLVLFC[57.02146]ESC[57.02146]DTLTC[57.02146]R	SPLPVAFEYVGWGPAK
IFLQDIK	KGIVDQSQQAYQEAFEISK	ATNVC[57.02146]TRFEDSPSYVK
LQEEMLQREEAENTLQSFRQDVDNASLAR	GIIRPGTAFELLEAQAATGYVIDPIK	QTVADQVLVGSYC[57.02146]VFSNQGGLVHPK
NAGVEGSLIVEK	VEVNNLNNLNNHDRK	VYNENLVHMIEHAQK
SIEEAMNEIR	TTARDQDLEPGAPSMGAK	GELLGC[57.02146]FGLTEPNSGSDPSSMETR
MESALDQLK	ETTESLHGDISSLK	MVSISNYPLSAALTC[57.02146]AK
ASAALAALEK	NPLDIDASGVVGLSFSGHR	GFSEGLWEIENNPTVK
GC[57.02146]IEPGPGHWGELSR	QNRYDGQVAVFGSDLQEK	IELLC[57.02146]QDQVLDPNMDLR
VEIATLTR	LQEAPSSSPDSWNNPVMMTLTK	KHPDASVNFSEFSK
VFRTYNASITLQQQLK	QTALLDADDPVSQLHK	VPLQQNFQDNQFQGK
TVFSADPNVVDLHK	VQQLLHIC[57.02146]SEHFDSK	GRSPDELPSAGGDGGK
VASLEEVPFAAASIGQVHQGLLR	SNLAYDIVQLPTGLTGIK	EITYMHSEGILAGELK
MVPVSVQQSLAAYNQRK	KYEDIC[57.02146]PSTHNMDVPNIK	ALTDAGC[57.02146]NLNPLQYIK
FASFNAYENHLK	HGGVIHIYVDK	HEQGLSTALSVEK
QVSDLISVLR	MQQEAQHVLFLSK	IRLISLTDENALSGNEELTVK
TC[57.02146]DGVQC[57.02146]AFEELVEK	SIYGSRFPDENFTLK	KGGSWIQEINVAEK
SLAGFQESILTDK	SFAANGIQAHPESSTGSDAR	VSNSPSQAIEVVELASAFSLPIC[57.02146]EGLTQR
ALNLIGK	ALEAAQIIIDVLQLPMSK	LIQFC[57.02146]AIDELGTNYPK
ADIGVAMGIAGSDVSK	TVQGSGHQEHINIHK	IITLEEGDIILTGTPK
SPAPPLLHVAALGQK	DLGNIIHNLC[57.02146]GHDLPEK	GIEGVQVIPLIPGAGEIIIADNIIK
DFTPVC[57.02146]TTELGR	NPVATC[57.02146]PPFSLFTPHQC[57.02146]PEPK	DLPTIPGVTSPSSDEPPMEASQSHLR
HPAKPDPSGEC[57.02146]NPDLR	GLTVQQWDALYTDLPNR	EVQMHSFPLQFTLHC[57.02146]ALLANK
YLPQQQK	AMGVVVATGVNTEIGK	SLDPSRPVTFVSNSNYAADK
FFLQDPQSQELDVQVK	SGGVNQYVVQEVLSIK	AAAAASAAGPGGLVAGK
IANAIMK	ALSDHHIYLEGTLLKPNMVTPGHAC[57.02146]TQK	KFDPMGQQTC[57.02146]SAHPAR
IVPNVLLEQGK	WATHGEPSPVNSHPQR	LAQQQAAAAAAAAAAASQQGSAK
GWQDVTATSAYK	LGFAGLVQEISFGTTK	AEQPDGLILGMGGQTALNC[57.02146]GVELFK
LISLLNEK	AALLNQHYQVNFK	GHSTC[57.02146]LSEGALSPDGTVLATASHDGYVK
LNISFPATGC[57.02146]QK	VGIDTPDIDIHGPEGK	RPASVSSSAAVEHEQR
STMDNPTTTQYASLMHSFILK	EAPATQASSTTQLTDTQVLAAENK	SLEDALAEAQRVNTK
VQSLQTALEK	NSLPELSRVEANSTLLNVHIVFEGEK	HAPDVVLDTLEQVK
QDPELAYISSNFITGHGIGK	ITESEEVVSREVSGIK	RLVPGGGATEIELAK
IGIPGVK	NSGELEATSAFLASGQR	AQGPAASAEEPKPVEAPAANSDQTVTVKE
NTETALDNKPC[57.02146]GPQC[57.02146]YQHLEGAK	AFAHDAGGLPSGTGGLVK	LNSNTQVVLLSATMPSDVLEVTKK
VVDLLVIK	HNQELTSQLLAAENK	AVHEQLAALSQAPVNKPK
VLEHQLLQTTK	RSVGELPSTVESLQK	AIVAIENPADVSVISSR
VIELVDK	HPVTGQFLYQDSNWASK	LVSPGSANETSSILVESVTR
DTALLLDPNIYR	TLETQSALGPALQAAFK	VVGQQDLMINNPLSQDEGSLWNK
SFLTVPQGLVK	GVVPLAGTDGETTTQGLDGLSER	NLLHVTDTGVGMTREELVK
GLDVDSLVIEHIQVNK	KEPTQAVVEEQVLDK	IQC[57.02146]EENLTPVIGGYPVEK
LALSIPAEK	SRWDETPASQMGGSTPVLTPGK	MTNGFSGADLTEIC[57.02146]QR
EQMAQQLAEETQGFQR	LGAVYDVSHYNALLK	QREEYQPATPGLGMFVEVK
NYLETGRGLC[57.02146]FPLVK	GRTFNLTAGSLESTEPIYVYK	RDVPGFAIGGLSGGESK
SNELGDVGVHC[57.02146]VLQGLQTPSC[57.02146]K	EEPLHSIISSTESVQGSTSK	FLQEHGSDSFLAEHK
SSPEPVALTESETEYVIR	GAEGLGEEGGLHQDPLR	HASPILPITEFSDIPR
LPQVAEEISGPLTSANK	NQALNTDNYGHDLASVQALQR	GTC[57.02146]EQGPHQVPWMEK
SVILEAFSSPSEEVK	TLLQGSGC[57.02146]LAGIYLEDTK	AQLHDTNMELTDLK
GHLLPGVPVEDQSLPGEAR	RPASVSSSAAVEHEQR	SVAEGLSGSLVQEPFQLATEK
VAPPAVLNDISK	HVGNQQYNVTYVVK	HIDC[57.02146]AHVYQNENEVGVAIQEK
QLGGSVELVDIGK	KTEAPAAPAAQETK	TVQGSGHQEHINIHK
LNDHFPLVVWQTGSGTQTNMNVNEVISNR	HC[57.02146]ASQYSELLETTETPK	LYTEGYQVPPGATYTAIEAPK
GPHLANSILFQSSGLTNGIIEEK	NLDAVHDITVAYPHNIPQSEK	VPFC[57.02146]PMVGSEVYSTEIK
NIQVSHQEFSK	NLNYLHLDYNFNLKPVK	SRSVIEQGGIQTVDQLIK
AQQVSQGLDVLTAK	RMATEVAADALGEEWK	GPAFNMASPESDFGINLK
TAIHTAAMDMLGGPGIESQC[57.02146]R	MALELLTQEFGIPIER	FRHFNALGGWGELQNSVK
GQEYPAIVEFAPFQK	FEVNNTILHPEIVEC[57.02146]R	LHDFQDEIVENSVTK
LAANISGDK	EC[57.02146]ENC[57.02146]DC[57.02146]LQGFQLTHSLGGGTGSGMGTLLISK	EQTEQILRDIQQHK
LMQGFNEDMAIEAQQK	RGHVFEESQVAGTPMFVVK	HEQILVLDPPTDLK
LYLVDLAGSEK	GVEGLIDIENPNRVAQTTK	NISSAQIVGPGPKPEASAK
EMAIPVLEAR	KYDGYTSC[57.02146]PLVTGYNR	QQVASLETNDPILGFQATNER
AIADTGANVVVTGGK	YGLIYHASLVGQTSPK	GLSGAQDPFPGPAPVPVEVVQK
FAYTGTEMR	GINSSNVENQLQATQAARK	IQAGEGETAVLNQLQEK
DLFHIPPSYK	SEGGEDYTGATVIEPLK	SGDPGPSVVGLVSIPGMGK
AAAAASAAGPGGLVAGK	RYSDLTTLVAFPSSSVYPTK	EVTLIHSQVALADK
LSSTQQSLAEK	EVLAGRPLFPHVLC[57.02146]HNC[57.02146]AVEFNFGQK	QRITADLLSNGIDVYPQK
DGTILC[57.02146]TLMNK	VPMLVPVPVSEPVPEPEPEPEPEPVK	LKDPANFQYPAESVLAYK
ALLQEFDNAVLSK	MLLDPMGGIVMTNDGNAILR	LGNDFMGITLASSQAVSNAR
ALNVEPDGTGLTC[57.02146]SLAPNIISQL	HVDYVVDQVVGK	APIQTYVLGANNQETVK
TELDAHFENLLAR	NVFDEAILAALEPPEPK	EIGWTDVGGWTGQGGSILGTK
MLLDLQTK	TVELVIVADHSEAQK	NEFVSLINC[57.02146]SSQPPLISHGIGK
YLC[57.02146]IASK	SSQTSGTNEQSSAIVSAR	TLNAHEHFVTSLDFHK
ASYILMEK	SAALPIFSSFVSNWDEATK	AIVVTDGERILGLGDLGC[57.02146]NGMGIPVGK
VDEAIALFQK	AHEAC[57.02146]GPMEIDSALNTVQTLK	YDIPATAATATSPTPNPVPSVPANPPK
ALQDLENAASGDATVR	AQDGSHPLSLQDLIEK	HGLTYATIDGSVNPK
NFPQTALVSFATTGEK	DQGSFTEVVSISNLGMAK	LLSEEVFDFSSGQITQVK
NVLSLTNKGEVFNELVGK	LELNSMQEQLIQAQNTLK	VSQFLVDGVC[57.02146]TVANC[57.02146]VGK
IGNTGGMLDNILASK	FLVQNIHTLAELK	QDLEAEVSQLTGEVAK
GEIDASVPELEGDLRGPQVDVK	GVEITGFPEAQALGLEVFHAGTALK	AAMFTAGSNFNHVVQNEK
LNLVDLAGSENIGR	KENALVQMADGNQAQLAMSHLNGHK	HPSSPEC[57.02146]LVSAQK
SELLSQLQQHEEESR	ARPFPDGLAEDIDKGEVSAR	EHNGQVTGIDWAPESNR
FHPIQGHRVEVK	DHIPITDSPVVVQQHMLPPK	LPDDDPTAVAGSFSC[57.02146]TMK
ILPVLC[57.02146]GLTVDPEK	MFVEEVSTGQEC[57.02146]GVVLDK	DHIPITDSPVVVQQHMLPPK
LATNTSAPDLK	EIADLGEALATAVIPQWQK	GLVEPVDVVDNADGTQTVNYVPSR
IADQLEELNK	IQDHQVVINC[57.02146]AIPK	GLTVQQWDALYTDLPNR
LPEAVQLIEK	GSDC[57.02146]GIVNVNIPTSGAEIGGAFGGEK	VLETPQEIHTVSSEAVSLLEEVITPR
IPAMTIAK	AVTFIDLTTLSGDDTSSNIQR	QQNVDQAVATLQGEGLSVTGTVC[57.02146]HVGK
LLGPDAAINLTDPDGALAK	LKDPANFQYPAESVLAYK	ITESEEVVSREVSGIK
IQELEDLLAK	TEC[57.02146]HC[57.02146]QIVNLGAGMDTTFWR	EGGQYGLVAAC[57.02146]AAGGQGHAMIVEAYPK
ENTQPFVVLPK	TAEAQLAYELQGAREQQK	KYNIMAFNAADK
VGAFTMVC[57.02146]K	NPDGTMNLMNWEC[57.02146]AIPGKK	FNQTYQLAHGTAEEK
AVNPFLADVDK	KVPDPVLEESFQQLQR	NLEVSSC[57.02146]VGSGGSSEAR
AHVLAASVEQATENFLEK	SLLEQYHLGLDQK	GINSSNVENQLQATQAARK
C[57.02146]DAISVLEK	IRLISLTDENALSGNEELTVK	ESFAEMNRGSNEWK
TNGSFLWC[57.02146]EVEK	TGIASSILDAISQGSESQHALEK	GTIVLASPGWTTHSISDGK
AYLPQELLGK	TSIEDQDELSSLLQVPLVAGTVNR	SLEYC[57.02146]STASIDSENPPDLNK
TEGDIFAIVSK	MWDLSSNQAIQIAQHDAPVK	FVEGAREVEMDAVGK
MEEGGNLGGLIK	IREIADGLC[57.02146]LEVEGK	IPGGATLVFEVELLK
DLETQPHMQEFR	EAVTFDQANPTQILGK	RYAIC[57.02146]SALAASALPALVMSK
GLSFSEATASNLVK	HPAGQQLDEFLQLAVDK	GYPHLC[57.02146]SIC[57.02146]DLPVHSNK
DGAVNGPSVVGDQTPIEPQTSIER	VAPPNADLEQGFQEGVPNASVIMQVPER	STNGDTFLGGEDFDQALLR
LTLYDIAHTPGVAADLSHIETK	EQANAVSEAVVSSVNTVATK	ALLVTASQC[57.02146]QQPAENK
SPSTLLPK	TNLIVNYLPQNMTQDELR	TFDLYANVRPC[57.02146]VSIEGYK
LAELEEFINGPNNAHIQQVGDR	QLRFEDVVNQSSPK	AHAAVWNAQEAQADFAK
SVNVKPLVTHRFPLEK	NPVVYGVFTTSSNIFK	AAAGQESEGPAVGPPQPLGK
GTPWEGGLFK	IGASLADVDPMQLDSSVR	SSSADFGTFNTSQSHQTASAVSK
C[57.02146]MPTFQFFKK	KQGGLGPMNIPLVSDPK	DEAVGALHLIQAAK
LFDSDPITVTVPVEVSRK	HYLDINTVLEK	HLC[57.02146]C[57.02146]LQALSAVSTHPSIVK
LNQALLDLHALGSAR	GNIELASSEPQHFTTTVTR	HIADLAGNSEVILPVPAFNVINGGSHAGNK
VFLDVLMK	LVLEQVVTSIASVADTAEEK	LYC[57.02146]LSGHPTLPC[57.02146]NVLK
MLAQPLK	TRGAEDDLNTVAAGTMTGMLYK	KLENC[57.02146]NYAVELGK
FPLTTESAMK	EDSLAQAGETINALK	APSEEDSLSSVPISPYK
VFITSDLC[57.02146]GQK	AGKPVIC[57.02146]ATQMLESMIK	YEAAGTLVTLSSAPTAIK
VTGSLSSAK	GEDSVPDTVHHVVVPVNPK	SPFEVQVGPEAGMQK
VTVDTGVIPASEEK	IATGHNIIDELPPC[57.02146]K	LATQSNEITIPVTFESR
WTSQHSNTQTLGK	TFEEDPAVGAIVLTGGDK	NTNDANSC[57.02146]QIIIPQNQVNR
TLETVPLER	ASNLENSTYDLYTIPK	EAEVVLC[57.02146]GGTESMSQAPYC[57.02146]VR
AVQAQGGESQQEAQRLQAQLNELQAQLSQK	DDSHPVHVDNC[57.02146]ILNAETLVC[57.02146]VK	MREANFTVSSMHGDMPQK
TIGISVDPR	VTDTQEAEC[57.02146]AGPPVPDPK	AC[57.02146]LDYPVTSVLPPASLC[57.02146]K
FYGPEGPYGVFAGR	GPDGLTAFEATDNQAIK	HSEAATAQREEWK
LLEFQLALK	NRVPDSC[57.02146]C[57.02146]INVTVGC[57.02146]GINFNEK	YC[57.02146]ADQQPENHEVDTSVSGAGC[57.02146]TTYK
LLYPDHFHLLR	IDSIPHLNNSTPLVDPSVYGYGVQK	HAASTVQILGAEK
C[57.02146]LIATGGTPR	ALAQVFC[57.02146]EESGLSPLLQK	TVFEALQAPAC[57.02146]HENLVK
C[57.02146]IYFEAK	QLGSVATGSTLQQSLELK	HVDYVADQIVTK
FSDQFPLPLK	HGEVC[57.02146]PAGWKPGSETIIPDPAGK	GPDGLTAFEATDNQAIK
TAVSC[57.02146]LSQNDWK	AGLSPANC[57.02146]QSDRVNLEK	AVTEQGHELSNEERNLLSVAYK
VFGERFGGGNPELLTQMVSK	TAELSGSSSTLEPIISSSAHHVTTVNSTNC[57.02146]K	ALGLVTPAGVLLAGPPGC[57.02146]GK
QAEVQMYVC[57.02146]NK	ELLEYDLQQREAATK	FNISNGGPAPEAITDK
VVTVVTTK	GVTIASGGVLPNIHPELLAK	MRIESLSSQLSNLQK
MQLLEIITTEK	LVSNHSLHETSSVFVDSLTK	QEAQAGPWPFSSSQTQPAVR
LQPLDFK	LQQQQAQQPLQQQQQR	MGAVFMDAPVSGGVGAAR
MIGLRLYDGLFK	AVELLGDIVQNC[57.02146]SLEDSQIEK	SVGYKPDFVGFEIPDK
LTPYEVDELRR	YLNAGAGGIAGAFIHEK	AQTSLESQFTDRYPDNLK
LVLPAPQISDAELQEVVK	KGDVVHC[57.02146]WYTGTLQDGTVFDTNIQTSAK	GGSC[57.02146]SQAASSNSAQGSDESLIAC[57.02146]K
TVQSNSPISALAPTGK	YGAAEPHTIAAFLGGAAAQEVIK	GPVAVTGASTPEGTAPPPPAAPAPPK
QLWDTANTVK	RSAELPDAVGPIVQLQEK	TSIHEAMEQQSISISK
GLNSESMTEETLK	NQEQLAAELAEFTAK	ILATPPQEDAPSVDIANIR
LLELDSFLK	NLYEGLVMTEVQIQK	NIVVDDITEQKPEPQDDGK
TLEPIC[57.02146]DADPSALAK	NHLPQDSQDLVLGGDVPISSIQATIAK	HGAGAEISTVHPEQYAK
LFPGSPAIYK	SGDSGGGMYVINLHK	AERDSALETLQGQLEEK
NVPYVFVR	VLEGHTDFINGLVFDPK	NATVHPGLELPLMMAK
SPFEVYVDK	NEILDEVISLSQVTPK	SPGSTPTTPTSSQAPQK
LLLDTFEYQGLVK	HFYQPIWTLVGAGAK	MAPYQGPDAVPGALDYK
TMQGSEVVNVLK	MLRDQSAVVVQGLPEGVAFK	MVSDINNGWQHLEQAEK
SFPSIFK	LEELAALQTLC[57.02146]SSSISK	IPVENILGEVGDGFK
MLPTFVR	KEAESC[57.02146]DC[57.02146]LQGFQLTHSLGGGTGSGMGTLLISK	HISDGVADSGLTLK
TGSLQLIC[57.02146]K	SPITGNDLSPPVSFNLMFK	YASIC[57.02146]QQNGIVPIVEPEILPDGDHDLK
SQLDIIIHSLK	LC[57.02146]PTHADSLNNLANIK	IRQLIDEGIAPEEGGVDAK
LVAIVDPHIK	GLHVVEVTYDDVPIPNSPFK	ATSHVGEIEQELALAR
ALLEEAFDNLK	KPNAETTVASEIK	IC[57.02146]QADIVEAVDIASAAK
DAEGILEDLQSYRGAGHEIR	VTGQNQEQFLLLAK	DVAC[57.02146]GANHTLVLDSQK
LVPHNESAWNYLK	KGPGEVAGTVTGQK	KYDAFLASESLIK
LVQAPLDADGDNVLQEK	RHLSTC[57.02146]DGQNPPK	APIDTPTQQLIQDIK
MQSTLISAAR	ILQDIASGSHPFSQVLK	VDHTGEYGNLVTIQSFK
TDTVLILC[57.02146]R	HIDEVVYPPPVDPK	DLGNIIHNLC[57.02146]GHDLPEK
NTDVVATLK	VLC[57.02146]FHGPLLYEAK	LGEVVNTHGPVEPDK
DLFQVIYNVK	GRPGAAELPSVMLLNGDC[57.02146]PESLK	GEQVSQNGLPAEQGSPR
LQTQGLGTALK	LASVPAGGAVAVSAAPGSAAPAAGSAPAAAEEK	VLQHYQESDKGEELGPGNVQK
LHSEGDQLLAAEHPGR	LVVWEAAQNGADEGTELASNTHNIAQDLSNK	KQPALDVLYDVMK
TWTVVDAK	HQEYLNSILQHAK	LFLFHTSLPIAEAPGK
YIESPVLFLR	YQQLFEDIRGQSDIAITK	SPAESC[57.02146]DLLGDIQTC[57.02146]IR
TMFLPLAER	GANIQLLDLPGIIEGAAQGK	ATTPASTANSDVATIPTDTPLK
DVNSSSPVMLAFK	IPQQAELVDEDAMSQIRK	GQDHC[57.02146]GIESEVVAGIPR
FAC[57.02146]NGTVIEHPEYGEVIQLQGDQRK	RNQDLAPNSAEQASILSLVTK	LAENFC[57.02146]VC[57.02146]HLATGDMLR
VSEGGPAEIAGLQIGDK	GFVEPDHYVVVGAQR	ITDGLHALQEASNK
TVEIVHIDIADR	AYTNFDAERDALNIETAIK	GDVPSVGLEGPDVDLQGPEAK
NSVQTPVENSTNSQHQVK	AAGC[57.02146]NIPVASVAAGFPAGQTHLK	QQQDYFHSILGPGNIK
TPPGVSAPTEPLLC[57.02146]K	NRPTSISWDGLDSGK	LSQLEEHLSQLQDNPPQEK
TAELLSHHQVEIK	HPGLGEYAAC[57.02146]QSHAFMK	TDVC[57.02146]TVHLPNDFPTC[57.02146]LTSESK
LIPFLEK	AGLLAGDRLVEVNGENVEK	RVQSC[57.02146]PDPAVYGVVQSGDHIGR
LAAEQELIR	HGQLANEAAFLPVPQK	AFGYVC[57.02146]GGEGQHQFFAIK
FC[57.02146]ETTIGSK	DHASIQMNVAEVDK	DETVSDC[57.02146]SPHIANIGR
GISQEQMNEFR	YLAGADPSTVEMC[57.02146]YPPIIQSGGNYNLK	HTGPGLLSMANQGQNTNNSQFVITLK
LIQIQDNGTGIRK	EDLRSWTAADMAAQTTK	MAPSETHGAAAIFK
TTPSYVAFTDTER	SGLNQGAISTLQSSDILNLTK	SLYGDVDSPLPTGEAGGPPSTR
VLEILGK	SPDDAVFQQIALSYSK	LC[57.02146]PTHADSLNNLANIK
LEPIETNQNAVFQYISR	GTPGPPPAHGAALQPHPR	TGTITTFEHAHNMR
HANAKPFEVPFLK	STGETIRSQNVMAAASIANIVK	SNMEFEERNAALQK
VQANLGAPDINIEGLDAK	APIDTPTQQLIQDIK	SLHQAIEGDTSGDFLK
FNFIADVVEK	TPSSNTLDDYMSC[57.02146]FR	GGADRIELC[57.02146]SGLSEGGTTPSMGVLQVVK
AGSTSWTGFQTK	EIGWTDVGGWTGQGGSILGTK	ILAIGLINEALDEGDAQK
IQASTMAFK	KPLVEMDETPQVEK	TLAVPPEASIATLNQLC[57.02146]ATK
AVNTLNEALEFAK	GLIQQFTTITGASESVGK	IPQQAELVDEDAMSQIRK
SMFGSLDPPNMPQALPK	LPLQANVYPMTTMAYIQDAK	IDSIPHLNNSTPLVDPSVYGYGVQK
DLAHFPAVDPEK	VVSQYSSLLSPMSVNAVMK	APDVDVNIAGPDAALK
LFLPEGPC[57.02146]DHTVVK	EHNGHITGIDWAPK	VLRPPGGGSNFSLGFDEPTEQPVRK
NLHSEISGK	IGTDMLELDC[57.02146]HITK	RSAELPDAVGPIVQLQEK
FLLHEPIVNK	MVSISNYPLSAALTC[57.02146]AK	ELC[57.02146]SLASDLSQPDLVYK
ELVNNLGEIYQK	IFTVGHQVPDDETIFK	APGMNTIDQGMAALK
IYVGNASVAQDIPK	RYNVLGAETVLNQMR	VPGVTAIELGEETC[57.02146]TFR
QSINTIESLK	KLGEMWNNTAADDKQPYEK	ITSADGHIESSALLK
NQAAIQGRPPYAASAEEVAK	VMQQQQQTTQQQLPQK	FDTGNLC[57.02146]MVTGGANLGR
EALELTDTGLLSGSEER	HSHSQLPVGTGNK	VASGVLSPPPAAPPPSSSSVPEAGGPPIK
LC[57.02146]QDLPC[57.02146]FSR	SHLVHGSSPGVMGTSVATSASK	TYITDPVSAPC[57.02146]APPLQPK
TPAEQLLSK	IQHNGNC[57.02146]QLNEENLSTK	FGDYQC[57.02146]NSAMGISQMLK
IPDVAPIVSDQKPSVSK	ALEQLNGFELAGRPMK	HQEYLNSILQHAK
LTLSALIDGK	IDQLQEELLHTQLK	IETIEVMEDRQSGKK
LQQTAFENAYLK	IEQSQHLFQAHK	HDDPALTLVAGLTSNKPTDK
LLIESLEK	GSEVGFHGAAPDISVK	DVPVAEEVSALFAGELNPVAPK
ALLVEVQLLESK	GPTVGGGLPGIGVQGLEGNLQMPGIK	LLSDTVASDPGVLQEQLATTK
FDTQYPYGEK	RPENSLLEETLHFDHAVR	SFGTTVSPWVVPMDALMPFAVPNPK
LSSEMNTSTVNSAREELMESR	TLRQVEVINFGDC[57.02146]LVR	DPEGFVGHPVNAFK
MQQLNAAHQEALMK	TEFTQGMILPTMNGESVDPVGQPALK	AFADALEVIPMALSENSGMNPIQTMTEVR
IVEMSTSK	TQQAAQANITLQEQIEAIHK	MPPYDEQTQAFIDAAQEAR
QHPYTFPGGSGTVFAR	AVLHPTGPLYC[57.02146]PEEK	SGSKFPVFNMSYNPAENAVLLC[57.02146]TR
ATVTPSPVK	LAFAQHQAEVAK	VEYHAGGSTQNSIK
DVQMLQDAISK	VAVVLMDTQGAFDSQSTVK	QGQIITC[57.02146]PAVC[57.02146]NFQTGEYVVVHDNK
QLEDGRTLSDYNIQK	IC[57.02146]RDLSHIGDAVVISC[57.02146]AK	SGAMEMAGLC[57.02146]PAAC[57.02146]MQTPR
EIVSLIEAQTAK	TTPYQIAC[57.02146]GISQGLADNTVIAK	NFC[57.02146]SAVQYGNAQIIEC[57.02146]LK
RTGAIVDVPVGEELLGR	FGGAAVFPNQEQAR	HEELMLGDPC[57.02146]LK
AFDTAGNGYC[57.02146]R	SVDNRPQAPLVSASAVNEEVSK	VVTSEALC[57.02146]GVPVLVLANK
NQVAMNPTNTVFDAK	SPDGAHLTWEPPSVTSGK	IAPSFAVESIEDALK
LELFPVELEK	TVEPPISQVGNVDTASELEK	GEQTSSGTLSAFASYFNSK
EEPVTISPFPSLQPLGHNK	TNLAMMRPALPGWK	NSGELEATSAFLASGQR
QHITLALEK	HLQLAIRNDEELNK	RVESIQC[57.02146]FQNTEAGSPTIMLLSLK
TLTIDC[57.02146]VQFQR	VGRPSNIGQAQPIIDQLAEEAR	AAGVLEGALGPHVVTNLYLYPIK
LVTEPLVLK	EVTSSVLPNDFFSTNPPK	ELFQTPGHTEEAVAAGK
LQEAQLELADIK	VDHTGEYGNLVTIQSFK	HEQNIDC[57.02146]GGGYVK
MSGGWELELNGTEAK	SRIFPGDTILETGEVIPPMK	TLETQSALGPALQAAFK
VMSEFNNNFR	AIDIYEQVGTNAMDSPLLK	GASGTREDPNLVPSISNK
GQNWEEQVNSLPEVFRK	STQAATQVVLNVPETR	ADHQPLTEASYVNLPTIALC[57.02146]NTDSPLR
LVNANGEAVYC[57.02146]K	QQLAQYQQQQSQASAPSTSR	QDPFQESGLHLSPTAAEAK
LNTNVDLYQSLQK	VSQAAAELQQYC[57.02146]MQNAC[57.02146]K	QRSQVEEELFSVR
LYPAAVDTIVAIMAEGK	AVGLISHVLEQNQEGDAAYRK	TVAQSQQLETNSQRDFK
FDNIGMNAMANK	LQAAATLTEVANGIESLGVKPDLPPPPSK	GQWDC[57.02146]SVC[57.02146]C[57.02146]VQNESSSLK
QLSLPQQEAQK	TQEIQENLLSLEETMK	NC[57.02146]ASPSAASQLILPDSMK
LGESQTLQQFSR	GILADEDSSRPVWLK	IPNIYAIGDVVAGPMLAHK
YPSPFFVFGEK	AISRWSSLAC[57.02146]NIALDAVK	EIVHLQAGQC[57.02146]GNQIGAK
LTTEEVIK	FPSLLTHNENMVAK	SLGTGAPVIESPYGETISPEDAPESISK
SNNIFLHEGLTVK	SAAQAAAQTNSNAAGK	LAGPQLVQMFIGDGAK
NAEAVLQSPGLSGK	MAGPESDAQYQFTGIK	QLEEELRTMDQALK
MLLGHMPTVELLK	YSNDPVVASLAQDIFK	VIRPLDQPSSFDATPYIK
VGGSGVNVNAK	GGINLTATC[57.02146]PQSELDAETVK	NGVGTSSSMGSGVSDDVFSSSR
LAPDYDALDVANK	FANHVSGTLETALGK	SLEGADLPNLLFYGPPGTGK
IFNDNSLSMEAFQHR	ESIGSELGNSFASNIR	DSLVQSC[57.02146]PGSLSLC[57.02146]AGVK
SFLEEVLASGLHSR	EIEELQSQAQALSQEGK	QNQTTSAVSTPASSETSK
LLLYDGK	QEAATLAANNTQLQAR	HPAGQQLDEFLQLAVDK
IVDNLQSR	NGQLAASVETAGDSELFLMK	DPQGPGPGLEAFVSAAK
VPDFSEYR	HYAHTDC[57.02146]PGHADYVK	EGAAGAGVAQAGPLVDGELLR
LLEGIVK	QEAQAGPWPFSSSQTQPAVR	VQTLQFHPFEAQTLISGSYDK
SFADINLYR	VVETDPSPYC[57.02146]IVAPDTVIHC[57.02146]EGEPIK	AVENGSEALMILDDQTNK
LVLILNK	HELQANC[57.02146]YEEVK	QGPVSQSATQQPVTADK
AVENINNTLGPALLQK	GQHTETLLAGSLAK	TQPVVLGTASADHTALLWSIETGK
TVVLGDLLIDDK	LRNIELIC[57.02146]QENEGENDPVLQR	HMEVC[57.02146]YIFASEK
FLLEHHK	KPPLLNNADSVQAK	VQETGDIVISNAYVDLAPTSGTSAK
QLPGSMTIQK	QASDYGINHAQLPLGNFVK	VISTMSVGIDHLALDEIK
IPVENILGEVGDGFK	QTMQVDEHARPQTTLEQLQK	NPVSDHFPVGC[57.02146]MK
LVPGGGATEIELAK	SC[57.02146]SLVLEHQPDNIK	NLGESEIRDAMMAK
FLVSMPSK	VHPNSVHIC[57.02146]AVVVEYETK	HHSLGGQYGVQGFPTIK
GPSGLLTYTGK	LSLAQEDLISNRNQIGNQNK	TILSNQTVDIPENVDITLK
FLEMHQL	HSVEVQVNVMSENILTGAK	LETAIASHQQAMEELK
FFPASADR	AHFQNFPNGVTDFIK	LHQLAMQQSHFPMTHGNTGFSGIESSSPEVK
AIETFSGK	VDEGAGDSAAVASGGAQTLALAGSPAPSGHPK	LLDGIQDNYTFAQPGIQMK
QLLIQQK	TPVEGAQTSIYLASSPEVEGVSGR	VPVLDEGLTSVETYTPAIR
GIEILLEK	GIQQATTGVSQETSENPGNK	TQIDHYVGIARDQTK
QSIAIDDC[57.02146]TFHQC[57.02146]VR	VLLAEEGIAPLSSAGPGK	AVELLGDIVQNC[57.02146]SLEDSQIEK
ILPEQGLMLTGSADK	HHLQPENPGPGGAAPSLEQNR	GGSYSQAASSDSAQGSDVSLTAC[57.02146]K
WTAPESLAYNK	HIDSAHLYNNEEQVGLAIR	AGESVLVHGASGGVGLAAC[57.02146]QIAR
FLPNAPK	AAALEFLNRFEEAK	KIEQQGGFTFENK
LQEVDSLWK	SNDLAVLDASNQISVYK	VNNASLIGLGYTQTLRPGVK
LVEEIEQMNNLFQQK	ENDAVTIQVLNQLIQK	SQAEDVRVEGSFPVTMLPGDGVGPELMHAVK
VEPFLPGHYEVLDLKPNGK	VGDVVEFRGPSGLLTYTGK	YLNAGAGGIAGAFIHEK
YLLQEQLK	TAELNVQVPEEPTHLDQR	SHIAEGPADLEDPFNPK
KVENLIAK	NLFEDQNTLTSIC[57.02146]EK	VAVTSSSSSSSSSSSIPSAEK
DMNETLPGERPDTIHLEGLPC[57.02146]K	DLNGILLLDTALQTPVSK	WLHNEDQMAVEK
VGGLLAFAK	EIVHLQAGQC[57.02146]GNQIGAK	TPFLLVGTQIDLRDDPSTIEK
TYTIANQFPLNK	LIEVANLAC[57.02146]SISNNEEGVK	SPITGNDLSPPVSFNLMFK
DDPSKPVHLTAFLGYK	IGYEC[57.02146]LC[57.02146]PDGFQLVAQR	NVLGHMQQGGAPSPFDRNFGTK
ENVLIGDGAGFK	DVRPAPAEEPLPDDNQAIQLQTLK	VVAAPQRPGTEPQPEMPDTVLQSETLK
ASLVALPEQTASEEETPPPLLTK	ENVIFFQQGMLPAMSFDGK	QVQELQAGPLNIDVAPGAPQEK
TATESFASDPILYRPVAVALDTK	GQVC[57.02146]LPVISAENWKPATK	GPPIEDAIASSDVLETASK
AVAGQQQASVTAGK	SHTVVIGFGPSELQELGK	ASAQQENSSTC[57.02146]IGSAIK
QGQETAVAPSLVAPALNKPK	AQIHEQNPSVEVVYYNK	THEDIEAQIREIQGK
FLPAVSDENSK	SGGTALHVAAAK	TEQGPTGVTMTSNPITWGQIK
AQALRDNSTMGYMMAK	QQHQEQQALQQSTTAK	DALHLAQTNGMFFSTVGC[57.02146]HPTR
DAAFEALGTALK	RQATTIIADNIIFLSDQTK	AEAQQVEALPGPSLDQWHR
VQPPTPLLPSVK	LWEVQC[57.02146]ESPTFTVAWHPK	GTGVVTSVPSDSPDDIAALR
FLSLPDTWMK	ERGTVLAEDQLAQMSK	VLEGHTDFINGLVFDPK
AKNEILDEVISLSQVTPK	NNQFQALLQYADPVSAQHAK	QSTDPFATSSTDPFSAANNSSITSVETLK
LFTEVEGTC[57.02146]TGK	LVGQGASAVLLDLPNSGGEAQAK	LPGQEGAAAPGEAGAVC[57.02146]LK
NTIVETLK	LDSPAGTALSPSGHTK	EISNSDGTRPVGMLGK
IGLETVGVK	VDHVQMIVLDEADK	QC[57.02146]FHEEVEQGVK
TLKPC[57.02146]LLRR	NSVQTPVENSTNSQHQVK	NGQLAASVETAGDSELFLMK
DLYIDRPLPYLIGSK	DPVHTVSLQQFIYEK	LGQGIGPIHLNEIQC[57.02146]TGNEK
DAQVVQVVLDGLSNILK	NEEDAAELVALAQAVNAR	VAGALAEAGVGLEEIAK
AFLTLAEDILRK	IDTIEIITDRQSGK	GENINIC[57.02146]WSPDGQTIAVGNK
IYIDSNNNPER	GLIAAIC[57.02146]AGPTALLAHEIGFGSK	RLAAAQADMESSK
NNPVHLITEEDLK	KFTTDDSIC[57.02146]VLGISK	IGNTGGMLDNILASK
LNSLMSLVNK	MSASDPNSSIFLTDTAK	RGAEVHLVPWNHDFTK
NLLIFENLIDLK	EQMIDLQNLLTTQSPSVK	HELQANC[57.02146]YEEVK
SINDNIAIFTEVQK	MNC[57.02146]DRVFNVFC[57.02146]LYGNVEK	TFKDEELFPLQVVMK
NC[57.02146]IAQTSAVVK	APIQWEERNVTAIQGPGGK	SVLHEVMEQQTLSIAK
SFQQELDARHDK	MTDSFTEQADQVTAEVGK	TVNELQNLTAAEVVVPR
VQQTVQDLFGRAPSK	ASESSKPWPDATYGTGSASR	QLILVGDHC[57.02146]QLGPVVMC[57.02146]K
ALANVNIGSLIC[57.02146]NVGAGGPAPAAGAAPAGGPAPSTAAAPAEEK	LVTEMGTYATQSALSSSRPTK	QTTVSNSQQAYQEAFEISK
SAAPSTLDSSSTAPAQLGK	LMC[57.02146]SLC[57.02146]HC[57.02146]PGATIGC[57.02146]DVK	DQVTAQEIFQDNHEDGPTAK
AALLNFDEFAVSK	EAATQAQQTLGSTIDK	IIASSPEMNLPTVSALRK
GLLTPIIK	HSSWGDVGVGGSLK	VAPAEPQEAPDSTAAGGSASK
ILAIELENLK	DVALSSGSAC[57.02146]TSASLEPSYVLR	SEEPAGQILSHLSSELK
HLLEVNSLK	FLEQQTLC[57.02146]NNQVNDLTTALK	ALDVGSGSGILTAC[57.02146]FAR
FAGQMGIQLFETSAK	ISSTLYQAAAPVLTPAK	NVIIWGNHSSTQYPDVNHAK
NSGEVMTVGINAIK	TRVLGQVSC[57.02146]ELVSPK	GSAGDGFHGDVYLTVK
IWNVIYEENC[57.02146]FKPQTIK	LGVENC[57.02146]YFPMFVSQSALEK	VTISNRLVSSPC[57.02146]C[57.02146]IVTSTYGWTANMER
IYGISFPDPK	GQDHC[57.02146]GIESEVVAGIPR	EC[57.02146]ENC[57.02146]DC[57.02146]LQGFQLTHSLGGGTGSGMGTLLISK
ISMPDIDLNLK	HTVTMIPGDGIGPELMLHVK	AVIDLNNRWFNGQPIHAELSPVTDFR
TLAFTSVDLTNK	IYHEQEQALQELGNK	ENC[57.02146]PAC[57.02146]SQLPQNIQFSPSAK
LPIPFPEGK	TEQGPTGVTMTSNPITWGQIK	IMVVGSTINDVLAVNTPK
TEVQGEDGQVVLIK	EPLFGISTGNLITGLAAGAK	TPAQFDADELRAAMK
GLLLYGPPGTGK	DLFGLASNEHDLSMAK	KWESPAQNTAHLDQFER
IAFGGETDEATR	VINEPTAAALAYGLDK	HMMAFIEQEANEK
ASSEGGTAAGAGLDSLHK	VAGALAEAGVGLEEIAK	TLNEWSSQINPDLVR
VGASASDGSVC[57.02146]VLDLRK	LHIIEVGQPAAGNQPFVK	EILVGDVGQTVDDPYATFVK
AVFVDLEPTVIDEVR	HFSGLEEAVYRNIQAC[57.02146]K	AEVRVPDVEVSLPSVEVDVQAPK
ANGTTVHVGIHPSK	GPHVDVSGPDIDIEGPEGK	FDRGYISPYFINTSK
LQDAINILK	IDATQVEVNPFGETPEGQVVC[57.02146]FDAK	SMVEEGTGLRLLEAAAQSTK
YLLQLPGK	VYDDAHNMLNTLISQK	APVGSVVSVPSQSSASSDK
LAASGEGGLQELSGHFENQK	NLLHVTDTGVGMTR	NNFGAEPPHQNGEC[57.02146]YPNEK
AGIVQEDVQPPGLK	IDVDAPDIDIHGPDAK	VTDETSGC[57.02146]SLTC[57.02146]AQFHPDGLIFGTGTMDSQIK
NDQDTWDYTNPNLSGQGDPGSNPNK	YMNSLLIGELSPEQPSFEPTK	VYRQTNLENLDQAFSVAER
FAEAFEAIPR	KLEELELDEQQKR	SGHPSC[57.02146]LQFTPVMMAAVK
ASC[57.02146]ILQLVK	VTIAQGGVLPNIQAVLLPKK	APGMNSLEQGMVGLK
GFLPETK	HRPQVAIIC[57.02146]GSGLGGLTDK	HYEDAQVPLTNHK
IIEETLALK	LGEIVTTIPTIGFNVETVEYK	VRIQTQPGYANTLR
ANIPIMDTGENPEVPFPR	FDGSENRPFSPSPLNNISSTVTVK	QLEDGRTLSDYNIQK
LIDAETTAAAWPNVAAVSITGRK	AHVLAASVEQATENFLEK	HLEINPDHPIVETLRQK
FVQC[57.02146]PDGELQK	TPQIC[57.02146]VVGSGPAGFYTAQHLLK	NVDLSTFYQNRAAAFEQLQK
VPYFNAPVYLENK	NRAEQWNVNYVETSAK	AAAIGIDLGTTYSC[57.02146]VGVFQHGK
VAQENSSTFGLQTLQK	KLEPISNDDLLVVEK	QGTAGSVINNPYVIMDK
VIGNGSFGVVYQAK	QGQETAVAPSLVAPALNKPK	TAIHTAAMDMLGGPGIESQC[57.02146]R
TAVVVGTITDDVRVQEVPK	HLGGIPWTYAEDAVPTLTPC[57.02146]R	HIDSAHLYNNEEQVGLAIR
SAYC[57.02146]PYSHFPVGAALLTQEGR	RQAQSPAGVSSEVEVLK	FLSDPQVHTVLVER
IQEVADELQK	SQVFSTAADGQTQVEIK	AEDNADTLALVFEAPNQEK
TPLALAGSPTPK	ENALVQMADANQAQLAMNHLSGQR	SQEATEAAPSC[57.02146]VGDMADTPR
GFLSGLLDNVK	MNMNILHQEELIAQK	KLGALTAEEIALK
SADTLWGIQK	LILADALC[57.02146]YAHTFNPK	TGQPMINLYTDRETGK
ELSEALTR	MTNGFSGADLTEIC[57.02146]QR	KQEGPATQVDSAVGTLPATSPQSTSVQAK
EFHLNESGDPSSK	LFVEALGQIGPAPPLK	RFGVPVIADGGIQNVGHIAK
FVIHC[57.02146]NSPVWGADK	LSEVLQAVTDHDIPQQLVER	NAVASVQNGPGGGPSSSSIGSASK
NNDFYVTGESYAGK	VPGVTAIELGEETC[57.02146]TFR	GAEGLGEEGGLHQDPLR
TVRPTSAPDVTK	QKPMNVGLSETQNGGMSQEAVGNIK	EAIQC[57.02146]VDNNQSVLVSAHTSAGK
HVDSLSQR	LEPIETNQNAVFQYISR	HFTVMNYDPDVVLK
ILQDGGLQVVEK	HEVSVPYAMNLLNGIK	RPDVTYVYDVAK
TATQPLLK	AMEGTIDGSLINPTVIVDPFQILVAANK	HRDFVAEPMGEKPVGSLAGIGEVLGK
SEGGFIWAC[57.02146]K	TGMVDFALESGGGSILSTR	RISEIEDAAFLAR
C[57.02146]QDLLNADC[57.02146]LQR	LNDGHFMPVLGFGTYAPPEVPR	VRALEEANTELEVK
GQIQLDPQTVETK	EVTDMNLNVINEGGIDK	HFTIDDFEIGRPLGK
APILIATDVASR	VDTNAPDLSLEGPEGK	SC[57.02146]SSSC[57.02146]AVHDLIFWR
LEC[57.02146]DLQQREEEIAELQK	QLSSSVTGLTNIEEENC[57.02146]QR	VDNDENEHQLSLR
FEELNMDLFR	EGAAEGPLDPSGYNPAK	VQASLAANTFTITGHAETK
VTAEADSSSPTGILATSESK	HDENLYGPIVK	AHSPMIAVGSDDSSPNAMAK
YLAEVATGDDKK	FAVLQTYGDTTHTLVEK	KGPGEVAGTVTGQK
IVGAPMHDLLLWNNATVTTC[57.02146]HSK	ERIQPEDMFVC[57.02146]DINEK	NRPPGAADNTAWAVMTPQELWK
WVPLQIDMKPEVPR	RTDDIPVWDQEFLK	KLTAGEAC[57.02146]AQGLVTEVFPDSTFQK
SHSTEPGLVLTLGQGDVGQLGLGENVMER	KPPPVPALPSKLPTFGAPEQLVDLK	WDTERVFEVNASNLEK
VFEVNASNLEK	VC[57.02146]SEVLQMEPDNVNALK	REVDDLGPEVGDIK
QTQTFTTYSDNQPGVLIQVYEGER	GYPHLC[57.02146]SIC[57.02146]DLPVHSNK	THMVVANTMEDFQK
IEDNNTLVFIVDVK	ASHNIGIAMDTEQGLIVPNVK	REHINLGC[57.02146]DMDFDIAGPSIR
IPIGFIPLGETSSLSHTLFAESGNK	SPEETATQVPSLESLTLK	FHMDSETHDPIDLQTK
MPSLEISAPK	VGASASDGSVC[57.02146]VLDLRK	QLPAQPPEHAVDGEGFK
VTSMTFLTGK	ANC[57.02146]IDSTASAEAVFASEVK	KIEPELDGSAQVTSHDASTNGLINFIK
LVEALC[57.02146]AEHQINLIK	VEDVSAVEIVGGATRIPAVK	TGIASSILDAISQGSESQHALEK
TFDQLTPDESK	VPADTEVVC[57.02146]APPTAYIDFARQK	VNLQNNPGAMEHFHMK
FMPYTTYLVEK	ATSHVGEIEQELALAR	KIEVIKPGDLGVDLTSK
C[57.02146]SVIRDSLLQDGEFSMDLR	GEPLHIINSSNVTDEPLLK	QISQMADDTVAELDRHLAVK
DLSTIEPLK	NVSHNPLLLLTPQK	DGHHHYEGAVVILDAGAQYGK
C[57.02146]IPEIDDSEFC[57.02146]IRIPGGGITK	KPNSVPQELAATTEK	GSLLGC[57.02146]SIDITSAADSEAITFQK
QADLYISEGLHPR	GQHDLESDVQQQLFK	HAELIASTFVDQC[57.02146]K
DTDDVPMILVGNK	QLENRVVLSVSSGGQHTVLLVK	EC[57.02146]FHPYNTC[57.02146]ITDLR
AVDPSSVALVTLGSSK	TNHLVTVEGGWPQFGVGAEIC[57.02146]AR	HGFNQQTLGFFMK
DC[57.02146]LTPVMAVNMLTQQEVPVVILAK	ILGSGISSSSVLHGMVFK	NEVLEDHVQNNAEQLGAFAAGVK
FITIFGTR	SEASLHPVLMSEAPWNTR	LQQQQAQQPLQQQQQR
LC[57.02146]IAMIDTGK	VEGTDVTGIEEVVIPK	TTEPGVTGLLLAVEGPAAK
LIPVLVNGMK	DSETGENIRQAASSLQQASLK	VLSVC[57.02146]PSNKPAIVEAGGMQALGK
TSSDNNVSVTNVSVAK	HQEPVYSVAFSPDGR	QC[57.02146]SPSQGPC[57.02146]C[57.02146]TAQC[57.02146]AFK
EESFSILC[57.02146]IAHPLEK	LYGSAGPPPTGEEDTAEK	GHYNNVSC[57.02146]AVFHPR
VDVINFAQNK	LTEMETLQSQLMAEK	FNGEDIDTISPTLGFNIK
QQIGSSAMPYK	SHIMPAEFSSC[57.02146]PLNSDEEVNK	QASDYGINHAQLPLGNFVK
SPAITATLEGK	ALSGMC[57.02146]NIDTGLTFAAVHC[57.02146]LSGK	QQLSAEELDAQLDAYNAR
LAIALGDAVNHPTPMAAAANEVYK	AVLAASSPYFC[57.02146]DQVLLK	VQVPNC[57.02146]DEIFYAGTGNLLLR
QNLSELEQLNENLK	SSGGREDLESSGLQR	RYDLEQGLGDLLTERK
NETLGGTC[57.02146]LNVGC[57.02146]IPSK	LDEMEFNPVQQPQLNEK	SGTGIAAMSVMRPEQIMK
ASELATLIQTK	GPNVVGPYGLLQPFADAMK	ERESLQQMAEVTR
GLALDLEDGNFLK	IPEGIQVDSDGLITITTPNK	ILMPSLSPTMEEGNIVK
ALADLIEK	TQIC[57.02146]HTLAVTC[57.02146]QLPIDR	SNPSAVAGNETPGASTK
IPVQLVFK	IEDLSQQAQLAAAEK	EVLHNQLLLQTQLVDQLQQQEAQGK
NPPNQSSNERPPSLLVIETK	SVPHYAAIEPDGNGLMIVSYK	LSQERPGVLLNQFPC[57.02146]ENLLTVK
TSSGTKPSVKPTSATK	NGAGLHTASSC[57.02146]FWDSSTDGSC[57.02146]TVR	TVIGELPPASSGSALAANVC[57.02146]K
LFGAAEVQR	VPVGDQPPDIEYQIK	HGIC[57.02146]VVDDFLGK
MSLDPADLTHDTTGLTAK	GENINIC[57.02146]WSPDGQTIAVGNK	LLSSDRNPPIDDLIK
SPVAVQSTK	ASLGSLEGEAEAEASSPK	TAGYYPNPPLVLSSDETLISK
TC[57.02146]GFDFTGAVEDISK	RSPNVPGDFPDC[57.02146]PAGMLFAEEQAK	LHNMIVDLDNVVK
GNNDILSITQPDVIYQIHK	YSTKPDAVFAGAMPTMASVK	LMNESLMLVTALNPHIGYDK
GWPLYLSTK	HFC[57.02146]PNVPIILVANK	TITLEVEPSDTIENVK
TSAVPSPC[57.02146]GK	DHADVSNQLYAC[57.02146]YAIGK	TAEAQLAYELQGAREQQK
EMPNVFGK	GLATSLQNDLQEVPK	SMAASGNLGHTPFVDEL
SLGSLPK	SC[57.02146]LLHQFIENK	FHVDISLTDFIQK
SVVTVAVK	GAAAAATGQPGTAPAGTPGAPPLAGMAIVK	LAESEGLSLLNVGIGPK
SNPYFEFVLK	SLSGKPSGSLGIVSNNSVETIGLLQSTSGK	LILADALC[57.02146]YAHTFNPK
C[57.02146]TLC[57.02146]SQPGATIGC[57.02146]EIK	AAFGLSEAGFNTAC[57.02146]VTK	VASLEEVPFAAASIGQVHQGLLR
ILEQQNSSR	YLHVGYIVPPAPEK	GFGHIGIAVPDVYSAC[57.02146]K
ILFDGIPLEK	KVEAAHC[57.02146]AAC[57.02146]DLFIPMQFGIIQK	TFTDC[57.02146]FNC[57.02146]LPIAAIVDEK
ALEAAQIIIDVLQLPMSK	VSGHVITDIVEGK	SRWDETPASQMGGSTPVLTPGK
TAAPVNALVSHLLVVEPEK	GAQDPTAFSVQDPWFC[57.02146]EAR	KFTTDDSIC[57.02146]VLGISK
HASPILPITEFSDIPR	TQEQLALEMAELTAR	IRTTETQVLVASAQK
TLDGIFSEQVAMGYSHSLVIAR	RPDLYALAMGYSGQLK	IISNASC[57.02146]TTNC[57.02146]LAPLAK
VGRPSNIGQAQPIIDQLAEEAR	DLVSAC[57.02146]GSGGNTDVLMEGVK	SLGNVIHPDVVVNGGQDQSK
IALLNVELELK	TREAQQALGSAAADATEAK	DIIHDPGRGAPLAK
LTLISEDIK	LRIAAENELNQSYK	HYVGHGNAINELK
ALDLSLYLK	HIADLAGNSEVILPVPAFNVINGGSHAGNK	DRVAILVDDMADTC[57.02146]GTIC[57.02146]HAADK
QLITDISGSGNNWAVGHK	GTSREDQTLALLNQFK	VPGVTDC[57.02146]VAEIQK
VLHIDLWK	IQHSITAQDHQPTPDSC[57.02146]IISMVVGQLK	HGGSLGLGLAAMGTAR
C[57.02146]IDVHLK	GDVVLQSDHVIETLTK	GAQDPTAFSVQDPWFC[57.02146]EAR
MLPLSLLK	FLDGNELTLADC[57.02146]NLLPK	KAPGFGGFGSSAVSGGSTAAMITETIIETDKPK
LNLGGDFIK	FNISNGGPAPEAITDK	ATGYLELSNWPEVAPDPSVR
TDEQALLSSILAK	LATQSNEITIPVTFESR	LTATPTPLGGMTGFHMQTEDR
MINLSEPDTIDER	EELHQDC[57.02146]LVLATAK	TMQALEIELQSQLSMK
DLELLIQTATR	LMNESLMLVTALNPHIGYDK	IETMLGDVAVAVHPK
TLSQAIVK	KLSSWDQAETPGHTPSLR	KDEESGSGSNPFQHLEK
LNEANLNVELMK	TADHLFDAAYFGQK	SPEGQFTQLMTLPK
LQWPTPDLC[57.02146]PAC[57.02146]HEEIK	QLAQIDGTLSTIEFQREALENANTNTEVLK	SAIVHLINYQDDAELATR
FSPVATASYR	KFDPMGQQTC[57.02146]SAHPAR	GRTVIIEQSWGSPK
ILSLAAEK	ELFQTPGHTEEAVAAGK	REVIDLLKPDQVEGIQK
QTISNAC[57.02146]GTIGLIHAIANNK	VVLAYEPVWAIGTGK	HLFGQPNSAYDFK
VHFITDTLSK	IPQSHIQQIC[57.02146]ETILTSGENLARK	GC[57.02146]WDSIHVVEVQEK
NDPYKPHPHDLVGK	IASWADLVNAHVVPGSGVVK	VTVGDAATTAAASSSSVTR
ALAYFEQLK	DLEALMFDRSFVGK	TLDQVLEDVDQC[57.02146]C[57.02146]QALSQR
EELALLDGSNVVFK	WKGDNSSVSSLC[57.02146]ISPDGK	HYAHTDC[57.02146]PGHADYVK
IAEAEIENLTGAR	LPGQEGAAAPGEAGAVC[57.02146]LK	MTEEPLMC[57.02146]AYC[57.02146]VTEPGAGSDVAGIK
SGEGFIDFIGQVHK	DFVSEQLTSLLVNGVQLPALGENK	VTHVALNPC[57.02146]C[57.02146]DWFLATASVDQTVK
ETLTFLK	HVGDLGNVTADK	TPQIC[57.02146]VVGSGPAGFYTAQHLLK
IIQLIEGK	SGQPVTADDLGVTGALTVLMK	SQETEC[57.02146]TYFSTPLLLGK
GLFIIDGK	SFDLIHSPHGELK	SANPPHTIQASEEQSSTPAPVK
ELLLQPVTISR	RLAETQEEISAEVAAK	IPEGTILTMDMLTVK
EGGSAGLIPSQFLEEK	EGLAESEPMIC[57.02146]HTLPLPEGFQVVK	FPSSGPVTPQPTALTFAK
LTEVPVEPVLTVHPESK	FGVQSERQDSAAVGFDYK	DMGYGNWISKPQEEK
TDSLVLTTLK	AEAGPVEQQLLQETEK	VNNSSLIGVGYTQTLRPGVK
VVSHLIEK	LTPLGQHLAALPVNVK	AIHTLQDVSTC[57.02146]ETK
QLGQDLLNSYIENEGK	AQQMHTGPVLDVC[57.02146]WSDDGSK	ILDVGC[57.02146]GGGLLTEPLGR
EQQVADLQLK	RDPALNSGVSQKPDPAK	SGDGANAGGLVAAIAPK
GPDWILGEIK	RTGETGIEETILEGHLGVTK	VQSDGQIVLVDDWIK
IVLTNPVC[57.02146]TEVGEK	AQVEEFLAQHGSEYQSVK	DSLHQTILTQELEK
LVINGNPITIFQERDPSK	IGGIGTVPVGRVETGVLKPGMVVTFAPVNVTTEVK	QATINIGTIGHVAHGK
GHAVGDIPGVRFK	APVLLAGTADGNTWMWK	FDSEPSAVALELPTR
VLSGEFQIVNPHLLK	DRMVNSNLASVEELK	RPDLYALAMGYSGQLK
TSVSQNVIPSSAQK	AGC[57.02146]AVTSLLASELTK	HHEVNVQFSWYGTTIK
RFDEILEASDGIMVAR	HATGNYIIIMDADLSHHPK	APLRVQVQDNEGC[57.02146]PVEALVK
NLLNLDVIK	VPPNGLVVYC[57.02146]GTIVTEEGK	GIHPTIISESFQK
DVASEVNLTAYKPK	VLEDPAIASDESFGAVK	IGNILDLC[57.02146]TALSALSGIPADK
QLPTLILFQGGK	HLPTLDHPIIPADYVAIK	AQEQQQQMAELHSK
NASTFEDVTQVSSAYQK	VLHEAEGHIVTC[57.02146]ETNTGEVYR	GEYQGVFHC[57.02146]AVETAK
NVIPALELVEPIK	VVVSNRLVTSPC[57.02146]C[57.02146]IVTSTYGWTANMER	TADHLFDAAYFGQK
C[57.02146]YEC[57.02146]GESGHLSYAC[57.02146]PK	AEYEGDGIPTVFVAVAGR	LTALDYHNPAGFNC[57.02146]K
TVAQSQQLETNSQR	VIESTQDLGNDLAGVMALQR	EALGQAGVSETDNSSQDALGLSK
AC[57.02146]ANPAAGSVILLENLR	HSTPHAAFQPNSQIGEEMSQNSFIK	LLGDASVSFTENC[57.02146]VVGIQANTER
ALDVMVSTFHK	AAVEEGIVLGGGC[57.02146]ALLR	MLTEAIMHDC[57.02146]VVK
MIDLIIPR	KAPGFGGFGSSAVSGGSTAAMITETIIETDKPK	ENLQHTQAEEEAHLLTQQR
TGFLEIDEHMR	SPLPVAFEYVGWGPAK	LTLHVGDGFEFMK
ISILEEPSK	ILATPPQEDAPSVDIANIR	SPAESC[57.02146]DLLGDIQTC[57.02146]IRK
INEWLTLVEK	YEQAIQC[57.02146]YTEAISLC[57.02146]PTEK	LAALNPESNTAGLDIFAK
DLAPYLPSVTPGLK	VNDHIC[57.02146]EITWEC[57.02146]LQPMK	ALEQLNGFELAGRPMK
C[57.02146]NSLLPLDDIVR	NVNNEVHFFENNNFNTIANK	SGQPVTADDLGVTGALTVLMK
NIPWAFEAIK	LVSHLTAQLNELK	QRFDHIFYTGNTAVGK
MQQNIQELEEQLEEEESARQK	NVIDGDLC[57.02146]EQFNSMEPNK	SC[57.02146]EVIIGSTHVLTPK
VPGIDATTK	SLEYC[57.02146]STASIDSENPPDLNK	AALC[57.02146]HFC[57.02146]IDMLNAK
MLTEAIMHDC[57.02146]VVK	QVVDC[57.02146]QLADVNNIGK	VVAPTISSPVC[57.02146]QEQLVEAGR
VTADVINAAEK	YMAC[57.02146]C[57.02146]LLYRGDVVPK	SC[57.02146]PETLTHAVGMSESPIGPK
VAPAPAVVK	KVNIDFEPFKPINTSLYLC[57.02146]DNK	LGAASLGAEDPETQVVLINAVK
QQIQSIQQSIER	ILAIGLINEALDEGDAQK	TFQGHTNEVNAIK
RKPADLQNLAPGTHPPFITFNSEVK	SAYLHPQQFDC[57.02146]EPGVLGSK	SRIFQNLNGALDEVVLK
QSLTMDPVVK	SPLFGQYFVLENPGTIK	IHFPLATYAPVISAEK
AVVQVFEGTSGIDAK	EETVVENATPDYAAGLVSTQK	IGGIGTVPVGRVETGVLKPGMVVTFAPVNVTTEVK
IETMLGDVAVAVHPK	MVSDINNGWQHLEQAEK	YLHVGYIVPPAPEK
FIDNMLMGSGAFVK	IGIIGGTGLDDPEILEGRTEK	SQHSGNAQVTQTK
VITEYLNAQESAK	GINSSNVENQLQATQAAR	GGQIGLQAPGLSVSGPQGHLESGSGK
YGIQMPAFSK	DLANLEVPHELPTK	MAGPESDAQYQFTGIK
AYHEQLSVAEITNAC[57.02146]FEPANQMVK	TANFVAVDTELSGLGDRK	IGVSSDSGSINPMSEGFK
IPGGIIEDSC[57.02146]VLR	HIMSEPEEITTMSGQK	ATESGAQSAPLPMEGVDISPK
ELC[57.02146]ELKPK	VC[57.02146]EIHFHEINNK	QIQTEAAQLLTSFSEK
AIVAIENPADVSVISSR	TYFAHDALQQC[57.02146]TVGDIVLLR	SADAGSFSPTPGQIGGAVK
AQALRDNSTMGYMAAK	GFGDGYNGYGGGPGGGNFGGSPGYGGGR	IYELAAGGTAVGTGLNTR
DDVDVALLPTIVEK	VVGQQDLMINNPLSQDEGSLWNK	KPLPDHVSIVEPK
QNSVQEQPGTAC[57.02146]LSK	LLEAFHNQGPVIK	YYRPTEVDFLQGDC[57.02146]TK
FSLC[57.02146]ILTPEK	TC[57.02146]FVDC[57.02146]LIEQTHPEIRK	LLEGEDAHLTQYK
ILGSGISSSSVLHGMVFK	SSSADFGTFNTSQSHQTASAVSK	AGKPVIC[57.02146]ATQMLESMIK
QISQEHTPVALEAYFVPLVK	EEFQHAMGGVPAWAETTK	NHEIVPGSLIASIASLK
SINSRVFIGNLNTAIVK	ENMNLSEAQVQALALSR	GQC[57.02146]DLELINVC[57.02146]NENSLFK
GLFIIDPNGVIK	MAETVDTSEMVNGATEQR	FLDGNELTLADC[57.02146]NLLPK
SWHDVQVSSAYVK	MQQLNAAHQEALMK	SSEHINEGETAMLVC[57.02146]K
TNHIGHTGYLNTVTVSPDGSLC[57.02146]ASGGK	FASHC[57.02146]LMNHPDLAK	VGSGDTNNFPYLEK
TIMQLC[57.02146]HDR	TLRAGLLEPEVFHLNPAK	GTVIEVNVSELGLVTQGGK
NMPLQHLLEQIK	LAPITSDPTEATAVGAVEASFK	HYVYGPLPQSFDK
VLC[57.02146]IIQDTTNSK	LRTAGPLESSETEEASQLK	DILVLPLDLTDTGSHEAATK
ELSAVTFPDIIRNYK	NENLQNLLC[57.02146]GSGAGVISK	THEMEPAEAIETPLLPHQK
TLDTGAIPGK	LVQAPLDADGDNVLQEK	QNPLLAEAYSNLGNVYK
HIEVQVAQETR	QLLQANPILEAFGNAK	IRLDTETEGVPSTAIR
IGGIGTVPVGR	KLSTLPITVDILAETGVGK	QYPANQGQEVEYFVAGTHPYPPGPGVALTADTK
LHISPSNMTNQNTNEYLEK	DHYSNGFC[57.02146]TVYAK	HEVSASTQSTPASSR
IDTASPLNPEAAVLYEK	INEELESQYQQSMDSK	HPAPPPSNYEILVK
MMADEALGSGLVSR	SC[57.02146]FGHPLAPQALEDVK	SELPLDPLPVPTEEGNPLLK
VFGPTIVAHAVPNPDPVTMLQDIK	AQFAQPEILIGTIPGAGGTQR	NENLQNLLC[57.02146]GSGAGVISK
QILTPMAQK	SGQGDALASGPVETGPMK	TQIC[57.02146]HTLAVTC[57.02146]QLPIDR
KPTPIQLNPAPDGSAVNGTSSAETNLEALQK	GDPTGAGPEASLEPGADSVSMQAFSR	TVDFTQDSNYLLTGGQDK
DLSVLMDRLPSLLHTPSSHK	SPASDTYIVFGEAK	SVETGHLDGVFMHK
VSDEVGFGLEHVSR	AMADPEVQQIMSDPAMR	HQALQAEIAGHEPR
LTQTSGETTHTHTEPTGDGK	SVAEGLSGSLVQEPFQLATEK	VIDPATATSVDLRDIK
IGEAEAAVIEAMGK	ENAPAIIFIDEIDAIATK	IATGHNIIDELPPC[57.02146]K
SDAPTGDVLLDEALK	TNQELQEINRVYK	GFGFVC[57.02146]FSSPEEATK
NGGVMAVGAR	ALHVDSAEYSC[57.02146]LK	LRTAGPLESSETEEASQLK
SGPGLIGLGIK	EGPVASPPFMDLEQAVLPAVIPK	DPSSGQEVATPPVPQLQVC[57.02146]EPK
VQGGALEDSQLVAGVAFK	GSLESPATDVFGSTEEGEK	NIC[57.02146]HHC[57.02146]GAFNGTVK
FSLFSAAVR	SSVTSAAAVSALAGVQDQLIEK	DRMVNSNLASVEELK
LISETTSVC[57.02146]KPEQVAK	GDRFGNC[57.02146]GFSGNEYK	LAQQQASAAAAAAAATAAATAATTTSAGVSHQNPSK
EIQDLEESFVPVAAPLGHPR	NTPVYVSSPTWENHNAVFSAAGFK	ESDLPSAILQTSGVSEFTK
DLIGVQNLLK	NVLGHMQQGGAPSPFDR	SIDVAC[57.02146]HPGYALPK
VLTPELYAELRAK	DAHSQGEVVSC[57.02146]LEK	VC[57.02146]SEVLQMEPDNVNALK
TVVSGLVQFVPK	HLFLTSKPMVYLVNLSEK	YTVAPTSLVVSPGQQTLLGLK
VIADNVK	LQATLDMQSGIIHAAEEK	KGPSGYGFNLHSDK
ITLLREISLK	VC[57.02146]EVVDGFIYVANAEAHK	LGAQLADLHLDNK
GQHVPGSPFQFTVGPLGEGGAHK	SSLSSAQADFNQLAELDR	GC[57.02146]TSQEGGTTPTFPIQK
GC[57.02146]YLATGSK	QTVADQVLVGSYC[57.02146]VFSNQGGLVHPK	ERAIQTLGYFPVGDGDFPHQK
IILEPMDLK	TC[57.02146]TDIKPEWLVK	YSNDPVVASLAQDIFK
TLMEVMPK	AAAGELQEDSGLC[57.02146]VLAR	SPVDYGTSAGVWSQDK
AETTPSMIPSQSR	VGEC[57.02146]EASAMLPLEC[57.02146]QYLNK	IHEAC[57.02146]MLALGSVK
HVGDLGNVTADK	WGLGGTC[57.02146]VNVGC[57.02146]IPK	KGIVDQSQQAYQEAFEISK
GEFVTTVQQR	LPDYKPYPMYPATTSLVNVVPK	REPGYTPPGAGNQNPPGMYPVTGPK
DLEGENIEIVFAKPPDQK	ALAETGIAVPSYYNPAAVNPMK	ALAQEWGC[57.02146]PFMETSAK
SVEQQVIGFSGLSDDK	NADNDWFRLESNK	VGEC[57.02146]EASAMLPLEC[57.02146]QYLNK
FLSDPQVHTVLVER	WTSQHSNTQTLGK	LVSNHSLHETSSVFVDSLTK
ITPDGITK	NLRDIDEVSSLLR	APLTSGIDSSTLAPSNLK
DDVAQTDLLQIDPNFGSK	DHLVTAYNHLFETK	DHASIQMNVAEVDK
DGQAMLWDLNEGK	LVLPAPQISDAELQEVVK	SSQSSVTVENASKPDFTK
DFYVAFQDLPTR	EALGQAGVSETDNSSQDALGLSK	AYHNSPAYLAYINAK
EVTPEGLQMVK	MDATANDVPSPYEVR	HVNPVQALSEFK
LQLLSLVTK	VISHAISEHVEDAGVHSGDATLMLPTQTISQGAIEK	IQDHQVVINC[57.02146]AIPK
NPELPNAAQAQK	LTGPALMAVEQELVNK	FAVLQTYGDTTHTLVEK
LPTFGAPEQLVDLK	VDATEESDLAQQYGVR	WFGSDVLQQPLPSMPAK
FIPFIGVVK	IPPPVIMVQNVSFK	GDTPASATAGDTLSVPAPAVQPEESLK
VDFQELLMK	VPEVTC[57.02146]IPTTATLATHPSAK	QNRYDGQVAVFGSDLQEK
DYAVSTVPVADGLHLK	LTNENMEITSALQSEQHVK	LAQANGWGVMVSHR
SNASLTNNQNLIQSLK	HLAGLGLTEAIDK	EQMIDLQNLLTTQSPSVK
ITSGPFEPDLYK	ASGSGGGSAALGPSGFGPSGGSGTK	ALAQVFC[57.02146]EESGLSPLLQK
GQPIYIQFSNHK	GELLGC[57.02146]FGLTEPNSGSDPSSMETR	ALMLQGVDLLADAVAVTMGPK
VIELFSVC[57.02146]TNEDPK	KLDEAVAEAHLGK	TLAQAMLNNAQPDQYEAPDK
SLAETVLNFPLDK	GAVEAELDPVEYTLRK	VREATNDDPWGPSGQLMGEIAK
NIELAVMR	MVIQGPSSPQGEAMVTDVLEDQK	VVVAENFDEIVNNENK
APVPGTPDSLSSGSSR	ASAELALGENSEVLK	SHSGNISC[57.02146]MDFSSNGK
MTDQEAIQDLWQWRK	SVLHEVMEQQTLSIAK	EFADSLGIPFLETSAK
INGFPIFLK	SATDADVVNSGWLVVGK	VGEATETALTC[57.02146]LVEK
SYC[57.02146]AEIAHNVSSK	VYC[57.02146]ENQPMLPIGLSDIPGEAMVK	SPATSC[57.02146]ELTPSNLNNK
IQTLTSSVR	LHNQVNGTEWSWK	ASDAFHFFQSGQAK
TNTLAAQSVIK	VEMLETERGQQEAK	VEPVGDVVSTRDPVK
AAALEFLNRFEEAK	VGSDMTSQQEFTSC[57.02146]LK	QEVYTAWPMAGFPGGK
APIIPHSGSIEK	LQAQLNELQAQLSQK	LVQAPLDADGDNVLQEK
AHQLWLSVEALK	TILESNDVPGMLAYSLK	LPTFGAPEQLVDLK
IC[57.02146]DQWDNLGALTQK	ALSRQEMQEVQSSR	SFMESGGTVLSTNWSDVGK
VFEVSLADLQNDEVAFRK	ETTRTEPINTTYSYTDFQK	SINSRVFIGNLNTALVK
EYFTSLTK	ERLEQDLQQMQAK	MIINEELMASLDQPTQTVVMHR
VALNVSC[57.02146]ANLLDK	TPESFLGPNAALVDLDSLVSRPGPTPPGAK	VNAAMNGQLPFAVVGSMDEVK
AAAIGIDLGTTYSC[57.02146]VGVFQHGK	TFVNITPAEVGVLVGK	VPVGDQPPDIEYQIK
QEAQAGPWPFSSSQTQPAVR	KLEPIWNEVGLEMK	LLSDLC[57.02146]GTVMSTTDVEK
AFLFDVVSK	ASAEGPLLGPEAAPSGEGAGSK	QKPMNVGLSETQNGGMSQEAVGNIK
RTMMAC[57.02146]GGSIQTSVNALSADVLGR	GADFLVTEVENGGSLGSK	VAQMPQEEVELLPPAPK
VNIVPVIAK	IRLDTETEGVPSTAIR	SPLDGAMVVAASSVQGFSTVWQGLEC[57.02146]AAK
DILVATDVAGR	TGEEIFGTIGMRPNAK	LGHASDRIIALDGDTK
VLELTAENERLQK	DPEGFVGHPVNAFK	LFLNETQTQEITEDIPVK
FASYLTFSPSEVK	VVNVANVGAVPSGQDNIHR	TVLMNPNIASVQTNEVGLK
TQGSSTSWFGSNQSKPEFTVDLK	DAGEGLLAVQITDPEGKPK	GLIQQFTTITGASESVGK
SLLQALNEVK	AELQDRVTELSALLTQSQK	GEELSC[57.02146]EERNLLSVAYK
SGYPDIGFPLFPLSK	ATHPIPAAC[57.02146]GIYYFEVK	ASAVLPPTC[57.02146]IQLLDSSNWK
ITLSSSSEEYQK	LETAIASHQQAMEELK	LTLYDIAHTPGVAADLSHIETK
ISQGNISK	QDQTLAELQNNMVLVK	IGRIEDVTPIPSDSTR
IEVPLYSLLEQTHLK	FLAAAHNSADEPGPGAPAPQELGAADK	LVSQDNFGFDLPAVEAATK
VVVYDLLSGHIVK	KYNILGTNAIMDK	GAAAAAAASGAAGGGGGGAGAGAPGGGR
LSQAYAISAGVSLEGQQLFQTIHK	TPSYSISSTLNPQAPEFILGC[57.02146]TASK	SVSHQTVQQLVLEK
AINGPTSASGDDISK	NATNVEQSFMTMAAEIK	VPLPSLSPTMQAGTIAR
LPLAAQGK	LSDALAVEDDQVAPVPLNVVETSSSVR	EVTSSVLPNDFFSTNPPK
HVLFPLK	RQIWQDNQALFGDEVSPLLK	LAVNNIAGIEEVNMIK
IVFVTGNAK	LGEWQLNLQGINESTIPK	MWDPHNDPNAQGDAFK
DTLGLFLR	LAQENGWGVMVSHR	LIEHGVNTAEDLVR
AQEPSAAIPK	MRIESLSSQLSNLQK	NVSINTVTYEWAPPVQNQALAR
GFAFVQYVNERNAR	ISEQIVIGTPGTVLDWC[57.02146]SK	EMEPLGWIHTQPNESPQLSPQDVTTHAK
FIPVKPC[57.02146]FYQNFSDEIPVEHQVLVK	SAHVNSLAQDETK	AYEYVEC[57.02146]PIRGTAAENK
IAC[57.02146]LDFSLQK	VVAAPQRPGTEPQPEMPDTVLQSETLK	QIDAPGDPFPLNPR
IPTEAPQLELK	HSVESMITTLDPGMAPYIK	APDVEGQGLDWSLK
TVGATALPR	LQLEQQVATGPALDNK	SLLQGSDLLDSSVNC[57.02146]TEK
STLLFGQR	ETHNAESPDFQLQAMIQAAGK	LC[57.02146]EAIC[57.02146]PAQAITIEAEPR
LLEGEEERLK	FNAHGDANTIVC[57.02146]NSK	DKPHVNVGTIGHVDHGK
TFQPGSWMPR	YTLPPGVDPTQVSSSLSPEGTLTVEAPMPK	TPALVFEHVNNTDFK
TFLLEYHNR	DC[57.02146]LTPVMAVNMLTQQEVPVVILAK	VYTDVQQVASSLTHPR
IMNVIGEPIDERGPIK	RPSNLAVTVDDSAEFK	TANFVAVDTELSGLGDRK
APVIDIGIANTGK	LLQDVRQDLADVVQVC[57.02146]EGK	SLSNVIAHEISHSWTGNLVTNK
IRVDAQPVK	KLGEMWSEQSAK	RMATEVAADALGEEWK
LQLDNQYAVLENQK	MDVHITPGTHASEHAVNK	LTVADALEPVQFEDGQK
C[57.02146]ATGNALC[57.02146]GK	DVFHNHGIHATTIQPEFASVGSK	SYELPDGQVITIGNER
EGSVTSVNLTK	FQYC[57.02146]VAVGAQTFPSVSAPSK	AQALRDNSTMGYMMAK
SFFGPLELVEK	VGTGEPC[57.02146]C[57.02146]DWVGDEGAGHFVK	SREIFLSQPILLELEAPLK
QSTWEKPDDLK	IGPILDTNALQGEVKPVLQK	QQVQVVGLQEHLVNSADDVIK
VTAPLEC[57.02146]SFLLLK	LGEVVNTHGPVEPDK	KVTMINAIPVASLDPIK
AFFSEVER	YGALALQEIFDGIQPK	SELSYLAHNLC[57.02146]EIDK
KPTQASITK	WGTLTDC[57.02146]VVMRDPQTK	ILDSVGIEADDDRLNK
VSVQNGSIHQK	ANLQIDQINTDLNLER	SNNIFLHEGLTVK
TIYAGNALC[57.02146]TVK	LLSDLC[57.02146]GTVMSTTDVEK	GC[57.02146]ALQC[57.02146]AILSPAFK
WDAWNALGSLPK	GQNWEEQVNSLPEVFRK	IEGIVWHC[57.02146]SDGC[57.02146]LIK
GIAYIEFK	NELHNLLDKPQLQGIPVLVLGNK	KQSLGELIGTLNAAK
IWPGYSELPAVK	DHPALNYNIVSGPPSHK	LTEMETLQSQLMAEK
VYTDVNTHRPR	EAHLPPGAMAAVGLSWEEC[57.02146]K	ASSTSPVEISEWLDQK
YELQLANPK	GIEGVQVIPLIPGAGEIIIADNIIK	KVDLIIWEIEVPK
VENTRWDYLTQVEK	LLVDVDESTLSPEEQK	EAC[57.02146]TVLGEGGDSGGLIPGK
VLEEALLSR	TSDVSQATLASVAPVFTVTK	VPPPPETPMPPPLPPTPDQVIVRK
TFVNITPAEVGVLVGK	AGAIAPC[57.02146]EVTVPAQNTGLGPEK	TGAAPIIDVVRSGYYK
YYVTIIDAPGHR	NGIHDLDNISFPK	HMNLILC[57.02146]DC[57.02146]DEFRK
FC[57.02146]PTC[57.02146]GNATK	VEHNQSYSQAGITETEWTSGSSK	MQQLNAAHQEALMK
YLQVEC[57.02146]DRQVEK	DPSEEAAVLQYASLVGQK	QGEYGLASIC[57.02146]NGGGGASAMLIQK
GLIQQFTTITGASESVGK	VSPASSVDSNIPSSQGYK	VYDDAHNMLNTLISQK
FADILSMADHLK	REDLVVAPAGITLK	AIGVLTSGGDAQGMNAAVR
LFPQETLFLEAK	KDEESGSGSNPFQHLEK	HVFLTGPPGVGK
SYSYVC[57.02146]GISSK	SINPDEAVAYGAAVQAAILSGDK	RHVFGESDELIGQK
AQNDLIWNIKDELKK	IEQLQNHENEDIYK	LDSLQDIGMDHQALLK
NAQLNIELEAAHH	TAASGIPYHSEVPVSLK	AGTGVDNVDLEAATRK
MEAENLEQLIDQK	IETSC[57.02146]SLLEQTQPATPSLWK	AQVARPGGDTIFGK
GPVNYNVTTEFEK	IINEPTAAAIAYGLDK	LYIGNLNESVTPADLEK
NVQLTENEIR	ATMQNLNDRLASYLDK	IDSRLEQYTSAIEGTK
SQIFSTASDNQPTVTIK	ALTDAGC[57.02146]NLNPLQYIK	ETC[57.02146]LITFLLAGIEC[57.02146]PR
VTEELAAATAQVSHLQLK	GAGTNEDALIEILTTR	DLFGLASNEHDLSMAK
C[57.02146]GPWTDLFHDQSVK	EFADSLGIPFLETSAK	EAYALC[57.02146]HC[57.02146]LPVLSTDK
IIDEVVNK	VGEEFEEQTVDGRPC[57.02146]K	SSPEPVALTESETEYVIR
SSEIEQAVQSLDR	RLVPGGGATEIELAK	GQVC[57.02146]LPVISAENWKPATK
GLSLQHIGRPHSGIDDC[57.02146]K	LLIEMEQRLEQGQAIDDLMPAQK	RQFPNASLIGLTATATNHVLTDAQK
FITEIWHPNVDK	VQVQDNEGC[57.02146]PVEALVK	SFEAPATINSASLHPEK
ILVDLLK	VGSGDTNNFPYLEK	KPNAETTVASEIK
DGPSLLVVEQVR	QLTLSC[57.02146]PLC[57.02146]VNPVC[57.02146]R	GVEGLIDIENPNRVAQTTK
GWDQGLLGMC[57.02146]EGEK	AEDNADTLALVFEAPNQEK	EVVHSVLDGQGVGWLNMK
DEAVGALHLIQAAK	AIVVTDGERILGLGDLGC[57.02146]NGMGIPVGK	TSIDAYDNFDNISLAQR
TPC[57.02146]NAGTFSQPEK	RGFGFVTFDDHDPVDK	DDPVTNLNNAFEVAEK
ISLPVILMDETLK	EIMPVSTQAC[57.02146]VIEPIVSIPK	EANIRVVSEDFLQDVSASTK
SLQETIQSLK	VSQPIEGHAASFAQFK	HLQDLMEGLTAK
YLTVAAVFRGR	QVSSLSSGVIQEALATNMK	YINENLIVNTDELGRDC[57.02146]LINAAK
AAVQELSSSILAGEDPEERGVK	HWPFMVVNDAGRPK	GSYNPVTHIYTAQDVK
NTVANSPQTLLAGMNK	YTPVQQGPVGVNVTYGGDPIPK	SLDGAPIGVMDQSLMK
NVQLQENEIRGLC[57.02146]LK	TESNQEVANPEHYIK	AQDEGLLSDVVPFK
GVPLQFDINSVGK	QGGLGPMNIPLVSDPK	LQVELDNVTGLLSQSDSK
NLYAANGIGAVLAHK	MSVQPTVSLGGFEITPPVVLR	NDPPMEAAGFTAQVIILNHPGQISAGYAPVLDC[57.02146]HTAHIAC[57.02146]K
GSEAIDRATISPWPGTTLNLLK	APLNVQFNSPLPGDAVK	KHPDSSVNFAEFSK
ITMIAEPLEK	ARAYGPGIEPTGNMVK	IEDLSQQAQLAAAEK
LLVLDPAQR	AVATEANNSTFFSISSSDLVSK	EVGDGTTSVVIIAAELLK
SVEAAAELSAK	SLYGDVDSPLPTGEAGGPPSTR	TVNELQNLSSAEVVVPR
QAPDIGDLGTVNLFK	AC[57.02146]FSANGEEVLATSTHSK	IINEPTAAAIAYGLDRTGK
QAANFTAGGQPR	SSDITSDLGNVLTSTPNAK	SC[57.02146]FGHPLAPQALEDVK
VYELQASR	SNELFTTFRQEMEK	VVSQYSSLLSPMSVNAVMK
DALNLAQMQEQTLQLEQQSK	NVSEELDRTPPEVSK	RYVLEEAEQLEPR
ALADVEVTYTVQR	HAASTVQILGAEK	TSMC[57.02146]SIQSAPPEPATLK
ILTTEGR	TPALVFEHVNNTDFK	QVPDSAATATAYLC[57.02146]GVK
ELQVLDGANIQSIMASEK	LHC[57.02146]FQLTVTPDEGYYQGGK	LSDGIGVMLPQVLK
SGEQVPLLLK	GADC[57.02146]C[57.02146]VLVFDVTAPNTFK	NADNDWFRLESNK
VAAQC[57.02146]SHAAVSAYK	GAVDGGLSIPHSTK	QALLGDSGSQNWSTGTTDK
LQPHPGLEK	ALADLVHSHIQSNELC[57.02146]SK	VGDAIPAVEVFEGEPGNK
LTNSSSTGTVGK	KEGPYDVVVLPGGNLGAQNLSESAAVK	LGQAELVVIDEAAAIPLPLVK
TTPYQIAC[57.02146]GISQGLADNTVIAK	DPVQC[57.02146]SRDVVIC[57.02146]PDASLEDAK	SLPSVETLGC[57.02146]TSVIC[57.02146]SDK
AVLFC[57.02146]LSEDK	ALRTDYNASVSVPDSSGPER	IAAAGLDVTSPEPLPTNHPLLTLK
ERGHTVTEPIQPLEPELPGEGQPEAR	VIVDANNLTVEIENELNIIHK	IPLFNTDVDNLEGK
SQPDMAIMAVNTFVK	TLAVPPEASIATLNQLC[57.02146]ATK	QLEHGWEQVEQQIQK
NVLSLTNK	TSLQQSLNEISGQSVAEQLQK	TILQGSSEGTGLSALLPQPK
LLLPWLEAR	IISESAQMNEFETLTAK	HGLPPSETIAIVEHINAK
C[57.02146]LVTGGNVK	KPALQSSVVATSK	LESEHPDQAQAILSR
SVEEVASEIQPFLR	QLANVQVLALEEC[57.02146]LK	THINIVVIGHVDSGK
HFVGMLPEK	VGIPVTDENGNRLGESANAAK	AVETVHNLC[57.02146]C[57.02146]NENK
NMTPSPFLR	GRTVIIEQSWGSPK	QTKPEFDQVLQGTAASTK
HGTC[57.02146]AAQVDALNSQK	YEPDSANPDALQC[57.02146]PIVLC[57.02146]GWR	ELQELNELFKPVVAAQK
GQALITFEK	VTFEVFVQADAPHGVAWDSK	THVADFAPEVAWVTR
SNNSMAQAMK	HTLDGAAC[57.02146]LLNSNK	LEAAIAEAEERGELALK
LDSSPSVSSTLAAK	ALAEEWSC[57.02146]PFMETSAK	TPVEGAQTSIYLASSPEVEGVSGR
ATEPHMLETYTPEVTK	ASLVALPEQTASEEETPPPLLTK	GQASQITASNLVQNYK
GNLYSFGC[57.02146]PEYGQLGHNSDGK	HGAGAEISTVHPEQYAK	DHADVSNQLYAC[57.02146]YAIGK
LEQGTSALIR	GVVHDDMEC[57.02146]SHYMK	ANIVDQSHLHDSSQK
QC[57.02146]LPSLDLSC[57.02146]K	NGSC[57.02146]GVSYIAQEPGNYEVSIK	GLAYVEYENESQASQAVMK
ADVVESWIGEK	TPSQDSDYINANFIK	LHIIEVGTPPTGNQPFPK
VQNNLYHHC[57.02146]VINK	QIQELVEAIVLPMNHK	RLYVGGLSQDISEADLQNQFSR
SGPFGQIFRPDNFVFGQSGAGNNWAK	SENLGQGDKPDYFSSVATVVYLRK	LAQDFLDSQNLSAYNTR
IDPSLGIIAK	LQGSC[57.02146]TSC[57.02146]PSSIITLK	SEGGEDYTGATVIEPLK
EFC[57.02146]TDSGLVVPSISYELHK	SGTQDIQPGPLFNNNADGVATDITSTR	GPILC[57.02146]FVGPPGVGK
VQSNC[57.02146]PLSPTEYLGEDK	ALIVEPSRELAEQTLNNIK	VC[57.02146]GSDGVTYGNEC[57.02146]QLK
TWLDSAK	APGMNSLEQGMVGLK	EMETLEDHPVFNPAMK
LVSAGFQTAEELLEVKPSELSK	NEVDMQVLHLLGPK	QAHLC[57.02146]VLASNC[57.02146]DEPMYVK
ALSVGLVK	LQPHEFQGGTFTISNLGMFGIK	LNSDPQFVLAQNVGTTHDLLDIC[57.02146]LK
TYAFSENPLPTVEIAIR	LPNGLVIASLENYSPVSR	TTNEVVLAVEFHPTDANTIITC[57.02146]GK
VDVNAPDVQAPDWHLK	NSDVLQSPLDSAARDEL	YVLVAGITPTPLGEGK
SAFAPFGK	NVDPFHIYFC[57.02146]NLK	YSTHLHLADDC[57.02146]MK
ELDDISQEIAQLQR	WRVENQENVSNLVIEDTELK	DAAFQNVLTHVC[57.02146]LD
IINNTENLVR	IC[57.02146]QADIVEAVDIASAAK	LLIEMEQRLEQGQAIDDLMPAQK
VPGVTDC[57.02146]VAEIQK	HASPILPITEFSDIPR	LPQQSHSAFGATSSSSGFGK
GVIDLAALGITGR	GRVFANAPDSAC[57.02146]VIGLK	DLLPSDMAVALLEAQAGTGHIIDPATSAR
QEAGGLGISIK	RLLEGDGGPNTGGMGAYC[57.02146]PAPQVSNDLLLK	DNFSTSGIETTC[57.02146]ASNMLK
VVEATNSVTAVR	EDQC[57.02146]LMPEAWNVDQGVITK	WNTDNTLGTEISWENK
GLQTSQDARFYALSASFEPFSNK	VQANLGAPDINIEGLDAK	ELDGIIQDGVHNITK
GFDWPLLVK	ALIVVPYAEGVIPDEAK	ALYEDVILQPGTQEALK
LNSNTQVVLLSATMPSDVLEVTKK	NEYAAQLQNFNGEQHK	RGEAGWEGGYPEIVK
QLQDELEMLVER	IEEVSDTSSLQPQASLK	THLPGFVEQAEALK
VYTPSNADIGLR	ELQAHGADELLK	LLDGIQDNYTFAQPGIQK
FTASIQR	IGVSSDSGSINPMSEGFK	ISPLSSPC[57.02146]SSPLQGTPASSLVSK
VVPLADIITPNQFEAELLSGRK	LGSSDILNYSGNLMEPPFQNQK	VQVQDNEGC[57.02146]PVEALVK
EELLLLK	LEQLHIMQEQQK	SNVNNNPGSITPTVELNGLAMK
ALAAAGYDVEK	THEDIEAQIREIQGK	EGLAESEPMIC[57.02146]HTLPLPEGFQVVK
SQPAPAEFRAQLDPAFIK	TLSSVQNEVQEALQR	RMLPPEELVPYYTDAK
ETVSEESNVLC[57.02146]LSK	GGSYSQAASSDSAQGSDVSLTAC[57.02146]K	SGAAHLC[57.02146]DSQETNC[57.02146]STAGHSK
LVQLGQAEK	GSYGDLGGPIITTQVTIPK	ILLGSEQGSLQLWNVK
LGDVYVNDAFGTAHR	TVFEALQAPAC[57.02146]HENMVK	DC[57.02146]EEC[57.02146]IQLEPTFIK
AVGTQTLSGAGLLK	IELLC[57.02146]QDQVLDPNMDLR	VGAEELTADQNLK
ALC[57.02146]DPLEEVREAAAK	LIAEGPGETVLVAEEEAAR	SQQERDWVLNEFK
IGEHTPSALAIMENANVLAR	RYLEGTSC[57.02146]IAGVLVPAK	TVTIPTQPYQDIVTALK
TLSSLYSEMQK	DRYLPDTLLLEEC[57.02146]GLLRK	KEGPYDVVVLPGGNLGAQNLSESAAVK
IVMFTIDIGEAPK	LAQDFLDSQNLSAYNTR	DLDEVLQTHSVFVNVSK
VLETTVEIFNK	ATDC[57.02146]VGHDVVTLLR	ALQDLENAASGDATVR
IPNFLHLTPVAIK	IRLESEEEGVPSTAIR	KVEAAHC[57.02146]AAC[57.02146]DLFIPMQFGIIQK
NLQLFMENK	DLETQVIQLNEQVHSLK	TPLIDLC[57.02146]DGQADQAAK
AHPPELKK	MSGGWELELNGTEAK	GTSFDAAATSGGSASSEK
YQEQLVQEQELAK	EDLETGVHLDPAVK	FNWNHC[57.02146]GEMAPAC[57.02146]K
IC[57.02146]PVEFNPNFVAR	FQMQVLPQC[57.02146]GHAVHEDAPDK	QGTFHSQQALEYGTK
QAFEELRDDLVELSK	ERESLQQMAEVTR	GDVVLQSDHVIETLTK
LLVDVDESTLSPEEQK	TPLFSDGVEMDTPQLDK	DPGMGAMGGMGGGMGGGMF
SFQGDDSDLLLK	AINC[57.02146]ATSGVVGLVNC[57.02146]LR	RVQDLSAGGQGSLTDSGPER
FVADGIFK	TILQGSSEGTGLSALLPQPK	QVHALSPEENVIIK
DC[57.02146]PLQFHDFK	SSTATHPPGPAVQLNK	QRALLGYADNQC[57.02146]K
LFPDTPLALDANK	DEPREVYQGSEVEC[57.02146]TVSSLLPGK	FSEEQRFNNFLK
ELFQTPVC[57.02146]TDKPTTHEK	LAGANPAVITC[57.02146]DELLLGHEK	TPLSTGGTLAFVSPSLAVHK
RLDLVHTAALMLDK	EGEVTTMNHEDLSLLK	GRVFEVSLADLQNDEVAFRK
EGC[57.02146]EAIVDTGTSLMVGPVDEVRELQK	MSNALAIQVDSEGK	EIEELQSQAQALSQEGK
SLPGYMTR	TVEFQHIIPISAVTGEGIEELK	RFDDAVVQSDMK
TSSAQVEGGVHSLHSYEK	VGSHITGGDIYGIVSENSLIK	LSNSSSSVSPLILSSNLPVNNK
KNEGLTWPELVIGDK	SYLSGGAGAAGGGGADPGNK	LINDC[57.02146]HGSVSEASSEQK
GFGFVTFSSMAEVDAAMAARPHSIDGR	WHSLMDPPGTALAK	AGPGSLELC[57.02146]GLPSQK
DLPFETLEVEAK	VRPAELEQFESTIGFKLPNHR	TVLGTPEVLLGALPGAGGTQR
SLILPPEHILK	TIDDRIVHELNTTVPTASFAGK	GAVLVC[57.02146]DMSSNFLSKPVDVSK
GTLSLMPEFK	IDATSASVLASRFDVSGYPTIK	GALDTTDGYMGVNQAPEK
LTEMETLQSQLMAEK	GGQIGLQAPGLSVSGPQGHLESGSGK	QLLQNPPAGVDPIIWEQAK
NQLESLQR	LANQAADYFGDAFK	SYTPLHAAASSGMISVVK
AYSPELIVHPVLDSPNAVHEVEK	APREPLEPQVLQDDLPISLK	KLNC[57.02146]QVIGASVDSHFC[57.02146]HLAWVNTPK
LVGDFTHDQSISQK	VAVNDAHLLQYNHR	SGTQDIQPGPLFNNNADGVATDITSTR
C[57.02146]PILSLQDVVK	ASAQQENSSTC[57.02146]IGSAIK	QQGVLALRPYLQK
NIILEEGK	NVLLDPQLVPGGGASEMAVAHALTEK	KPVPLLLDQDYVNLK
LLERLPEVEVPQHL	TQAIVC[57.02146]QQLDLTHLK	SAFLLQNLLVGHPEHK
AVFPSIVGRPR	LNLLHEFLQTEIK	FASYC[57.02146]LTEPGSGSDAASLLTSAK
TQTFSGDFMHRLPLLGEK	HGLTEADVGITK	NLEAVETLGSTSTIC[57.02146]SDK
NDIHTLLK	SQYHDLQAPDNQQTK	VDVSAPDVEMQGPDWNLK
VQSDGQIVLVDDWIK	SAIVHLINYQDDAELATR	SNAHYNLQNAFNLAEQHLGLTK
SLDIQVPNFPADETK	MLDAEDIVNTARPDEK	MTDSFTEQADQVTAEVGK
IIIENKPK	LITQTFSHHNQLAQK	SGDSGGGMYVINLHK
HSSVYPTQEELEAVQNMVSHTER	HGFDPQSPLC[57.02146]VHIMLSGTVTK	KPPPVPALPSKLPTFGAPEQLVDLK
EYGFC[57.02146]IMDNHK	FGSNVNFVVGNNGSGK	TIDNADSSTLHAVTFLR
INEVQTDVGVDTK	AQTAHIVLEDGTK	ISEQIVIGTPGTVLDWC[57.02146]SK
NIILGGVK	LASTNSSVLGADLPSSMK	LHIIEVGQPAAGNQPFVK
LVQAFQFTDK	QVHALSPEENVIIK	DAQVVQVVLDGLSNILK
NKPEWFFKK	GPAFNMASPESDFGINLK	VIESTQDLGNDLAGVMALQR
SNEDQSMGNWQIK	TFAYTNHTVLPEALER	NLDYVATSIHEAVTK
LITPAVVSER	ALC[57.02146]DPLEEVREAAAK	VGIDTPDIDIHGPEGK
HQPTAIIAK	GVSVSSSTTGLPDMTGSVYNK	ELILSSNIGQHDLDTK
KTETAAHSLPQQTK	VALRGEDVPLTEQTVSQVLQSAK	IPQSHIQQIC[57.02146]ETILTSGENLAR
MGLVDQLVEPLGPGLKPPEER	ESTEFLQQNPVTEYMK	STGFETLVVTSEDGITK
IPENSEFPFVSLK	VYLLDVQGNITQK	GFGTDEQAIVDVVANR
LIQEIVDK	FRIEYEPLVAC[57.02146]SSC[57.02146]LDVSGK	EEASPVPLTSNVGSTVK
SQWVRPAR	SPEEIRHLFQEK	FLGVAEQLHNEGFK
IPVSGPFLVK	MDELQLFRGDTVLLK	MVRESVEQQADSFK
EQGVTFPSGDIQEQLIR	TYITDPVSAPC[57.02146]APPLQPK	FQFETEVPDAYNMVPPK
ADPLALAAEK	ADLVIVGAEGVVENGGIINK	HLGGIPWTYAEDAVPTLTPC[57.02146]R
NVIIWGNHSSTQYPDVNHAK	GEIC[57.02146]HLLC[57.02146]KPEYAYGSAGSLPK	SGGDVDHSTLVTLFK
AGVAPLQVK	DLTLLGATAVEDRLQEK	LTGMAFRVPTANVSVVDLTC[57.02146]R
LFGAPEPSTIAR	SQDAQLVLLNMPGPPK	MIAGQVLDINLAAEPK
IGISDISSLSEK	VDNDENEHQLSLR	QLDSTIGIHPVC[57.02146]AEVFTTLSVTK
LIQSHPESAEDLQEK	FDFDAC[57.02146]NEVPPAPK	RGFGFVTFDDHDPVDK
ENQLQLSC[57.02146]FINQEVK	LEDAESSNPNLQSLLSTDALPSASK	LASPSGSTSSGLEVVAPEGTSAPGGGPGTLDDSATIC[57.02146]R
QTTVSNSQQAYQEAFEISK	ARHEVLLISAEQDK	NRQILLYSATFPLSVQK
VLIANNGIAAVK	TLEQHDNIVTHYK	SIAFHSAVSLDPIK
LNVGAPDVTLRGPSLQGDLAVSGDIK	LTNLQENLSEVSQVK	ANSASSHNWNTLFMGPNAVADAIAQK
AALSALESFLK	DVRWPTETDVSSAK	SPQAVLQLGVNNEDSK
LTAEAEELKPFFMK	SLGSTAGTDITVNSVILLPK	KPNSVPQELAATTEK
ELQELNELFKPVVAAQK	SIAFHSAVSLDPIK	IVIGYQSHADTATK
SQVISNAK	SPLPLGFSPVC[57.02146]DPMDSK	YGAAEPHTIAAFLGGAAAQEVIK
DFAPVIVEAFK	TGIVDISILTTGMSATSRK	LNFSHGTHEYHAETIK
GIAFPTSISVNNC[57.02146]VC[57.02146]HFSPLK	TPEELFHPLGADSQV	MGGGGAMNMGDPYGSGGQK
MDFLTIVR	RFEQQLAQTDGTLSTLEFQREAIENATTNAEVLR	TLSHPQQMALLDQTK
DLVAQAPLKPK	KAEAVVNTVDISEREK	DVRPAPAEEPLPDDNQAIQLQTLK
FPFNTPK	IGEHTPSALAIMENANVLAR	QLGSVATGSTLQQSLELK
NPPQGSYIYQK	HFVGYPTNSDFELK	EVDVGLAADVGTLQR
GTIEILSDVQLIK	LAESEGLSLLNVGIGPK	ISEPEAEISPGSLPVTANMK
TLSQLSQQEGIK	SPGSTPTTPTSSQAPQK	EMLFEGGPRPWILEPSK
ISFSNIISDMK	EVVEC[57.02146]QSTSTVGGQSVK	GILADEDSSRPVWLK
IVLHPDTEHSK	NDMVELLGPRPFAEK	SAEEAASVLATSISPEQC[57.02146]IK
NNLASC[57.02146]YLK	LAATNALLNSLEFTK	SSLSSAQADFNQLAELDR
LISQVQK	SRPNASGGAAC[57.02146]SGPGPEPAVFC[57.02146]EPVVK	KPQTLMELHQEK
VLAEPVPLPADPMELK	VTEELAAATAQVSHLQLK	DLVLPTQALPASPALK
MIINEELMASLDQPTQTVVMHR	RGTGGVDTAAVGGVFDVSNADR	IRNAQLAQYNFILVVGEK
VTPNEGLTVSFPFGK	GASVLAVDENGYTPALAC[57.02146]APNK	AFEPATGRVIATFTC[57.02146]SGEK
MMDVTVTIK	SLVASLAEPDFVVTDFAK	SQVSIRYNSMPVPGPNGTILMETHK
NNVSLLQSC[57.02146]IDLFK	ARQEELYSELQAR	VNINGGAVSLGHPIGMSGAR
NGAIAFLESLK	ARGLPVTC[57.02146]EVAPHHLFLSHDDLER	AIDIYEQVGTNAMDSPLLK
VQISPDSGGLPERSVSLTGAPESVQK	NLLDEIASREQEVQK	TLAEIAKVELDNMPLRGK
LGLAPQIQDLYGK	VEYHAGGSTQNSIK	ERLDQPMTEIVSR
MMTPEVLAEAYGK	AALHLYSNTLNFQISEVEPK	GLGTDEDSLIEIIC[57.02146]SR
IVEHQNLSK	LQQHQSMPGTMAEAEDLDGGTLSR	AC[57.02146]ANPAAGSVILLENLR
SDAGNLNFEFQVAK	LAAVDATVNQVLASR	VPANPASVSTVPSK
GTDTVAGLALIK	KPLTSNC[57.02146]TIQIATPGK	IYFGSNIPNMFVDSSC[57.02146]ALK
LQAILEDIQVTLFTR	LGAQLADLHLDNK	WVC[57.02146]VDC[57.02146]VHGVVGQPLTC[57.02146]YK
INVGIGEIK	HGIPFALATSSGSASFDMK	AMLSGPGQFAENETNEVNFR
ASADYQWLLQSPK	NEINGNWISASSINEAR	ELLHSQNTWLNTELK
IHFVPGWDC[57.02146]HGLPIEIK	EGHLSPDIVAEQK	RNISHYEEQLVK
LLVEDINK	GITGVDLFGTTDAVVK	EAVTFDQANPTQILGK
EIEIAEQDMSALISLRK	QTIDNSQGAYQEAFDISK	ALELSGTAVPPDLEK
SLLIQELSK	QAGPASVPLRTEEEFK	APLNVQFNSPLPGDAVK
EMQNLSFQDC[57.02146]YSSK	GAEWHSHLGSMK	DFTVSAMHGDMDQK
SLLLEAYVK	IFTVAQLEDNSIQMK	MDLVQEDQRDLIFK
AVLNPLC[57.02146]QVDYR	NETLGGTC[57.02146]LNVGC[57.02146]IPSK	NSDPWAASQQPASSAGK
LPIPMIAK	REDGGYTFTATPEDFPK	NSGPLGTEMNTGFSSEVK
QLAVAEGKPPEAPK	TPSSDVLVFDYTK	VYGAGSSLYGGTITINAR
VNWATTPSSQK	DFMIQGGDFTRGDGTGGK	AQQEFAAGVFSNPAVRTAAANAAAGAAENAFRAP
SQAPTLELLQNPK	APVPSTC[57.02146]SSTFPEELSPPSHQAK	VVNANQNASPNVPGK
HSLAEILR	LLGPDAAINLTDPDGALAK	KDEDIPLFPVQTK
FEAGQFEPSETTAK	ASIQEC[57.02146]ILPDSPLYHNK	GGINLTATC[57.02146]PQSELDAETVK
DDFTSIIGK	FPGINYPVLTPNLK	HPGLGEYAAC[57.02146]QSHAFMK
GIYQSLEGAVQAGQLK	STNC[57.02146]FGDNDPIDVC[57.02146]EIGSK	IMASSPDMDLATVSALRK
GLIAAIC[57.02146]AGPTALLAHEIGFGSK	LQTSLTC[57.02146]NSMVLFDHVGC[57.02146]LK	EPSSGPEVSEEQALQLVC[57.02146]K
LETNEFQQLQSK	LFTAHNNMTNYATVWASK	AHEAC[57.02146]GPMEIDSALNTVQTLK
FILAPAK	LFADAVQELLPQYK	TGVGYPQLSAVMEC[57.02146]ADAAHGLK
TVMSHLDR	ITVTFNINNSIPPTFDGEEEPSQGQK	INGEAQPWLSTSTEGLK
EIQTAVRLLLPGELAK	ELEEAVTSALQQETEK	ATENDIYNFFSPLNPVR
AAPEASSPPASPLQHLLPGK	LYNTC[57.02146]AVFGPDGTLLAK	GMESLEDTFVSQANALQR
IALYETPTGWK	ETGFHLTTTNQGASAAGPGFSLKF	TPELNLDQFHDK
IEFLQSHENQEIYQK	LHVGNISPTC[57.02146]TNQELR	MLDAEDIVNTARPDEK
IMSSPLSK	QGAIVAVTGDGVNDSPALK	SGPVMGGGLPPPPIK
STYEQVDLIGK	HVMDVVDEELSK	LPQFGISTPGSDLHVNAK
QPPIQSTAGAVPVRNEK	FRNPVGIAAGFDK	HATGNYIIIMDADLSHHPK
IVILNNLEELK	IDLENTLEQEQEALVNR	TPAEVVSTC[57.02146]DITFAC[57.02146]VSDPK
ITVTPSSK	IEDLRSEC[57.02146]SSDFGGK	ITENIGC[57.02146]VMTGMTADSR
HDIIMPPLPFTSK	IPRHELTEISNVDVETQSGK	RDLMAC[57.02146]AQTGSGK
AGVRPSSSGSAWEAC[57.02146]SEAPSK	IEDNNTLVFIVDVK	TIDSVTSAQMLQGC[57.02146]TIFK
QDTFALASQQK	LAFDMATNAAC[57.02146]ASLLK	SLIEPVNQSIVVSGESGAGK
FMEFVSVSVTHPELK	QDRTLTIVDTGIGMTK	DYEIESQNPLASPTNTLLGSAK
VPFPLTLR	SEIIPMFSNLASDEQDSVR	VDTNAPDLSLEGPEGK
VDALNDEINFLR	VVNANQNASPNVPGK	TAASGIPYHSEVPVSLK
VSLDVNHFAPDELTVK	AGGAAVVITEPEHTK	TVIPGMPTVIPPGLTR
VIGIEC[57.02146]SSISDYAVK	AANDAGYFNDEMAPIEVK	QTIDNSQGAYQEAFDISK
C[57.02146]DFTGTLIVVPDVSK	QC[57.02146]SPSQGPC[57.02146]C[57.02146]TAQC[57.02146]AFK	AAVEEGIVLGGGC[57.02146]ALLR
VASGC[57.02146]LDINSSVK	TAVVVGTITDDVRVQEVPK	FEGEPATHTQPGVQLQSNTYDLQESNVR
YTC[57.02146]QELQR	IWC[57.02146]FGPDGTGPNILTDITK	LASGEHIAAFC[57.02146]LTEPASGSDAASIR
GQILTMANPIIGNGGAPDTTALDELGLSK	EAIESAIGGNAYQHSK	SAGQGEVLVYVEDPAGHQEEAK
YGSDIVPFSK	TTHVVNLGSNQYLFSVIVDPK	DLAILQC[57.02146]HGELDPMVPVR
ISLQIGDIK	DPANFQYPAESVLAYK	QMNMSPPPGNAGPVIMSIEEK
AGLQFPVGR	VVVAENFDEIVNNENK	QEYDESGPSIVHRK
VIYINSPLPQK	FGDPEC[57.02146]QVILPLLK	QLASEDISHITPTQGFNIK
AALLDQIREGAQLK	VYRQTNLENLDQAFSVAER	KPGYHAPVALLNDIPQSTEQYDPFAEHRPPK
ITLPVDFVTADK	SPAESC[57.02146]DLLGDIQTC[57.02146]IRK	TSVIQGIHTDHNTLK
QNLIAEVSTK	SGDGANAGGLVAAIAPK	SMDHFDDIGPSVVMASPGMMQSGLSR
SPVTTLLEC[57.02146]MHK	RFGVPVIADGGIQNVGHIAK	AIQGGTSHHLGQNFSK
GAVAIADAIRGGLPK	DHQTITIQEMPEK	STNC[57.02146]FGDNDPIDVC[57.02146]EIGSK
VRTDITYPAGFMDVISIDK	HEVSASTQSTPASSR	AQFAQPEILIGTIPGAGGTQR
VLLAPLGDDFR	ARQAAPC[57.02146]VLFFDELDSIAK	RELQELVQYPVEHPDK
IGDVVLSIDGINAQGMTHLEAQNK	AQQEFAAGVFSNPAVR	TGEEIFGTIGMRPNAK
NSLISSLEEEVSILNR	AC[57.02146]LDYPVTSVLPPASLC[57.02146]K	LELNSMQEQLIQAQNTLK
EAAENSLVAYK	VIVVGNPANTNC[57.02146]LTASK	DVQREIADLGEALATAVIPQWQK
LLETPSTLHDQK	ILMPSLSPTMEEGNIVK	ITPSYVAFTPEGERLIGDAAK
LIQNVFEIK	FLREWVESMGGK	SQVFSTAADGQTQVEIK
VTIAQGGVLPNIQAVLLPKK	VPGVTAIELDEDTGTFR	AAYPDLENPPLLVTPSQQAK
ELFPIQMEGVK	ELQSMADQEQVSPAAIK	EETVVENATPDYAAGLVSTQK
LLGELLQDNAK	ASYGVEDPEYAVTQLAQTTMR	RQAFTPSSTMMEVFLQEK
TILMMGR	APVGSVVSVPSQSSASSDK	THIVSIPLRGC[57.02146]EVIPGLDSK
ASLC[57.02146]ISTK	KEDGSEVGVGGAQVTGSNTRK	QLGSGDGIPQVYYFGPC[57.02146]GK
EQVPSGAELERQQILQEMRK	IGFEC[57.02146]TC[57.02146]PAGFQLLDQK	VAIVKPGVPMEIVLNK
NTAEWLLSHTK	TEGSDLC[57.02146]DRVSEMQK	AAAAAAAAAPAAAATAPTTAATTAATAAQ
TFTTQETITNAETAK	FSPNSSNPIIVSC[57.02146]GWDK	VWLDPNETNEIANANSR
SFTNYSGGYSADHPVIK	LAALNPESNTAGLDIFAK	QDPELAYISSNFITGHGIGK
VVNEINIEDLC[57.02146]LTK	SMDHFDDIGPSVVMASPGMMQSGLSR	KFDEGRNNFEGEVTK
TSDISTLGHLVITTQGGYVK	TGIDQLVVTPISQAQAK	FIRELFESSTNNNK
ALEAFETFKK	KWQTMIEAHVDVK	GRGVTFLFPIQAK
APVPSTC[57.02146]SSTFPEELSPPSHQAK	NVSINTVTYEWAPPVQNQALAR	LC[57.02146]ENSDPTNVLSC[57.02146]HFSK
ETVSQRPGATVPTDFATFPSSAFLR	ALVGLVNDESPEIQAQC[57.02146]NK	RAAVGQESPGGLEAGNAK
LAAAILGGVDQIHIKPGAK	LAQATQERTDLYAK	LYNTC[57.02146]AVFGPDGTLLAK
LYVPHSLWPQIK	LNSDPQFVLAQNVGTTHDLLDIC[57.02146]LK	RQVQSLTC[57.02146]EVDALK
GFSEGLWEIENNPTVK	RKPENTAELEIFQEGIK	LDTFC[57.02146]GSPPYAAPELFQGK
DSQVVQVVLDGLK	LSVLIHNSDEHK	IEPHHTAVLGEGDSVQVENK
IVFSGNLFQHQEDSK	MQGSITTPGSIALAQAQAQAQVPAK	ITVTFNINNSIPPTFDGEEEPSQGQK
APHLQLIEGK	EPSSGPEVSEEQALQLVC[57.02146]K	VDVGGSEPASLSYLSFEGATK
TYDLLFK	GAYSVGPLHSDLEYTVTSQK	TPIQAGGYGAFPVH
AQNDLIWNIK	NSGPLGTEMNTGFSSEVK	AADIDLYHC[57.02146]PNC[57.02146]EVLHGPSIMK
VADIGLAAWGRK	VPIVIQDDSLPAGPPPQIR	TGEAYVQFEEPEMANQALLK
TSFVNFTDIC[57.02146]K	TLNEADC[57.02146]ATVPPAIR	HHLQPENPGPGGAAPSLEQNR
TASLIANSC[57.02146]K	FPAAQAPDPSETPK	EGSIWNHQPC[57.02146]FLK
MEIGLPDEK	EASMVITESPAALQLR	SSTATHPPGPAVQLNK
EELIAELQDC[57.02146]EGLIVR	NPEQVDLYQFMAK	SATDADVVNSGWLVVGK
GQVYILGR	DDPVTNLNNAFEVAEK	LGHPEALSAGTGSPQPPSFTYAQQR
ALGQNPTNAEVLK	AAYLQETGKPLDETLK	YMNSLLIGELSPEQPSFEPTK
SFAMSAVITEGVKPTLSELEK	VQETGDIVISNAYVDLAPTSGTSAK	SAAPSTLDSSSTAPAQLGK
EENTIILQQLLPLRTK	NTVC[57.02146]VNVELTAEQWK	AHTMTDDVTFWK
QLGGLYINFNADK	TPNGLILSHLPNGPTAHFK	ATQALVLAPTRELAQQIQK
NDSFTTC[57.02146]IELGK	NANPEWNQVVNLQIK	EIQDLEESFVPVAAPLGHPR
ALTDAGC[57.02146]NLNPLQYIK	MGGGGAMNMGDPYGSGGQK	QNADPQAVTMPATETK
AQPLSLEELLAK	TNRLAELEEFINGPNNAHIQQVGDR	TTARDQDLEPGAPSMGAK
VLPTYDASK	TGPVTLHTQTAIHFAEQIAK	VAPPNADLEQGFQEGVPNASVIMQVPER
MISLC[57.02146]LQK	QIQSLC[57.02146]FQVNNLLEK	AMADPEVQQIMSDPAMR
SEIDLLDIRTEFK	AIEEIAGVGVPELINSPK	FNEC[57.02146]GHVLYADIK
AFVDFLSDEIK	KVTMINAIPVASLDPIK	AGNQSMIALTTDLQATK
C[57.02146]MQEIPQEQIK	FSVC[57.02146]VLGDQQHC[57.02146]DEAK	GVSVSSSTTGLPDMTGSVYNK
APVDITGQFEK	AAVPSGASTGIYEALELR	AFDRHC[57.02146]NMVLENVK
LTAFVNTLNGK	EAINVEQAFQTIAR	GVNWAAFHPTMPLIVSGADDR
EILQIMNK	EGGQYGLVAAC[57.02146]AAGGQGHAMIVEAYPK	EDQFQLSLLAAMGNTQRK
LGIYEAMK	IISAASEGGANVFTVSYFK	HGGTIPIVPTAEFQDR
NANPEWNQVVNLQIK	DVLNEDVRNLTLK	HGFDPQSPLC[57.02146]VHIMLSGTVTK
STDFLPVDC[57.02146]PVR	GAEEMETVIPVDVMR	AGVPGVAAPGAPAAAPPAK
YAEIVHLTLPDGTK	AAAAAAAAAPAAAATAPTTAATTAATAAQ	IIRDEQYTALSNMPK
SGSKFPVFNMSYNPAENAVLLC[57.02146]TR	LHQEDNDYINASLIK	TQHGVLSQQFVELINK
TGEMSGPVFTDSGIHIILRTE	NLEPEWAAAASEVK	VLC[57.02146]FHGPLLYEAK
[truncated: 21,187 more rows]

## Sheet: PXD000612 One Phospho
SpeCollate	Crux	MSFragger
FAQALGLTEAVK	HTGPGILSMANAGPNTNGSQFFIC[57.02146]TAK	HTGPGILSMANAGPNTNGSQFFIC[57.02146]TAK
LQVGQGVSLTLK	HGIILNSEIATNGETSDTLNNVGYQGPTK	KPPVATEGESALNFNLFEK
ATVLLSMSK	HGGGGGGGSGPSAGSGGGGFGGSAAVAAATASGGK	SGPFGQIFRPDNFVFGQSGAGNNWAK
VILTSPLIRDELEK	HSQAVEELAEQLEQTK	KVEHEISEGNVATAAAAALASAATK
IGPILDNSTLQSEVKPILEK	ELEQVC[57.02146]NPIISGLYQGAGGPGPGGFGAQGPK	NMITGTSQADC[57.02146]AVLIVAAGVGEFEAGISK
VLSVC[57.02146]PSNKPAIVEAGGMQALGK	LKGEMMDLQHGSLFLQTPK	VPAATSAIITNDGIGINPAQTAGNVFLK
AQPLEDLAGLK	QAFTDVATGSLGQGLGAAC[57.02146]GMAYTGK	AGQVVTIWAAGAGATHSPPTDLVWK
LLLLGAGESGK	KVEHEISEGNVATAAAAALASAATK	AYHEQLTVAEITNAC[57.02146]FEPANQMVK
FMELNLAQK	TALLDAAGVASLLTTAEVVVTEIPK	SSGNSSSSGSGSGSTSAGSSSPGAR
AQNDLIWNIKDELK	AITVFSPDGHLFQVEYAQEAVK	VLGTSVESIMATEDRQLFSDK
VQQTVQDLFGR	KPEQVVALDAQNIVAVSC[57.02146]GEAHTLALNDK	KVQGGALEDSQLVAGVAFK
TYEQVLENLESK	LAQQQASAAAAAAAATAAATAATTTSAGVSHQNPSK	AYHEQLSVAEITNAC[57.02146]FEPANQMVK
LMDEVIK	NMITGTSQADC[57.02146]AVLIVAAGVGEFEAGISK	HSLNSSSASTTEPDFQK
TTPSVVAFTADGER	ILQEYVEHQVDDAMMANAAQK	VGEVC[57.02146]HITC[57.02146]KPEYAYGSAGSPPK
DAGQISGLNVLR	ERVEAGDVIYIEANSGAVK	TFSHELSDFGLESTAGEIPVVAIR
LQVTMPGIK	SGHSSVEDAQATMELYK	GEETPVIVGSALC[57.02146]ALEGRDPELGLK
ALLQSSASR	VPAATSAIITNDGIGINPAQTAGNVFLK	EC[57.02146]VAPHMADIGSVTSSASGPAQSVAK
TVTELVTK	APDMSSSEEFPSFGAQVAPK	ELEQVC[57.02146]NPIISGLYQGAGGPGPGGFGAQGPK
SFEQISANITK	KEDVGTVVGIDLGTTYSC[57.02146]VGVFK	KTDPSSLGATSASFNFGK
DQSQVTWHEIARPQIHGYDLK	HQAFEAEVQANSGAIVK	KGEPVSAEDLGVSGALTVLMK
VLMLTLQNDPPSLETGVQDK	MHSPQTSAMLFTVDNEAGK	TKPQDMISAGGESVAGITAISGK
EVLSLLQEK	AGQVVTIWAAGAGATHSPPTDLVWK	ADRDESSPYAAMLAAQDVAQR
EQLEAAKPEPVIEEVDLANLAPR	TPEDAQAVINAYTEINK	TATESFASDPILYRPVAVALDTK
LAPEFAK	HPSVESVVQC[57.02146]EIDEDVIQVSK	THSVNGITEEADPTIYSGK
LIDFLESGK	RGSDELFSTC[57.02146]VTNGPFIMSSNSASAANGNDSK	MHSPQTSAMLFTVDNEAGK
SVLTGGLDALEFIGKK	AFADALEVIPMALSENSGMNPIQTMTEVR	HLALSQPFSFTQQDMPK
LPELLLK	NPDGTMNLMNWEC[57.02146]AIPGK	TEDMVSQLHTNLLGSMLTC[57.02146]K
LQQQMDLQK	GPHLANSILFQSSGLTNGIIEEK	QTQIFTTYSDNQPGVLIQVYEGER
QIQELVEAIVLPMNHK	SSGNSSSSGSGSGSTSAGSSSPGAR	KNENLQNLLC[57.02146]GSGAGVISK
SLLDFLPR	AEGSDVANAVLDGADC[57.02146]IMLSGETAK	VAHALAEGLGVIAC[57.02146]IGEK
IPQAIAQLSK	THSVNGITEEADPTIYSGK	RVEDEVNSGVGQDGSLLSSPFLK
GLDFALLQK	AYHEQLSVAEITNAC[57.02146]FEPANQMVK	HPSVESVVQC[57.02146]EIDEDVIQVSK
SAFPHLQDAQVK	GHNGWVTQIATTPQFPDMILSASR	MEYDGILIAGGPGNPALAEPLIQNVRK
TVISQSLSK	VLEDNKLPGAIC[57.02146]SLTC[57.02146]GGADIGTAMAK	VETGVLKPGMVVTFAPVNVTTEVK
VTINDLNENSVTLIQENC[57.02146]HLNK	KTDPSSLGATSASFNFGK	SNVSDAVAQSTRIIYGGSVTGATC[57.02146]K
YFGC[57.02146]ELGAQTQFDVK	TEDMVSQLHTNLLGSMLTC[57.02146]K	LNDHFPLVVWQTGSGTQTNMNVNEVISNR
IANPDQLLTQDVEK	TEQGGAHFSVSSLAEGSVTSVGSVNPAENFR	GHNGWVTQIATTPQFPDMILSASR
VFLISASSK	GQNALVELQTQRPIALELYK	VVGFHVLGPNAGEVTQGFAAALK
YVPLADVK	DLDEVLQTHSVFVNVSK	HVSPAGAAVGIPLSEDEAK
TALALEVGELVK	LAQQQAAAAAAAAAAASQQGSAK	QAFTDVATGSLGQGLGAAC[57.02146]GMAYTGK
EYPFILDAFQR	VIHDNFGIVEGLMTTVHAITATQK	HGGGGGGGSGPSAGSGGGGFGGSAAVAAATASGGK
EEETSIDVAGKPNEVTK	HVGPGVLSMANAGPNTNGSQFFIC[57.02146]TIK	HPVTGQFLYQDSNWASK
LITQDLVQEK	TDNAGDQHGGGGGGGGGAGAAGGGGGGENYDDPHK	LHISPSNMTNQNTPEYMEK
C[57.02146]GFLPGNEK	TVQTAAANAASTAASSAAQNAFK	RSGVAYIAAPSGSAADK
APVNTAELTDLLIQQNHIGSVIK	SKVDQIQEIVTGNPTVIK	LAYVAAGDLAPINAFIGGLAAQEVMK
ELIQLIK	VVGFHVLGPNAGEVTQGFAAALK	VIPATDLSEQISTAGTEASGTGNMK
QVC[57.02146]EIIESPLFLK	AALRPTDVVLEVGPGTGNMTVK	KAEALEAAIENLNEAK
LTC[57.02146]LQNLK	KPPVATEGESALNFNLFEK	ASHNNTQIQVVSASNEPLAFASC[57.02146]GTEGFR
SVPHLQK	EIENGHIFTVNDQFTSK	DC[57.02146]IGGC[57.02146]SDLVSLQQSGELLTR
SPNLDLVETEIK	TFSHELSDFGLESTAGEIPVVAIR	GHVDILAPTVQELAALEK
FLPLFDRVLVER	NGPLEVAGAAVSAGHGLPAK	GPHLANSILFQSSGLTNGIIEEK
GLGSTVQEIDLTGVK	KIEDNNTLVFIVDVK	GGADVSGGVSAPDISLGEGHLSVK
HFVALSTNTTK	LNC[57.02146]QVIGASVDSHFC[57.02146]HLAWVNTPK	VPLQGFAALEGMNGIQK
ALMQVVDFLSR	APVNTAELTDLLIQQNHIGSVIK	YGGPPPDSVYSGQQPSVGTEIFVGK
TDELLALGR	VNAEGSVDSVFSQVC[57.02146]THLDALK	TNHIGHTGYLNTVTVSPDGSLC[57.02146]ASGGK
EVLLPEVGAK	ASLEAAIADAEQRGELAIK	NPGVGNGDDEAAELMQQVNVLK
HTGPGILSMANAGPNTNGSQFFIC[57.02146]TAK	AYHEQLTVAEITNAC[57.02146]FEPANQMVK	QLNSESLSQWTNPSTMANAK
VQEAINSLGGSVFPK	SGPFGQIFRPDNFVFGQSGAGNNWAK	LSLEGDHSTPPSAYGSVK
C[57.02146]NEIINWLDK	VYNENLVHMIEHAQK	LQVEPAVDTSGVQC[57.02146]YGPGIEGQGVFR
ISFLENNLEQLTK	GYIFLEYASPAHAVDAVK	AALRPTDVVLEVGPGTGNMTVK
LIPDDLSLLK	SHSTEPGLVLTLGQGDVGQLGLGENVMER	SPLGGGGGSGASSQAAC[57.02146]LK
IAYQLAVEAESEQK	KAESFAQEMFIEQNK	QTQTFTTYSDNQPGVLIQVYEGER
VISLPELK	HLC[57.02146]QQLQAEQAAAEK	GPTVGGGLPGIGVQGLEGNLQMPGIK
AALQEELQLC[57.02146]K	NLDSTTVAVHGEEIYC[57.02146]K	VAGPPILNPIANEIYLNFESSTPC[57.02146]LADK
MLVIDASK	NPGVGNGDDEAAELMQQVNVLK	HGEVC[57.02146]PAGWKPGSETIIPDPAGK
SLDLVTMK	HSQFIGYPITLFVEK	KPAEQAEETAPIEATATK
VWDEANLRAQELAK	QLAAENRLTEMETLQSQLMAEK	HQAFEAEVQANSGAIVK
MSDGLFLQK	MGLVDQLVEPLGPGLKPPEER	MGLVDQLVEPLGPGLKPPEER
SPATSC[57.02146]ELTPSNLNNK	KPAEQAEETAPIEATATK	VLILGSGGLSIGQAGEFDYSGSQAVK
NGFLLDGFPR	RDEELVLPINSSLSVTLHQDQLK	GHAYSVTGAEEVESNGSLQK
EIGADLVLQISK	KGEPVSAEDLGVSGALTVLMK	LKGEMMDLQHGSLFLQTPK
ELQIDSLLQQEK	AAAGDLGGDHLAFSC[57.02146]DVAK	APVNTAELTDLLIQQNHIGSVIK
ELSVQNQDLIEK	KNENLQNLLC[57.02146]GSGAGVISK	NPFSSASGGFGSTATSNTSNLFGNSGAK
TPALANEEALQK	EQLAQAMFDHIPVGVGSK	HSMNPFC[57.02146]EIAVEEAVR
LPWDSLLTR	GEMMDLQHGSLFLQTPK	LNC[57.02146]QVIGASVDSHFC[57.02146]HLAWVNTPK
EIPVSIK	LIVDEAINEDNSVVSLSQPK	DFVSEQLTSLLVNGVQLPALGENK
DLLEVADVLEK	KPTFMDEEVQSILTK	ASASGSGAQVGGPISSGSSASSVTVTR
LAFLDPDTGK	TQHEEFVTSLAQQQQQQQQQQQQLQMPQMEAEVK	GVVPLAGTDGETTTQGLDGLSER
STLQTLPEIVAK	STSFRGGMGSGGLATGIAGGLAGMGGIQNEK	HFSGLEEAVYRNIQAC[57.02146]K
NLPNVIINEK	KAEALEAAIENLNEAK	HLATGNYLAAEENPSYK
LEPDILLR	VAGPPILNPIANEIYLNFESSTPC[57.02146]LADK	NQIIAC[57.02146]NGSIQSIPEIPDDLK
MPSLPSYK	GHAYSVTGAEEVESNGSLQK	HENITTAATEIIGAIC[57.02146]K
LITKPSEGTTLRVEDLVK	GVC[57.02146]DQSFGIHVAELANFPK	AATAPLLEAVDNLSAFASNPEFSSIPAQISPEGR
IPSWQIPVK	TGASYYGEQTLHYIATNGESAVVQLPK	HGQLANEAAFLPVPQK
LLELLPGK	EAATLEVERPLPMEVEK	LASVPAGGAVAVSAAPGSAAPAAGSAPAAAEEK
MLNGLEDSIGLSK	LQSGTHC[57.02146]LWTDQLLQGSEK	HIGSIDPNC[57.02146]NVSEVVK
ATLPSPDKLPGFK	VNAAMNGQLPFAVVGSMDEVK	GLDVDSLVIEHIQVNK
VAAIEALNDGELQK	TGVHHYSGNNIELGTAC[57.02146]GK	RGSDELFSTC[57.02146]VTNGPFIMSSNSASAANGNDSK
DMTPYALPVIGEVR	VRLSPEPWTPETGLVTDAFK	RFDEILEASDGIMVAR
AILQATLREEK	KLEEEQIILEDQNC[57.02146]K	AYC[57.02146]HILLGNYC[57.02146]VAVADAK
NLVDNVAK	GHVFEESQVAGTPMFVVK	HGLNGILADEMGLGK
DPFVIPLGK	LSLEGDHSTPPSAYGSVK	EVEAVIPDHC[57.02146]IFASNTSALPISEIAAVSK
ILMLGLDAAGK	YYRPTEVDFLQGDC[57.02146]TK	HTGC[57.02146]C[57.02146]GDNDPIDVC[57.02146]EIGSK
TVFEALQAPAC[57.02146]HENMVK	TPSSSQPERLPIGNTIQPSQAATFMNDAIEK	FPEEEAPSTVLSQNLFTPK
ASGPPVSELITK	HLDAC[57.02146]ETMGNATAIC[57.02146]SDK	GLVNLQSGAPKPEENPSLNIQFK
GLVNLYNLPGDNK	ANLLNNEAHAITMQVTK	VAPEEHPVLLTEAPLNPK
STPVTVVLPDTK	LGHVVMGNNAVSPYQQVIEK	REEEEFNTGPLSVLTQSVK
LPYDVTPEQALAHEEVK	ILATGANVILTTGGIDDMC[57.02146]LK	KPTFMDEEVQSILTK
NAENAYHIHQAR	TYEGMMHSSC[57.02146]QQEMMDVK	NASMNTQHGTATEVAVETTTPK
LMC[57.02146]PQEIVDYIADKK	AEVIMNYHVGETVLSLQK	YGGPPPDSVYSGVQPGIGTEVFVGK
IIDSGPQLSGSLDYNVVHSLYNK	KDEESGGGSNPFQHLEK	VGSHITGGDIYGIVSENSLIK
LLETC[57.02146]SIALVGK	DFIDSLGLLHEQNMAK	QDMEQAMTSSEMANSLGLPALK
FLETVELQISLK	LNDHFPLVVWQTGSGTQTNMNVNEVISNR	NVTELNEPLSNEERNLLSVAYK
EAALSTALSEK	SC[57.02146]SGVEFSTSGHAYTDTGK	QGVHAAGAAEAGPLASVPAQSAK
QLVTNAC[57.02146]LIK	ALNEHHVNATLDLIEGSMTVC[57.02146]TTK	LTAGEAC[57.02146]AQGLVTEVFPDSTFQK
LAVADAVIEK	GAVSSHEAVVDLSGFC[57.02146]K	HC[57.02146]ASQYSELLETTETPK
ASIPFSVVGSNQLIEAK	EFRVVLPC[57.02146]SVQEYQVGQLYSVAEASK	HHITPLLSAVYEGHVSC[57.02146]VK
IPGLLGVFQK	VQASLAANTFTITGHAETK	TGVHHYSGNNIELGTAC[57.02146]GK
LADFGLAR	ASHNNTQIQVVSASNEPLAFASC[57.02146]GTEGFR	APDMSSSEEFPSFGAQVAPK
MLPDVLK	RDSLGAYASQDANEQGQDLGK	EQLAQAMFDHIPVGVGSK
LALELPDVTK	GRTGLIPSNYVAEQAESIDNPLHEAAK	VQTDPPSVPIC[57.02146]DLYPNGVFPK
LVINGNPITIFQER	GQILTMANPIIGNGGAPDTTALDELGLSK	VEPFLPGHYEVLDLKPNGK
GVPLYRHIADLAGNSEVILPVPAFNVINGGSHAGNK	TRSNPENNVGLITLANDC[57.02146]EVLTTLTPDTGR	SAAPAPISASC[57.02146]PEPPIGSAVPTSSASIPVTSSVSDPGVGSISPASPK
GLGSSPDLELLLR	HGTC[57.02146]AAQVDALNSQK	QSSAVSTSGNLNGGIAAGSSGK
IADLGNAC[57.02146]WVHK	INQVFHGSC[57.02146]ITEGNELTK	AQGPAASAEEPKPVEAPAANSDQTVTVK
LQLELSK	MPSESAAQSLAVALPLQTK	NLDSTTVAVHGEEIYC[57.02146]K
TGPTVTQVK	QGEYGLASIC[57.02146]NGGGGASAMLIQK	IPEISIQDMTAQVTSPSGK
IAQLEEQLDNETK	HTGPGLLSMANQGQNTNNSQFVITLK	GEMMDLQHGSLFLQTPK
LIDSWMGK	IRAQTEGINISEEALNHLGEIGTK	ADLVISHAGAGSC[57.02146]LETLEK
VIVDANNLTVEIENELNIIHK	LVQDVANNTNEEAGDGTTTATVLAR	ALNEHHVNATLDLIEGSMTVC[57.02146]TTK
C[57.02146]MQLTDFILK	VGEVC[57.02146]HITC[57.02146]KPEYAYGSAGSPPK	AEVIMNYHVGETVLSLQK
NTPSISEEQIK	KPALVSIPEDVVQAEAGGMHTVC[57.02146]LSK	DFIDSLGLLHEQNMAK
IPLGLDLK	DC[57.02146]IGGC[57.02146]SDLVSLQQSGELLTR	QLAAENRLTEMETLQSQLMAEK
FMADIDLDPGC[57.02146]TLNK	VAHALAEGLGVIAC[57.02146]IGEK	GPVTDVAYSHDGAFLAVC[57.02146]DASK
AINQQTGAFVEISR	NPFSSASGGFGSTATSNTSNLFGNSGAK	SDIYVC[57.02146]MISFAHNVAAQGK
NYQSQADIPIRSPFGIVK	VVGIHMQGLGC[57.02146]DEMLQGFAVAVK	SVVLMSHLGRPDGVPMPDK
TILEEEITPTIQK	HGLNGILADEMGLGK	GPHVDVSGPDIDIEGPEGK
AVVAALMK	QAAAAAAAAAATAAWTGTTFTK	DGNVLLHEMQIQHPTASLIAK
SLPVSVPVWGFK	MEYDGILIAGGPGNPALAEPLIQNVRK	KEDVGTVVGIDLGTTYSC[57.02146]VGVFK
TYNNLDVSVTK	LPGAIC[57.02146]SLTC[57.02146]GGADIGTAMAK	RLLEGDGGPNTGGMGAYC[57.02146]PAPQVSNDLLLK
TAEELMNFSK	QTQIFTTYSDNQPGVLIQVYEGER	SC[57.02146]SGVEFSTSGHAYTDTGK
VIQENEHALQK	FTASAGIQVVGDDLTVTNPK	GVC[57.02146]DQSFGIHVAELANFPK
ALPAVQQNNLDEDLIRK	IGQSLSSLTSPAEQGVLSEK	AITVFSPDGHLFQVEYAQEAVK
VLTPELYAELR	HVSIQEAESYAESVGAK	SVC[57.02146]PVTSGFSSPSPSAAAAAQEVR
VLGTSVESIMATEDR	YGGPPPDSVYSGQQPSVGTEIFVGK	EMEHNTVC[57.02146]AAGTSPVGEIGEEK
DLYANTVLSGGTTMYPGIADRMQK	KYEQGFITDPVVLSPK	KPEGSWDC[57.02146]ELC[57.02146]LVQNK
DMTVPILVSKPPVFTGK	LAYVAAGDLAPINAFIGGLAAQEVMK	TVQTAAANAASTAASSAAQNAFK
ELSLAGNELGDEGAR	NMGGPYGGGNYGPGGSGGSGGYGGR	ALRTDYNASVSVPDSSGPER
ASDAFHFFQSGQAK	GGADVSGGVSAPDISLGEGHLSVK	NGPLEVAGAAVSAGHGLPAK
ESPLLFK	VLGTSVESIMATEDRQLFSDK	TLLQGSGC[57.02146]LAGIYLEDTK
IC[57.02146]DQISDAVLDAHLQQDPDAK	TYTSQSIHQAVIAEQLAK	KPEQVVALDAQNIVAVSC[57.02146]GEAHTLALNDK
MEPLNNLQVAVK	ADLQNHLDTAQNALQDK	TEQGGAHFSVSSLAEGSVTSVGSVNPAENFR
LNIGDLQVTK	HSQFLGYPITLYLEK	INMPHEDC[57.02146]ITALC[57.02146]FC[57.02146]NAEK
FLLHQETLPEQLLAEK	GRPMVISSGMQSMDTMK	HLEINPDHSIIETLR
SVSLTGAPESVQK	EC[57.02146]VAPHMADIGSVTSSASGPAQSVAK	LASGETVAAFC[57.02146]LTEPSSGSDAASIR
YLTPQLPPVPIIPEHK	QGVHAAGAAEAGPLASVPAQSAK	AIGGEFSDTNAAVEGTPLPK
ALELDSNLYR	SPLDGAMVVAASSVQGFSTVWQGLEC[57.02146]AAK	GIPLATGDTSPEPELLPGAPLPPPK
MVSVLPIFR	KDLYANTVLSGGTTMYPGIADR	GTITIQDTGIGMTQEELVSNLGTIAR
VLENIELNK	HTGC[57.02146]C[57.02146]GDNDPIDVC[57.02146]EIGSK	SINPDEAVAYGAAVQAAILSGDK
IDTIEIITDR	HGLTYATIDGSVNPK	DRDVTFSPATIENELIK
NTVSQSISGDPEIDKK	EMEHNTVC[57.02146]AAGTSPVGEIGEEK	STVPHAYATADC[57.02146]DLGAVLK
VNVAGLVLAGSADFK	NLAMEATYINHNFSQQC[57.02146]LR	KLGVENC[57.02146]YFPMFVSQSALEK
QAPELSLSSQDLELVTK	DGVADVSIEDSVISLSGDHC[57.02146]IIGR	HSSGIVADLSEQSLK
LALEVAEK	GHYTEGAELVDSVLDVVRK	TYEGMMHSSC[57.02146]QQEMMDVK
VITDIAGVIPAEK	GGETVMVNAAAGAVGSVVGQIAK	HSQAVEELAEQLEQTK
TLDLLTMK	HGDNYLVLNLSEK	GLQVDLQSDGAAAEDIVASEQSLGQK
EWPSNLDLRK	GYAFVHFETQEAADK	IREDLPNLESSEETEQINK
FLIDGFPR	VLDAESMHDC[57.02146]VSVVK	KYEDIC[57.02146]PSTHNMDVPNIK
DLSQNFPTK	GAC[57.02146]ASHVSTMASFLK	NGLLTEHNIC[57.02146]EINGQNVIGLK
NQLTSNPENTVFDAK	GLDVDSLVIEHIQVNK	ERVEAGDVIYIEANSGAVK
AINVLLEGNPDTHSWEMVGK	KTESFQNAQAGSNPK	NGTQVHGTITGVDVSMNTHLK
VYIYSSGSVEAQK	QTFDLADAQTVLALSEC[57.02146]AVTLK	EQIVVDLSHPGVSEDDQVSR
LNC[57.02146]QVIGASVDSHFC[57.02146]HLAWVNTPK	NPDGSLSQAAMMQSALAK	DRSSFYVNGLTLGGQK
VVLPTLASLR	TPSFGISAPQVSIPDVNVNLK	AQVEEFLAQHGSEYQSVK
ALEVTESPLVK	KGGSWIQEINVAEK	HGTC[57.02146]AAQVDALNSQK
TALLGLTK	QETFDAGLQAFQQEGIANITALK	SKVDQIQEIVTGNPTVIK
SPFSVAVSPSLDLSK	NADMSEEMQQDSVEC[57.02146]ATQALEK	LVSQTGPVHAPIFTMSVEVDGNSFEASGPSK
AINIGQLVDVK	GPADSLSTAAGAAELSAEGAGK	FTASAGIQVVGDDLTVTNPK
DASLMVTNDGATILK	HENITTAATEIIGAIC[57.02146]K	NVNNEVHFFENNNFNTIANK
SLLSLPEK	HSLNSSSASTTEPDFQK	HGIILNSEIATNGETSDTLNNVGYQGPTK
DDPVTNLNNAFEVAEK	RTMMAC[57.02146]GGSIQTSVNALSADVLGR	VSHVSTGGGASLELLEGK
AVWLPAVK	LVAGQQQVLQQLAEEEPK	VEGTDVTGIEEVVIPK
SQQQQLVESLHK	KITDGLHALQEASNK	VAHSFNC[57.02146]TPIEGMLSHQLK
TLDQAIMK	LGVNNISGIEEVNMFTNQGTVIHFNNPK	GYIFLEYASPAHAVDAVK
AVEHINK	LVSQTGPVHAPIFTMSVEVDGNSFEASGPSK	NADMSEEMQQDSVEC[57.02146]ATQALEK
VTLAVSDLQK	IYAVEASTMAQHAEVLVK	HLSPYATLTVGDSSHK
APDDLVAPVVK	QQAIELTQEEPYSDIIATPGPR	HLC[57.02146]QQLQAEQAAAEK
FMATNDLMTELQK	RVEDEVNSGVGQDGSLLSSPFLK	WHLEQQQAIQTTEAEK
C[57.02146]IIPSVIK	TDDEVVQREEEAIQLDGLNASQIR	VDC[57.02146]TAHSDVC[57.02146]SAQGVR
LLPGDLTQVQK	GAILSEEELAAMSPTAAAVAK	LGGTIDDC[57.02146]ELVEGLVLTQK
QLSDGIQELQQSLNQDFHQK	YGGPPPDSVYSGVQPGIGTEVFVGK	GQILTMANPIIGNGGAPDTTALDELGLSK
FLC[57.02146]LLDGSNMSHK	EVQTVSEHIQNC[57.02146]LGSQTGGFAGIK	SGTTSESGALSLEPSHIGDLQK
TVYFAEEVQC[57.02146]EGNSFHK	GHNGWVTQIATTPQFPDMILSASRDK	HNLFAAGDSSIVPDGWK
ELPELLQR	VVRTALLDAAGVASLLTTAEVVVTEIPK	HFVGYPTNSDFELK
VQAGDVITIDK	DQVTAQEIFQDNHEDGPTAK	GLQTSQDARFYALSASFEPFSNK
DLSLEEIQK	GGPGSAVSPYPTFNPSSDVAALHK	QQAIELTQEEPYSDIIATPGPR
VVINVPIFK	HSQFIGYPITLYLEK	VRLSPEPWTPETGLVTDAFK
HVLVTLGEK	VEANSTLLNVHIVFEGEK	AHLMEIQVNGGTVAEK
FTVPMLK	FLLHQETLPEQLLAEK	YTPVQQGPVGVNVTYGGDPIPK
LIEGLPEK	SLSRPTTETQFSNMGMEDVPLATSK	QFIDSNPNQPLVILEMESGASAK
MTEIQTPENTPR	HNQLPLVIEFTEQTAPK	QTFDLADAQTVLALSEC[57.02146]AVTLK
VAIAENLLDVIK	GPLLEDGALSQAVSAGASSPEFTK	GHYTEGAELVDSVLDVVRK
VTPLGAGQDVGR	FPEEEAPSTVLSQNLFTPK	IPEINSSDMSAHVTSPSGR
LLLQGLMDSVEAK	QFNYTHIC[57.02146]AGASAFGK	TGQATVASGIPAGWMGLDC[57.02146]GPESSK
EGC[57.02146]TEVSLLR	LEVDAIVNAANSSLLGGGGVDGC[57.02146]IHR	KTESFQNAQAGSNPK
MALDIEIATYRK	SNVSDAVAQSTRIIYGGSVTGATC[57.02146]K	LIVDEAINEDNSVVSLSQPK
VQGLEQAVDNFEGK	EVEAVIPDHC[57.02146]IFASNTSALPISEIAAVSK	KYEQGFITDPVVLSPK
IVIPLIEEASK	LVHSLFESIMSTQESSNPNNVLK	LAEQAERYDDMATC[57.02146]MK
SITC[57.02146]LDISSR	HVSPAGAAVGIPLSEDEAK	ILQEYVEHQVDDAMMANAAQK
DLSQILVNIK	IGGDAGTSLNSNDYGYGGQK	TPQGPPEIYSDTQFPSLQSTAK
MLEQLDMR	HDAATC[57.02146]FVDAGNAFK	APPTAC[57.02146]YAGAAPAPSQVK
ITEMPSIIK	RSGVAYIAAPSGSAADK	LYGAQFHPEVGLTENGK
ISIPDVGLHLK	DRSSFYVNGLTLGGQK	NHLPQDSQDLVLGGDVPISSIQATIAK
IALGIPLPEIK	LPGQDESTAGTSEQNDILK	HQLEIFDALGSQAC[57.02146]SNK
VQTEVLQK	GRSPDELPSAGGDGGK	EGPVASPPFMDLEQAVLPAVIPK
LTQTSGQSTHTHK	NGRLVYLVENPGGYVAYSK	LPEDPLLSGLLDSPALK
ELELQIGMK	DLNSQADSLMTSSAFDTSQVK	EIVHLQAGQC[57.02146]GNQIGAK
AILVDLEPGTMDSVR	GLQVDLQSDGAAAEDIVASEQSLGQK	NENPVDYTVQIPPSTTYAITPMK
IGSTENISNTK	LQVEPAVDTSGVQC[57.02146]YGPGIEGQGVFR	KIEDNNTLVFIVDVK
TILALMK	GKEDEGEEAASPMLQIQR	VIPAADLSQQISTAGTEASGTGNMK
IYAEDPSNNFMPVAGPLVHLSTPR	RQSYDISIVAQVDQTGSK	RVIISAPSADAPMFVMGVNHEK
LQDAAEQLK	LNATNIELATVQPGQNFHMFTK	KLELSDNRVSGGLEVLAEK
FLQQMQQEQIIQVK	AGSNMLLIGVHGPTTPC[57.02146]EEVSMK	VEANSTLLNVHIVFEGEK
LYEQLSGK	LGGTIDDC[57.02146]ELVEGLVLTQK	KEPTQAVVEEQVLDK
VVLTQANK	VGTETVRAPGSLVISAYAVC[57.02146]PDITATVTPDLK	EDLFGRPSQGLYSSSASSGK
VELSQLR	KLEEGGPVYSPPAEVVVK	AAAGDLGGDHLAFSC[57.02146]DVAK
QADVNLVNAK	GPAVGIDLGTTYSC[57.02146]VGVFQHGK	SHMMDVQGSTQDSAIK
TANDMIHAENMR	AGEARPGPTAESASGPSEDPSVNFLK	AGEARPGPTAESASGPSEDPSVNFLK
LLPQFLLHLDK	FLGPEDSHVVVASNSPC[57.02146]LK	HGEVC[57.02146]PAGWKPGSDTIKPDVQK
AIQAVATNPK	LTSDPTDIPVVC[57.02146]LESDNGNIMIQK	HWPFQVINDGDKPK
SATLLQLITK	NETVSSNSSNNTGNSTTETSSTLEVR	SLAGSSGPGASSGTSGDHGELVVR
EALNMLTWR	ASASGSGAQVGGPISSGSSASSVTVTR	FLPGYVGGIQEGAVTPAGVVNK
FLVTLAQK	HNLFAAGDSSIVPDGWK	TYTSQSIHQAVIAEQLAK
LNGFQLENFTLK	SAAPAPISASC[57.02146]PEPPIGSAVPTSSASIPVTSSVSDPGVGSISPASPK	RDEELVLPINSSLSVTLHQDQLK
LMC[57.02146]SLC[57.02146]HC[57.02146]PGATIGC[57.02146]DVK	SDIYVC[57.02146]MISFAHNVAAQGK	SHLLDC[57.02146]C[57.02146]PHDILAGTR
TC[57.02146]TDIKPEWLVK	QLNSESLSQWTNPSTMANAK	HLPDQEQLNSLSQFK
VLPSIVNEVLK	VLETPQEIHTVSSEAVSLLEEVITPR	GSTAHFSGFESC[57.02146]SNGVISNK
MTLSLADR	WHLEQQQAIQTTEAEK	GHNGWVTQIATTPQFPDMILSASRDK
AGNLGGGVVTIER	IC[57.02146]DQISDAVLDAHLQQDPDAK	HIDC[57.02146]AAIYGNEPEIGEALK
ITITNDQNRLTPEEIER	RFDEILEASDGIMVAR	GNPIC[57.02146]SLHDQGAGGNGNVLK
HFLPEMLSK	MHDLNTDQENLVGTHDAPIR	ENTGVLHAFPPC[57.02146]EFSQQFLDSPAK
HVLTAAHC[57.02146]IHDGK	AHAAVWNAQEAQADFAK	HQNVQLPREGQEDQGLTK
SAPVMLTLSDSK	EGAQFSSHLINLLNPK	GIDIHGVPYVINVTLPDEK
SNLGSVVLQLK	NGTQVHGTITGVDVSMNTHLK	SGPSEVTGSDASGPDPQLAVTMGFTGFGK
ITDVLDQK	KVQGGALEDSQLVAGVAFK	KPPLLNNADSVQAK
GGTLFGGEVC[57.02146]K	ALSSSADDASLVNASISSSVK	LVEALC[57.02146]AEHQINLIK
ILSISADIETIGEILKK	SGGGGDIHQGFQSLLTEVNK	ERFGIVTSSAGTGTTEDTEAK
LPPTDAYYK	VSHVSTGGGASLELLEGK	GVVPLAGTNGETTTQGLDGLSER
SPGADLLQVLTK	SDPVVSYRETVSEESNVLC[57.02146]LSK	MREIVHIQAGQC[57.02146]GNQIGAK
SWWTLPGK	RC[57.02146]QEAQNGSESEVWTHQSK	VVAEGFDSANGINISPDDK
ALSAIADLLTNEHER	AVDHINSTIAPALISSGLSVVEQEK	IGGDAGTSLNSNDYGYGGQK
YLPDIIK	HLC[57.02146]GDTNYAWPTAEIAVMGAK	NKPGPYSSVPPPSAPPPK
LSSWDQAETPGHTPSLR	HLALSQPFSFTQQDMPK	GHVFEESQVAGTPMFVVK
ADLTALFLPR	LHISPSNMTNQNTPEYMEK	IMDHVEESLC[57.02146]SAATPK
AIQAELLK	KMEDSVGC[57.02146]LETAEEVK	SHSTEPGLVLTLGQGDVGQLGLGENVMER
VLLLSSPGLEELYR	LVTSGAESGNLNTSPSSNQTR	HLVGVDSLIGPETQIGEK
EC[57.02146]HLNADTVSSK	GPVAVTGASTPEGTAPPPPAAPAPPK	LQENLQQLQHSTNQLAK
QTLGVTQK	SC[57.02146]SGVEFSTSGSSNTDTGK	HSLPSGLGLSETQITSHGFDNTK
LSSTWEGIQAGK	AATAPLLEAVDNLSAFASNPEFSSIPAQISPEGR	KDLYANTVLSGGTTMYPGIADR
MTPEQLAIK	ASGPGLNTTGVPASLPVEFTIDAK	AGAIAPC[57.02146]EVTVPAQNTGLGPEK
HLVTGSVQAK	KPWQLQGEVTAQK	TPSFGISAPQVSIPDVNVNLK
LMSDLQK	LC[57.02146]DRLELASLQC[57.02146]LNETLTSC[57.02146]TK	LKPYFLTDGTGTVTPANASGINDGAAAVVLMK
QLTDC[57.02146]ISEFLK	AAQYQVNQAAAAQAAATAAAMTQSAVK	IYAVEASTMAQHAEVLVK
LGPETPLAMDRFPYLALSK	DGVSAAVISAELASFLATK	LVQDVANNTNEEAGDGTTTATVLAR
SLTNDWEDHLAVK	GNPIC[57.02146]SLHDQGAGGNGNVLK	HC[57.02146]IMQANAEYHQSILAK
LEAAYLDLQR	HEVTILGGLNEFVVK	LQFHNVKPEC[57.02146]LEAYNK
GAVVGIDLGTTNSC[57.02146]VAVMEGK	KYDAFLASESLIK	LLYDLADQLHAAVGASR
MIC[57.02146]LPC[57.02146]K	REEEEFNTGPLSVLTQSVK	HIEDTGSTPSIGENDLK
LVPMTVFHK	QTQTFTTYSDNQPGVLIQVYEGER	ATPLSSTVTLSMSADVPLVVEYK
ALNALNNLSVNVENQIK	HTQENC[57.02146]ETWGVNGETGTLVDMK	VIHDNFGIVEGLMTTVHAITATQK
IDTIEIITDRQSGK	KIEPELDGSAQVTSHDASTNGLINFIK	KVDGSVNAYAINVSQK
SLLDASEEAIKK	NGFSSVQATQLQTTQSVEGATGSAVK	MHDLNTDQENLVGTHDAPIR
AIELNPANAVYFC[57.02146]NR	LGHAETDEQLQNIISK	GGPGSAVSPYPTFNPSSDVAALHK
GGVVNC[57.02146]LEPHPHLPVLATSGLDHDVK	HIDC[57.02146]AAIYGNEPEIGEALK	LQHVEDGVLSMQVASAR
LSELEAALQR	HC[57.02146]HAAAATYILEAGK	TQPSSGVDSAVGTLPATSPQSTSVQAK
VEEEIVTLRQVLAAK	SLAGSSGPGASSGTSGDHGELVVR	SIEEQLGTEIKPIPSNIDK
ITQNNAMK	AASADSTTEGTPADGFTVLSTK	HSETFTRDNNMGLVK
IVC[57.02146]SQPYSK	ALESPERPFLAILGGAK	AHLLADMAHISGLVAAK
ISLDQIDLLSTK	VAPEEHPVLLTEAPLNPK	HDADSFYQFSC[57.02146]NIC[57.02146]GK
NYIPYLTK	VLILGSGGLSIGQAGEFDYSGSQAVK	DGVADVSIEDSVISLSGDHC[57.02146]IIGR
QLPVLDK	LTALDYHNPAGFNC[57.02146]K	NMDPLNDNIATLLHQSSDK
WIGLDLSNGKPR	RTGSNISGASSDISLDEQYK	HLEINPDHPIVETLR
ITNSLTVLC[57.02146]SEK	KPEVASWVHFDNLK	RTMMAC[57.02146]GGSIQTSVNALSADVLGR
TGAAPIIDVVR	DQAVENILVSPVVVASSLGLVSLGGK	HVSIQEAESYAESVGAK
FSLIDLAGNER	VHELQGNAPSDPDAVSAEEALK	VHPNSVHIC[57.02146]AVVVEYETK
LVTLPVSFAQLK	HSLPSGLGLSETQITSHGFDNTK	GGAAVDPDSGLEHSAHVLEK
IDSLSAQLSQLQK	EVQMHSFPLQFTLHC[57.02146]ALLANK	TGAPQYGSYGTAPVNLNIK
QLQEIFENYK	NYGSYSTQASAAAATAELLK	DITSDTSGDFRNALLSLAK
IVTLDSLEDTK	MSQNFHTSYAETLGK	IVSSSDVGHDEYSTQSLVK
SVPLATAPMAEQR	HGDEIYIAPSGVQK	GLGLGANLTEAQALTPTGPSR
VVAEPVELAQEFRK	ENTGVLHAFPPC[57.02146]EFSQQFLDSPAK	KPMSLASGLVPAAPPK
TGAAPIIDVVRSGYYK	NAAPILHLSGMDVTIVK	GSDC[57.02146]GIVNVNIPTSGAEIGGAFGGEK
ITLTSDPRLPYK	FRPLQLETINVTMAGK	MPSESAAQSLAVALPLQTK
LMPPLIQK	AYC[57.02146]HILLGNYC[57.02146]VAVADAK	GIASTSDPPTANIKPTPVVSTPSK
FVGDPALVLNDIHK	SGTTSESGALSLEPSHIGDLQK	NMGGPYGGGNYGPGGSGGSGGYGGR
IALEGANVIYK	AANAAENDFSVSQAEMSSR	MLVDDIGDVTITNDGATILK
TQPVVLGTASADHTALLWSIETGK	AVENGSEALMILDDQTNK	ANALHATNNLQIIPDFSLK
LALQALTEK	EVLHNQLLLQTQLVDQLQQQEAQGK	AGVVGPELHEQLLSAEK
FVIATSTK	GLLSDSMTDVPVDTGVAAR	VAEAHENIIHGSGATGK
FETLQAQAGK	SVTEQGAELSNEERNLLSVAYK	IHPMAYQLQLQAASNFK
FVNVVPTFGK	ELAEEEPHLVEQFQK	RLNIIIVAEGAIDTQNKPITSEK
MSVDAVEIETLRK	THEAEIVEGENHTYC[57.02146]IR	RQYQIC[57.02146]LAIDDSSSMVDNHTK
TVFEALQAPAC[57.02146]HENLVK	TGQEYKPGNPPAEIGQNISSNSSASILESK	KPLTSNC[57.02146]TIQIATPGK
EVFEDAAEIR	VPLQQNFQDNQFQGK	IMQNTDPHSQEYVEHLK
LIAEQTLQENLIEK	GLQAQIASSGLTVEVDAPK	IRAQTEGINISEEALNHLGEIGTK
IAQGVSGSIQDK	GRVFEVSLADLQNDEVAFRK	AAEALHGEADSSGVLAAVDATVNK
AKPLGTVQQK	KLETAVNLAWTAGNSNTR	EPLFGISTGNLITGLAAGAK
GALALAQAVQR	ADLVISHAGAGSC[57.02146]LETLEK	IEGC[57.02146]HIC[57.02146]TSVTPGEPQVFLGK
LLEESIANLNR	AGVVANDAGDRVTPAVVAYSENEEIVGLAAK	IGQGASGTVFTATDVALGQEVAIK
YEILQSVDDAAIVIK	AHLLADMAHISGLVAAK	LVTSGAESGNLNTSPSSNQTR
AQLSSSLQEGVMQK	KSEEVFQLQEQINK	IGGDAATTVNNSTPDFGFGGQK
SFPVNSDVGVLK	DTIQHQQGEAVWVSEGK	QVPGGGGGGGSGGGGGSGGGGSGGGR
LLDC[57.02146]SMEIK	HSSVYPTQEELEAVQNMVSHTER	NLNPVWDEIVVLPIQSLDQK
DMSIIQWK	AAEAHVDAHYYEQNEQPTGTC[57.02146]AAC[57.02146]ITGDNR	QGEYGLASIC[57.02146]NGGGGASAMLIQKL
NVPVITGSK	LAAAQGQAPLEPTQDGSAIETC[57.02146]PK	RTPNNVVSTPAPSPDASQLASSLSSQK
GLVLGPIHK	SGPSEVTGSDASGPDPQLAVTMGFTGFGK	RIDMVPELLSSNLC[57.02146]SLK
VNPIQGLASKWDYEK	WVC[57.02146]VDC[57.02146]VHGVVGQPLTC[57.02146]YK	FRQDLMNIAGTTLSSK
EVIELPVK	IITITGTQDQIQNAQYLLQNSVK	SYSMIVNNLLKPISVEGSSK
LLDTMVDTFLQK	THEMEPAEAIETPLLPHQK	RDSLGAYASQDANEQGQDLGK
LSLEEFIR	TPQQTSASQQMLNFPDK	LLQAVTDLGWSRPTLIQEK
VNIGMIDQSR	KTETMNVVMETNK	GPADSLSTAAGAAELSAEGAGK
ELEVLLMC[57.02146]NK	DVISNTSDVIGTC[57.02146]EAADVAQK	AEGSDVANAVLDGADC[57.02146]IMLSGETAK
ATENPEQVASEGLPEPVLRK	VLTAEELNAAQTSVAYGC[57.02146]IK	TALLDAAGVASLLTTAEVVVTEIPK
VQDTSNTGLGEDIIHQLSK	IYELAAGGTAVGTGLNTR	SPVLSNTTTEPASTMSPPPAK
IPAAIEELK	HLATGNYLAAEENPSYK	VVRTALLDAAGVASLLTTAEVVVTEIPK
EGIPLIILAGK	KGEGLPNFDNNNIK	NFYGGNGIVGAQVPLGAGIALAC[57.02146]K
SLVIELDK	TNHIGHTGYLNTVTVSPDGSLC[57.02146]ASGGK	WQHDLFDSGFGGGAGVETGGK
NAVITVPAYFNDSQR	SELSYLAHNLC[57.02146]EIDK	INQVFHGSC[57.02146]ITEGNELTK
LDPSIFESLQK	RQTSGGPVDASSEYQQELER	HNVPDDGLPLQSQQLPQSGK
LLDEAIQAVK	GPVTDVAYSHDGAFLAVC[57.02146]DASK	HSQFIGYPITLFVEK
KLPHPDLPAEEK	GPPIEDAIASSDVLETASK	LAALQGRLEGLGSSEADQDGLASTVR
TVPEELVKPEELSK	KPMVLGHEASGTVEK	RVTFALPDDAETEDTGVLNVK
NLPFSVENK	ANIVHLMLSSPEQIQK	TLDLSNNQLSEIPAELADC[57.02146]PK
VFEPNEEALGVVLHK	KLGVNNISGIEEVNMFTNQGTVIHFNNPK	YIESPVLFLREDVGK
WAIIEEFTK	LNSNTQVVLLSATMPSDVLEVTK	NTPVYVSSPTWENHNAVFSAAGFK
VMEPLFR	GVLEC[57.02146]KPGEASVFQQPK	ALC[57.02146]DPLEEVREAAAK
LIQQQLEK	SHSGNISC[57.02146]MDFSSNGK	VAVLGASGGIGQPLSLLLK
YNPDSGLEVLAVQR	NINADEAAAMGAVYQAAALSK	VPGVTAIELDEDTGTFR
LQLLSNEIMDK	YSNSALGHVNC[57.02146]TIK	NDQDTWDYTNPNLSGQGDPGSNPNK
LTC[57.02146]FELAPK	VPLQGFAALEGMNGIQK	LQSGTHC[57.02146]LWTDQLLQGSEK
QVLQLQASHR	HNEETGDNVGPLIIK	HC[57.02146]EDGIC[57.02146]TVTAGPK
VTFEVFVQADAPHGVAWDSK	VADPTPFHIQAEVTMK	KPMVLGHEASGTVEK
LVLADLLEPVK	GPSLDIDTPDVNIEGPEGK	ISNTAISISDHTALAQFC[57.02146]K
SLPDVVMNGDPK	FGADARALMLQGVDLLADAVAVTMGPK	NPNGYC[57.02146]GLGGTGVSC[57.02146]PVGIK
VLEAEVLALK	GQHLSDAFAQVNPLK	VEGTEPTTAFNLFVGNLNFNK
TFDAQIVIIEHK	QDMEQAMTSSEMANSLGLPALK	IIGLDQVAGMSETALPGAFK
LLLDNTQIMNALQK	DKYPNLQVIGGNVVTAAQAK	LHLQSTDYGNFLANEASPLTVSVIDDRLK
SLIPTLEK	TGLTPLMEAASGGYAEVGR	SVTEQGAELSNEERNLLSVAYK
MNQLTQELFSLK	YIAEPSMHSMPAVTLSPNGK	AQPLEDLAGFTELSETSGHTQESLTAGK
LTALDYHNPAGFNC[57.02146]K	SPVLSNTTTEPASTMSPPPAK	IGEHTPSALAIMENANVLAR
QISVADLPGLIEGAHMNK	DRDVTFSPATIENELIK	DHPALNYNIVSGPPSHK
LAYQVLAEK	DGNVLLHEMQIQHPTASLIAK	LNSNTQVVLLSATMPSDVLEVTK
GVNLPGAAVDLPAVSEK	RQYQIC[57.02146]LAIDDSSSMVDNHTK	THEAEIVEGENHTYC[57.02146]IR
EISNLNQLIEEFKK	KPEGSWDC[57.02146]ELC[57.02146]LVQNK	IC[57.02146]RDLSHIGDAVVISC[57.02146]AK
C[57.02146]LQNPSSDIR	DLYANTVLSGGTTMYPGIADR	KMEDSVGC[57.02146]LETAEEVK
GPTLGSIETSDFTK	TKDEYLINSQTTEHIVK	YNNPAMLHNIDQEMLK
ALPLEAEVAPVK	SC[57.02146]LTEAEAAVATQETSTVR	SLIGVEYKPVSATGAEDK
ALVGGAVGGLAGAASK	HC[57.02146]IMQANAEYHQSILAK	IPPSSAPTVLSVPAGTTIVK
DIDILIVR	QSSAVSTSGNLNGGIAAGSSGK	GYAFVHFETQEAADK
VLDSGAPIK	NASMNTQHGTATEVAVETTTPK	QIDSSPVGGETDETTVSQNYR
VLELDSVK	SPAGLQVLNDYLADK	IPDEFDNDPILVQQLR
C[57.02146]TAEQTLQSDFLK	STIGVMVTASHNPEEDNGVK	GVTIASGGVLPNIHPELLAK
LWIYPVK	LHLQSTDYGNFLANEASPLTVSVIDDRLK	KPLVEMDETPQVEK
LTPYEVDELR	RSLSEQPVMDTATATEQAK	TDNAGDQHGGGGGGGGGAGAAGGGGGGENYDDPHK
VAHSFNC[57.02146]TPIEGMLSHQLK	SEMEMAHLYSLC[57.02146]DAAHAQTEVAK	QITSYGETC[57.02146]PGLEQYAIK
LITNTAEAVLQK	GGSC[57.02146]SQAASSNSAQGSDESLIAC[57.02146]K	LGVNNISGIEEVNMFTNQGTVIHFNNPK
DAPTHLPSVDLSNPFTK	DSLTDLYVQHAIPLPQR	GLLSDSMTDVPVDTGVAAR
TQQQVEAEVTNIK	MREIVHIQAGQC[57.02146]GNQIGAK	GPQLFHMDPSGTFVQC[57.02146]DAR
DDAGWSPLHIAASAGRDEIVK	VAEAHENIIHGSGATGK	VLPLEALVTDAGEVTEAGK
AQYEDIANR	TIRPMDMETIEASVMK	GAILSEEELAAMSPTAAAVAK
AGVNTVTTLVENK	TRLPLELETSSTQK	EENIQTLLINPNIATVQTSQGLADK
TPAQFDADELR	DVAC[57.02146]GANHTLVLDSQK	HEVTILGGLNEFVVK
ILELLRPDPNTGK	LLSDTVASDPGVLQEQLATTK	TGPFAEHSNQLWNISAVPSWSK
AVDTDMIILPC[57.02146]LSRPAR	LIQSHPESAEDLQEK	VELNALMTDETISNVPILILGNK
QTQIFTTYSDNQPGVLIQVYEGER	KPTPIQLNPAPDGSAVNGTSSAETNLEALQK	HLC[57.02146]GDTNYAWPTAEIAVMGAK
TLQQFPGGSIDLQK	LAALQGRLEGLGSSEADQDGLASTVR	HGEPEEDIVGLQAFQER
KLDGIPDC[57.02146]DISPVQIRK	VQGGALEDSQLVAGVAFK	SLSGKPSGSLGIVSNNSVETIGLLQSTSGK
LAALQGRLEGLGSSEADQDGLASTVR	LLGDASVSFTENC[57.02146]VVGIQANTER	HDAATC[57.02146]FVDAGNAFK
ELPVNAQNYVR	TVEEVLGHFGVNESTGLSLEQVK	KITDGLHALQEASNK
EIPIEGLEFMGHGK	DAWAVRHFIEQGINVC[57.02146]LC[57.02146]QSYAK	MALELLTQEFGIPIER
DAALATALGDKK	ANLQQAIVTPLKPVDNTYYK	NGFSSVQATQLQTTQSVEGATGSAVK
SQELIQLK	QLILVGDHC[57.02146]QLGPVVMC[57.02146]K	DSETGENIRQAASSLQQASLK
AQAGEGVRPSPMQLELR	LRHTHVQDGEAGGITQQIGATNVPLEAINEQTK	NGRLVYLVENPGGYVAYSK
QVC[57.02146]PLDNREWEFQK	GC[57.02146]ALADHLLHTQAQDGAISTDAEGK	FLAAAHNSADEPGPGAPAPQELGAADK
LTGGMENIK	IREDLPNLESSEETEQINK	NYGSYSTQASAAAATAELLK
YQLDPTASISAK	AIQDHLLEVEQSK	DQAVENILVSPVVVASSLGLVSLGGK
VDIDVPDVNVQGPDWHLK	IPEISIQDMTAQVTSPSGK	ILGLGDLGC[57.02146]NGMGIPVGK
DASVQTVATEGDLLR	ENITSDSLLTASMASESTVK	GPSLDIDTPDVNIEGPEGK
SLDLDGIIAEVK	EQIVVDLSHPGVSEDDQVSR	NETVSSNSSNNTGNSTTETSSTLEVR
VDVEVPDVSLEGPEGK	VTVRFPPEASGYLHIGHAK	GLEPSPAAVAALPPEVR
QPPKPPQIHYC[57.02146]DVC[57.02146]K	EEETSIDVAGKPNEVTK	DLYANTVLSGGTTMYPGIADR
ELDDISQEIAQLQREK	IEPHHTAVLGEGDSVQVENK	ASGPGLNTTGVPASLPVEFTIDAK
ELEEIVQPIISK	SPETGTAGGSSTASYSAGR	IGIIGGTGLDDPEILEGRTEK
EANIQAVDSEVGLTK	NQIIAC[57.02146]NGSIQSIPEIPDDLK	AANAAENDFSVSQAEMSSR
DLEALLNSK	RIDMVPELLSSNLC[57.02146]SLK	QATVGDINTERPGMLDFTGK
LVSLASEVQDLHLAQR	AYHNSPAYLAYINAK	VGSLDNVGHLPAGGAVK
ITLEVAK	LATLGGSQALGLDGEIGNFEVGK	HNQLPLVIEFTEQTAPK
KPMVLGHEASGTVEK	VGEAGLLSVDC[57.02146]SEAGPGALGLEAVSDSGTK	NPDGTMNLMNWEC[57.02146]AIPGK
ITEFC[57.02146]HR	SLHSAGPPLLAVTAAPPAQPLAK	QLMEQDASSSPSAQVIGLK
LEVDAIVNAANSSLLGGGGVDGC[57.02146]IHR	YAGSALQYEDVSTAVQNLQK	NGAGLHTASSC[57.02146]FWDSSTDGSC[57.02146]TVR
THEAQIQEMRQK	KLLDSWFTSTQEK	DGTVLC[57.02146]ELINALYPEGQAPVK
SGGVNQYVVQEVLSIK	ILGLGDLGC[57.02146]NGMGIPVGK	RSLSEQPVMDTATATEQAK
NVLLEQSGIDILNK	AADFQLHTHVNDGTEFGGSIYQK	TEELNREVATNSELVQSGK
GFEDGIVQLK	GLGHQVATDALVAMEK	DTIQHQQGEAVWVSEGK
EEALELINGYIQK	SGSKFPVFNMSYNPAENAVLLC[57.02146]TR	TFEEDPAVGAIVLTGGDK
AVTEQGAELSNEERNLLSVAYK	DALHLAQTNGMFFSTVGC[57.02146]HPTR	IEFLQSHENQEIYQK
YLPELMAEK	VETDHIVAAVGLEPNVELAK	LTPLGQHLAALPVNVK
LIELNYLGTVSLTK	VLTDSGSLDSTIPGIENTITVTTEQLTTASFPVGSK	NEQQLFYISQPGSSVVTSLSPGEAVK
IISSIEQK	SINPDEAVAYGAAVQAAILMGDK	TPEDAQAVINAYTEINK
VADPTPFHIQAEVTMK	LAESLLALSQQEELADLPK	STAALSGEAASC[57.02146]SPIIMPYK
VYFPEQIHDVVR	RLNIIIVAEGAIDTQNKPITSEK	NPSTNFQEPVQPLTQQQVAQMQLK
VLETPQEIHTVSSEAVSLLEEVITPR	EDLFGRPSQGLYSSSASSGK	QFNYTHIC[57.02146]AGASAFGK
SLVATGNLLDLEETAK	TPSNEMTPVTIDLVK	TSRPENAIIYNNNEDFQVGQAK
TELTQIK	VSLDVNHFAPDELTVK	GPPLGGGEGEAESADTMPFVMLTRK
HLEINPDHPIVETLR	QISSSSTGC[57.02146]LSSPNATVQSPK	HNELTGDNVGPLILK
SQILELELNFHK	HNELTGDNVGPLILK	ASLEAAIADAEQRGELAIK
TEPTAQQNLALQLAEK	SHYADVDPENQNFLLESNLGK	VADPTPFHIQAEVTMK
ITVVDALHEIPVK	GPQLFHMDPSGTFVQC[57.02146]DAR	TPQQTSASQQMLNFPDK
GLATSLQNDLQEVPK	GAEAANVTGPGGVPVQGSK	KGEGLPNFDNNNIK
DAHSNLLAK	FVTSTSDHFVEGQTVAAK	APIQWEERNVTAIQGPGGK
ALLEVVQSGGK	VETGVLKPGMVVTFAPVNVTTEVK	AADFQLHTHVNDGTEFGGSIYQK
IC[57.02146]EDSSELLDSDALNRPLNIMIPK	VAVLGASGGIGQPLSLLLK	EAATLEVERPLPMEVEK
VLSGLEILSK	YPQC[57.02146]LC[57.02146]LSPTYELALQTGK	VRTDITYPAGFMDVISIDK
SFPWSVLVVDEAHRLK	SGAAHLC[57.02146]DSQETNC[57.02146]STAGHSK	RGHVFEESQVAGTPMFVVK
SIQTPQSHGTLTAELWDNK	HEQNIDC[57.02146]GGGYVK	STAGDTHLGGEDFDNR
TQHEILR	LSLQDAVSQGVIDQDMATR	TNC[57.02146]NVAVINVGAPAAGMNAAVR
AQPPEAGPQGLHDLGR	LATGSDDNC[57.02146]AAFFEGPPFK	ALPC[57.02146]IVDVRDEQQISAAVEK
SPLSWIEEK	APQETYADIGGLDNQIQEIK	FVLSGANIMC[57.02146]PGLTSPGAK
LGAIFLEGVTVK	SAGVQC[57.02146]FGPTAEAAQLESSK	GAVVGIDLGTTNSC[57.02146]VAVMEGK
TPQVGDRVLVEATYNPNMPFK	AAEALHGEADSSGVLAAVDATVNK	QVASPFTLIIDDPSGNSFVENPHAPQK
DFPLSGYVELR	TSSAQVEGGVHSLHSYEK	NRVPDSC[57.02146]C[57.02146]INVTVGC[57.02146]GINFNEK
DIDSFVPSK	SPLGGGGGSGASSQAAC[57.02146]LK	NVLLDPQLVPGGGASEMAVAHALTEK
ELPAVELR	SYSMIVNNLLKPISVEGSSK	QLAEEPMDTDQGNSMLSAIQSEVAK
VTVAGLAGKDPVQC[57.02146]SR	GHFGPINSVAFHPDGK	GKEDEGEEAASPMLQIQR
LLIIGDSGVGK	EALLSSAVDHGSDEVK	HVGPGVLSMANAGPNTNGSQFFIC[57.02146]TIK
VVVVGDQSAGK	IGTYTGPLQHGIVYSGGSSDTIC[57.02146]DLLGAK	KPALVSIPEDVVQAEAGGMHTVC[57.02146]LSK
APIIAVTR	VGKDELFALEQSC[57.02146]AQVVLQAANER	EEETSIDVAGKPNEVTK
VVVLGSGGVGK	HYGPGWVSMANAGK	GNLYSFGC[57.02146]PEYGQLGHNSDGK
LLYVTPEK	GPC[57.02146]VSENEIGTGGTC[57.02146]QWK	VPADTEVVC[57.02146]APPTAYIDFAR
LTFISGR	GGADRIELC[57.02146]SGLSEGGTTPSMGVLQVVK	RTELFIAAEGIHTGQFVYC[57.02146]GK
GSPMEISLPIALSK	AEAQQVEALPGPSLDQWHR	AENNSEVGASGYGVPGPTWDR
ILFLDPSGK	NEFITLAHVNPQSFPAPK	AYTNFDAERDALNIETAIK
LVIC[57.02146]PDEGFYK	IVSSSDVGHDEYSTQSLVK	GAVSSHEAVVDLSGFC[57.02146]K
GNLGAGNGNLQGPR	IPEINSSDMSAHVTSPSGR	TREAQQALGSAAADATEAK
IDPLAPLDK	HVVTLLQVQDC[57.02146]HVLK	EVQTVSEHIQNC[57.02146]LGSQTGGFAGIK
SIIQSAQQDSIK	STVPHAYATADC[57.02146]DLGAVLK	GVLEC[57.02146]KPGEASVFQQPK
KHEAFETDFTVHK	TPLIDLC[57.02146]DGQADQAAK	NSNLVGAAHEELQQSR
SPVPVETLK	NLEAVETLGSTSTIC[57.02146]SDK	DPYTGQQISLFQAMQK
IEDLSQQAQLAAAEK	LTAGEAC[57.02146]AQGLVTEVFPDSTFQK	VLAGETLSVNDPPDVLDR
SATNLPQLK	AHLMEIQVNGGTVAEK	NLEGYVGFANLPNQVYRK
NIYVLQELDNPGAK	DLGADIILDMATLTGAQGIATGK	ITHSPLTIC[57.02146]FPEYTGANK
ALQATVGNSYK	SPAESC[57.02146]DLLGDIQTC[57.02146]IR	HLQLAIRNDEELNK
ASSTSPVEISEWLDQK	QATVGDINTERPGMLDFTGK	SVNLTEQNSNNSAVPYK
KLIELQAGK	ADRDESSPYAAMLAAQDVAQR	GNIELASSEPQHFTTTVTR
QLQDIATLADQR	SPSAQLMEQVAQLK	AASADSTTEGTPADGFTVLSTK
QLQEETPPGGPLTEALPPARK	SGGDVDHSTLVTLFK	HSQFIGYPITLYLEK
VNPIQGLASK	TPQGPPEIYSDTQFPSLQSTAK	GQEVETSVTYYRLEEVAK
ALVLTEIGPK	APPTAC[57.02146]YAGAAPAPSQVK	SGAWDESGVFIYTTSNHIK
DLLFGVPGK	SSEHINEGETAMLVC[57.02146]K	ADLQNHLDTAQNALQDK
QAEQLVFPLEK	HSAGELQQMMVEC[57.02146]SK	ANLLNNEAHAITMQVTK
SVFDEELTNTSK	KPAPVPAEPFDNTTYK	HSQFLGYPITLYLEK
QVEYLVNEK	HGFLEEFITPIVK	IASWADLVNAHVVPGSGVVK
LLLLGTGESGK	HGFNQQTLGFFMK	FGVQMDRVDQSAVGFEYQGK
VNLEVIKPWITK	GQLTTDQVFPYPSVLNEEQTQFLK	NPLDIDASGVVGLSFSGHR
EMLFEGGPRPWILEPSK	TVNELQNLSSAEVVVPR	VYAAATEDMDC[57.02146]LTFGSPVLMR
SFPPPGPAEGLLR	NENPVDYTVQIPPSTTYAITPMK	NVFDEAILAALEPPEPK
YIENHIPSNDLR	VINIC[57.02146]AHVLDDVAPGPAIK	KLEEGGPVYSPPAEVVVK
AVNTQALSGAGILR	EVTLIHSQVALADK	DLEGENIEIVFAKPPDQK
STESLQANVQR	AQLHDTNMELTDLK	DLPIHAC[57.02146]SYC[57.02146]GIHDPAC[57.02146]VVYC[57.02146]NTSK
VIELPNIQK	IISNASC[57.02146]TTNC[57.02146]LAPLAK	KAESFAQEMFIEQNK
AALNELLK	KPESFFTQFDAVC[57.02146]LTC[57.02146]C[57.02146]SR	AFAHDAGGLPSGTGGLVK
HVEAVAYYK	ASAFALQEQPVVNAVIDDTTK	DATNVGDEGGFAPNILENK
SLNILTAFQK	APGSAGHYELPWVEK	VLEDNKLPGAIC[57.02146]SLTC[57.02146]GGADIGTAMAK
C[57.02146]GVISPR	FRQDLMNIAGTTLSSK	TKDEYLINSQTTEHIVK
TALALAIAQELGSK	LHEQLTESEQAAQC[57.02146]YIK	AGVVANDAGDRVTPAVVAYSENEEIVGLAAK
LEIDLLK	LEYHQVIQQMEQK	VQGGALEDSQLVAGVAFK
ALIAAQLDNAIEK	HGLPPSETIAIVEHINAK	HNNQQALSHSIEEGLK
VEANSTLLNVHIVFEGEK	GEQTSSGTLSAFASYFNSK	LATGSDDNC[57.02146]AAFFEGPPFK
NSLTLEAVK	LSTTEPVISISSNNAVIELAK	TSIEDQDELSSLLQVPLVAGTVNR
VPEESVLPLVQK	QRFDHIFYTGNTAVGK	VC[57.02146]EDLDTSVNLAWTSGTNC[57.02146]TR
LAEGLDIQLK	NNEFIVIHNGIITNYK	FHMVDGNVSGEFTDLVPEK
LQEVSLR	INMPHEDC[57.02146]ITALC[57.02146]FC[57.02146]NAEK	VGASASDGSVC[57.02146]VLDLRK
DQVTAQEIFQDNHEDGPTAK	NVTELNEPLSNEERNLLSVAYK	FLGPEDSHVVVASNSPC[57.02146]LK
NLLQEQLNSLSNDIK	IQC[57.02146]TLQDVGSALATPC[57.02146]SSAR	VEEQEPELTSTPNFVVEVIK
AQQEQELAADAFK	AC[57.02146]ANPAAGSVILLENLR	NPDGSLSQAAMMQSALAK
VMLGETNPADSKPGTIRGDFC[57.02146]IQVGR	VPVLDEGLTSVETYTPAIR	VPGISSIEQGMTGLK
EIAEELFTR	TILSNQTVDIPENVDITLK	NQQITHANNTVSNFK
FLPIYNPK	TEADVLAENQVLDSSAPK	NDVLAHQATVETVNK
TLYFLPR	VQTDPPSVPIC[57.02146]DLYPNGVFPK	HLEINPDHSIIETLRQK
LIGEYGLR	STNLHDYGMLLPC[57.02146]GIDK	REDLVVAPAGITLK
SDTLPLATR	KVDLIIWEIEVPK	VPPNGLVVYC[57.02146]GTIVTEEGK
LVDC[57.02146]HRELEK	APPVDDAEVDELVLQTK	EAYMGNVLQGGEGQAPTR
FIQENIFGIC[57.02146]PHMTEDNK	GQYISPFHDIPIYADK	NVEPFTSVLSLPYPFASEINK
ISPLQFR	VQEQVHTLLSQDQAQAAR	IGQSLSSLTSPAEQGVLSEK
YC[57.02146]FGVEDTLK	TEELNREVATNSELVQSGK	ALGDSSPSQAMQEYIAVVK
LQALANEQAAAAHELEK	GAVVGIDLGTTNSC[57.02146]VAVMEGK	VGEAGLLSVDC[57.02146]SEAGPGALGLEAVSDSGTK
YSC[57.02146]VILDEAHER	EITYMHSEGILAGELK	HTHIDKPDC[57.02146]SGPPMDISNK
LLAC[57.02146]IASRPGQC[57.02146]GR	LIQFC[57.02146]AIDELGTNYPK	MSASDPNSSIFLTDTAK
VVVQVLAEEPEAVLK	LQALANEQAAAAHELEK	QDTLVALRQQLEEVK
AYLPVNESFGFTADLR	HSSGIVADLSEQSLK	GEPLHIINSSNVTDEPLLK
TPFLGDMAHIR	DLAALLHDGIPVVSSSSGK	LSTTEPVISISSNNAVIELAK
SINNDTTYC[57.02146]IK	ESTQLSPADLTEGKPTDPSK	SC[57.02146]LTEAEAAVATQETSTVR
TFAPEEISAMVLTK	ATNESEDEIPQLVPIGK	NAAPILHLSGMDVTIVK
ATFC[57.02146]LPILGVK	LASGETVAAFC[57.02146]LTEPSSGSDAASIR	ELFQTPGHTEELVAAGK
GVETIANDVVSLATK	LFLFHTSLPIAEAPGK	AQHTHDAITEAAQLMK
QTPHSEIIFYK	SGGLSVEVC[57.02146]GPALSQQWK	LGYAGNTEPQFIIPSC[57.02146]IAIK
LGLVGVNLTLDGVK	EELNFTHIC[57.02146]EYTQK	HSVESMITTLDPGMAPYIK
GHFGPINSVAFHPDGK	GDTANEIGQVLHFENVK	IC[57.02146]DQISDAVLDAHLQQDPDAK
VLGMTLIQK	IVGAPMHDLLLWNNATVTTC[57.02146]HSK	SPLSSPQQTQLLGELEK
MLDAEDIVNTARPDEK	VAHSFNC[57.02146]TPIEGMLSHQLK	ALESPERPFLAILGGAK
VYENVGLMQQQK	DPYTGQQISLFQAMQK	KVEELEGEITTLNHK
DAMNAAIQQAIK	SVVLMSHLGRPDGVPMPDK	EAPATQASSTTQLTDTQVLAAENK
NLYEGLVMTEVQIQK	SAFSC[57.02146]FHYSTEEIK	SDPVVSYRETVSEESNVLC[57.02146]LSK
SLESQVENLQK	TSHLSDTGISALVEIPK	RYSSEVATESPLDFTK
ISMPDLDLHLK	TPVGFIGLGNMGNPMAK	DFMIQGGDFTRGDGTGGK
SISQQSGAR	NMDPLNDNIATLLHQSSDK	HVGNQQYNVTYVVK
ESSSMLATVK	YPSHSFIGEESVAAGEK	WKGDNSSVSSLC[57.02146]ISPDGK
ILPDVNLGK	SEGALELADVSNELPGLK	FGVQSERQDSAAVGFDYK
LEGLTDEINFLR	TGIEQGSDAGYLC[57.02146]ESQK	NC[57.02146]GC[57.02146]LGASPNLEQLQEENLK
LPQFGISTPGSDLHVNAK	HEQGLSTALSVEK	ILATGANVILTTGGIDDMC[57.02146]LK
QILQVIEAEGLK	DGELHIAEHPAGHLVLK	RTGSNISGASSDISLDEQYK
QIFLGGVDK	TLSHPQQMALLDQTK	NINADEAAAMGAVYQAAALSK
HVLSDLSTK	GEETPVIVGSALC[57.02146]ALEGRDPELGLK	GAAAAATGQPGTAPAGTPGAPPLAGMAIVK
EVESVDLPHC[57.02146]HLIK	HQALQAEIAGHEPR	HGDNYLVLNLSEK
NQVALNPQNTVFDAK	IQDVGLVPMGGVMSGAVPAAAAQEAVEEDIPIAK	EINSDQATQGNISSDRGK
AALELLSLDLK	VTISNRLVSSPC[57.02146]C[57.02146]IVTSTYGWTANMER	MLEHLSSLPTQMDYK
GC[57.02146]EVTPDVNISGQK	VDQDSALHNDLQILK	HATIYPTEEELQAVQK
FLEEATR	REHINLGC[57.02146]DMDFDIAGPSIR	TESNQEVANPEHYIK
SADTLWDIQK	AGVSISVVHGNLSEEAAK	ITTGSSSAGTQSSTSNR
C[57.02146]IELDERLK	HGEVC[57.02146]PAGWKPGSDTIKPDVQK	APEEPNIQVNPLGIPVNSK
QLSNPQQEVQNIFK	RLYVGGLSQDISEADLQNQFSR	AKPYEGSILEADC[57.02146]DILIPAASEK
VVVAENFDEIVNNENK	TPIQAGGYGAFPVH	HMAAASAEC[57.02146]QNYAK
YEELQSLAGK	AIGGEFSDTNAAVEGTPLPK	NQALNTDNYGHDLASVQALQR
VVPDPNVIK	KAEVNTIPGFDGVVK	DLNSQADSLMTSSAFDTSQVK
QVDLIDLVR	APLRVQVQDNEGC[57.02146]PVEALVK	GQHDLESDVQQQLFK
VIPTLALLK	DATLTALDRGQQQVFK	NEEDAAELVALAQAVNAR
VTKPVQIQK	LC[57.02146]EAIC[57.02146]PAQAITIEAEPR	GQNALVELQTQRPIALELYK
ISMPDVDLHLK	SNAHYNLQNAFNLAEQHLGLTK	GDTANEIGQVLHFENVK
SPQESLSDLGAIESLRVPGK	ERLEQQVPVNQVFGQDEMIDVIGVTK	ENALVQMADGNQAQLAMSHLNGHK
NIPIPTLK	APEEPNIQVNPLGIPVNSK	SAGVQC[57.02146]FGPTAEAAQLESSK
VC[57.02146]NDEQLLLELQQIK	RVESIQC[57.02146]FQNTEAGSPTIMLLSLK	VPPAPVPC[57.02146]PPPSPGPSAVPSSPK
VIHDNFGIVEGLMTTVHAITATQK	SGAWDESGVFIYTTSNHIK	ERLEQQVPVNQVFGQDEMIDVIGVTK
NILNENDIVFIVEK	SPAVATSTAAPPPPSSPLPSK	IITITGTQDQIQNAQYLLQNSVK
VLIIGGGDGGVLREVVK	RQAFTPSSTMMEVFLQEK	GPLLEDGALSQAVSAGASSPEFTK
VTLLLSSK	MLIAQEGLLC[57.02146]GGSAGSTVAVAVK	LPLQANVYPMTTMAYIQDAK
LQSQLQENEEFQK	QTTVSNSQQAYQEAFEISK	GQLTTDQVFPYPSVLNEEQTQFLK
SMVPVQVQLDVPVVK	NEQQLFYISQPGSSVVTSLSPGEAVK	RDYGVQLVEEGADTFTAK
GPLLEEQALTK	TVQLTSSELESTLETLK	YSPTSPTYSPTSPVYTPTSPK
FITPEDLSK	DLEGENIEIVFAKPPDQK	TEFTQGMILPTMNGESVDPVGQPALK
LTELGTVDPK	IEFLQSHENQEIYQK	VSPASSVDSNIPSSQGYK
STVEGIQASVK	NTNDANSC[57.02146]QIIIPQNQVNR	GEMMDLQHGSLFLR
VHPEIINENGNPSYK	IRNAQLAQYNFILVVGEK	LRADVTTAFPTLGTDQVSELVPGK
GVDIVMDPLGGSDTAK	VELNALMTDETISNVPILILGNK	AAELIANSLATAGDGLIELRK
SIDLPIQSSLC[57.02146]R	LHGGTPANFLDVGGGATVHQVTEAFK	TSSAQVEGGVHSLHSYEK
QVAEAYEVLSDAK	GIPLATGDTSPEPELLPGAPLPPPK	KLETAVNLAWTAGNSNTR
ISPWLLR	FHMVDGNVSGEFTDLVPEK	QAAAAAAAAAATAAWTGTTFTK
NADMSEEMQQDSVEC[57.02146]ATQALEK	HIEDTGSTPSIGENDLK	GHAGSVDSIAVDGSGTK
LTQIQESQVTSHNK	KPMSLASGLVPAAPPK	AGGAGVPAFYTPTGYGTLVQEGGSPIK
GHYTEGAELVDSVLDVVRK	AGVVGPELHEQLLSAEK	ATMQNLNDRLASYLDK
VDLVLLGK	RC[57.02146]LNALEELGTLQVTSQILQK	QGGLGPMNIPLVSDPK
LALGQINIAK	GLQTVHINENFAK	GYGFVHFETQEAAER
NVLLDPQLVPGGGASEMAVAHALTEK	VLAQNSGFDLQETLVK	HVFGESDELIGQK
TIEDTLMTVK	SPATSC[57.02146]ELTPSNLNNK	DGELHIAEHPAGHLVLK
HFNLLSSK	DVPVAEEVSALFAGELNPVAPK	IRTEDSEASTC[57.02146]VIIK
FLSAEEYQQK	TLDLSNNQLSEIPAELADC[57.02146]PK	HLPTLDHPIIPADYVAIK
AADSLQQNLQR	VTHVALNPC[57.02146]C[57.02146]DWFLATASVDQTVK	WGLGGTC[57.02146]VNVGC[57.02146]IPK
VTIAQGGVLPNIQAVLLPK	VYAAATEDMDC[57.02146]LTFGSPVLMR	TPSTMENDSSNLDPSQAPSLAQPLVFSNSK
VVAEVGDIPTVLVQNK	TVEELLETGLIQVATK	EELNFTHIC[57.02146]EYTQK
YSPTSPTYSPTSPK	LRADVTTAFPTLGTDQVSELVPGK	HSAGELQQMMVEC[57.02146]SK
NQC[57.02146]LFTNTQC[57.02146]K	IMDHVEESLC[57.02146]SAATPK	TELAEPIAIRPTSETVMYPAYAK
LQAEIEGLK	HAELIASTFVDQC[57.02146]K	SHLLNC[57.02146]C[57.02146]PHDVLSGTR
LTNENMEITSALQSEQHVK	QDLEAEVSQLTGEVAK	EDLRSWTAADMAAQTTK
DILTAIAADLC[57.02146]K	VDVGGSEPASLSYLSFEGATK	SSVTSAAAVSALAGVQDQLIEK
VIDQQNGLYR	VAAQC[57.02146]SHAAVSAYK	FIGSPPGYVGHEEGGQLTK
IQNLEALLQK	VSLERLDLDLTADSQPPVFK	ALANVNIGSLIC[57.02146]NVGAGGPAPAAGAAPAGGPAPSTAAAPAEEK
AANVLLSEHGEVK	QGEYGLASIC[57.02146]NGGGGASAMLIQKL	RDAALAVAEAMADK
IMNTFSVVPSPK	YNNPAMLHNIDQEMLK	ASSHSSQTQGGGSVTK
VQEAVESMVK	SAAMTLNERFTSYQK	HYYEVSC[57.02146]HDQGLC[57.02146]R
STAGDTHLGGEDFDNR	HLVGVDSLIGPETQIGEK	SSTVATLQGTPDHGDPR
LYPVASLFTQK	EALGGQALYPHVLVK	VRAWGPGLEGGVVGK
VIHAIANSGK	DITSDTSGDFRNALLSLAK	TVEPPISQVGNVDTASELEK
DNWSPALTISK	NSVTGGTAAFEPSVDYC[57.02146]VVK	RDPALNSGVSQKPDPAK
AITDIIEMDSK	HQLEIFDALGSQAC[57.02146]SNK	HNEETGDNVGPLIIK
STLTDSLVC[57.02146]K	HC[57.02146]EDGIC[57.02146]TVTAGPK	KGDEVQC[57.02146]EIEELGVIINK
DLTSIVDIK	GAEPETGSAVSAAQC[57.02146]QVGPTR	GPAVGIDLGTTYSC[57.02146]VGVFQHGK
SFLSQGQVLK	ALVDHENVISC[57.02146]PHLGASTK	AVDHINSTIAPALISSGLSVVEQEK
DITPLQVVLPNTALHLK	SMAASGNLGHTPFVDEL	SVEMHHEALSEALPGDNVGFNVK
GQLNADEISLRPAQSFLMNK	NDVLAHQATVETVNK	APGSAGHYELPWVEK
VLRDNIQGITKPAIRR	ELC[57.02146]SLASDLSQPDLVYK	TPVGFIGLGNMGNPMAK
IIDVSTVK	KLEAAEDIAYQLSR	FEEHVQSVDIAAFNK
QLEDILVLAK	APGMNTIDQGMAALK	ALQDLENAASGDAAVHQR
TLVPHYC[57.02146]ELVGANPK	VANC[57.02146]SLGTATIISENLNNEVMMK	FLLHQETLPEQLLAEK
ANLQIDQINTDLNLER	SIAAC[57.02146]HNVGLLAHDGQVNEDGQPDLGK	DGVSAAVISAELASFLATK
LGADLLSEAVQK	QLMEQDASSSPSAQVIGLK	RSPNVPGDFPDC[57.02146]PAGMLFAEEQAK
TQPFISK	ITSADGHIESSALLK	LVINGNPITIFQERDPSK
QTIGLALQGK	GPSENVSQEQFTASMSHLLK	VGIPVTDENGNRLGESANAAK
AVELAANTK	HDDPALTLVAGLTSNKPTDK	LLQIAGISPHGNALGASMQQQVNQQIPQEK
FIC[57.02146]EQDHQNFLR	KLGVENC[57.02146]YFPMFVSQSALEK	QLSSSVTGLTNIEEENC[57.02146]QR
EGSPVLLNC[57.02146]LMYK	GGPPLAMASEWVNC[57.02146]SC[57.02146]PR	IQC[57.02146]TLQDVGSALATPC[57.02146]SSAR
QLTVTQQSQEEVAR	NNGTAHFLEHMAFK	KDEESGGGSNPFQHLEK
RKLDPEIVPEEK	ERFGIVTSSAGTGTTEDTEAK	SGGGGDIHQGFQSLLTEVNK
VLSIGDGIAR	TFDLYANVRPC[57.02146]VSIEGYK	LGHVVMGNNAVSPYQQVIEK
IMDPNIVGSEHYDVAR	AASQSTQVPTITEGVAAALLLLK	HLFLTSKPMVYLVNLSEK
GNDISSGTVLSDYVGSGPPK	ENDAHLVEVNLNNIK	KEEELQAALARVEEEAAQK
NVLGHMQQGGAPSPFDR	AIGSASEGAQSSLQEVYHK	QPGPVTNGQLQQPTTGAASGGYIK
IETWHKPDLGTQENVHK	IGQGASGTVFTATDVALGQEVAIK	IGPILDNSTLQSEVKPILEK
FADIVSILDK	VGSLDNVGHLPAGGAVK	STAQQELDGKPASPTPVIVASHTANK
EGGLGPLNIPLLADVTR	ERPTPSLNNNC[57.02146]TTSEDSLVLYNR	QPAIMPGQSYGLEDGSC[57.02146]SYK
QVFLATWK	ALMLQGVDLLADAVAVTMGPK	EIENGHIFTVNDQFTSK
NLPPSGAVPVTGIPPHVVK	NATVHPGLELPLMMAK	RGTGGVDTAAVGGVFDVSNADR
GINTLVTYDMVPEPK	HLC[57.02146]C[57.02146]LQALSAVSTHPSIVK	HFYQPIWTLVGAGAK
LLVPEIDEVMRK	TVIGC[57.02146]SGFHGDC[57.02146]LTLTK	MLIAQEGLLC[57.02146]GGSAGSTVAVAVK
VMQVLNADAIVVK	ILESDRKEPLFGISTGNLITGLAAGAK	GQYISPFHDIPIYADK
VLEPEGSPSLC[57.02146]LLK	HSETFTRDNNMGLVK	LAQATQERTDLYAK
QIWQNLGLDDTK	NSALSAQLREAATQAQQTLGSTIDK	MEVDYSATVDQRLPEC[57.02146]AK
VRPSTGNSASTPQSQC[57.02146]LPSEIEVK	ISNTAISISDHTALAQFC[57.02146]K	HLNEIDLFHC[57.02146]IDPNDSK
QWFINITDIK	AVQLTQAMDTSTVGVLLAAK	HGYIGEFEIIDDHRAGK
APGFAHLAGLDK	VNLNHEVSNEDVLTK	NVTNNFDERPISVGGNK
WSLLQQQK	TPQVGDRVLVEATYNPNMPFK	SGHSSVEDAQATMELYK
TYFPHFDLSHGSAQVK	STNGDTFLGGEDFDQALLR	STSFRGGMGSGGLATGIAGGLAGMGGIQNEK
AQDEGLLSDVVPFK	SLEDALAEAQRVNTK	DLAALLHDGIPVVSSSSGK
TLVPELIK	QLAEEPMDTDQGNSMLSAIQSEVAK	RFGFPEGSVELYAEK
TPPVVIK	FIRELFESSTNNNK	ILVNHQSFPNEENDVDK
DGVADVSIEDSVISLSGDHC[57.02146]IIGR	ITDGLHALQEASNK	LYTGPGLAIHC[57.02146]MQVHK
VIPAADLSQQISTAGTEASGTGNMK	TAAELLQSQGSQAGGSQTLK	SYLSGGAGAAGGGGADPGNK
SC[57.02146]AEWVSLSK	QFIDSNPNQPLVILEMESGASAK	EGPYDVVVLPGGNLGAQNLSESAAVK
SGTALENPVLLNK	QVASPFTLIIDDPSGNSFVENPHAPQK	SGTLGHPGSLDETTYER
EMVELPLRHPALFK	RLQQTQNQVDEVVDIMR	EPNSENVDISSGGGVTGWK
LFPDVLFPADSEHNK	LVEALC[57.02146]AEHQINLIK	DVISNTSDVIGTC[57.02146]EAADVAQK
VDSLLENLEK	VSQFLVDGVC[57.02146]TVANC[57.02146]VGK	RLAETQEEISAEVAAK
FGELVMTK	KDEDIPLFPVQTK	VLTDSGSLDSTIPGIENTITVTTEQLTTASFPVGSK
DLSTVEALQNLK	TSDISTLGHLVITTQGGYVK	HVIPMNPNTDDLFK
NGLLTEHNIC[57.02146]EINGQNVIGLK	TATESFASDPILYRPVAVALDTK	APEVNLNAPDVDVHGPDWNLK
C[57.02146]LIDLGK	SENGLEFTSSGSANTETTK	VMSEFNNNFRQQMENYPK
ELGIWEPLAVK	IGNILDLC[57.02146]TALSALSGIPADK	HLDAC[57.02146]ETMGNATAIC[57.02146]SDK
QLEPVYNSLAK	VSNSPSQAIEVVELASAFSLPIC[57.02146]EGLTQR	HIQSNLDFSPVNSASSEENVK
FASHC[57.02146]LMNHPDLAK	TSRPENAIIYNNNEDFQVGQAK	FC[57.02146]FTPHTEEGC[57.02146]LSER
NNPPTLVGDFTK	GLVNLQSGAPKPEENPSLNIQFK	TDDEVVQREEEAIQLDGLNASQIR
ISLQQELSR	AAELIANSLATAGDGLIELRK	VGDSQNPLLSDGDLSTMIGK
NWC[57.02146]ALITETAGSLK	AQMSNFLASTTNQQEIASLDVK	SLHSAGPPLLAVTAAPPAQPLAK
SVVLMSHLGRPDGVPMPDK	KLGEMWNNLNDSEK	GLQAQIASSGLTVEVDAPK
DGNVLLHEMQIQHPTASLIAK	AHVFEC[57.02146]NLESSVESIISPK	HGDEIYIAPSGVQK
ALAITSK	SVC[57.02146]PVTSGFSSPSPSAAAAAQEVR	EIYYHGEPISVNVHVTNNTNK
VLPVGVLYK	RDYGVQLVEEGADTFTAK	ATQMPEGGQGAPPMYQLYK
MSLPDVDLDLK	ATPLSSTVTLSMSADVPLVVEYK	HC[57.02146]HAAAATYILEAGK
SAFLLQNLLVGHPEHK	NILQLHDLTTGALLK	GAC[57.02146]ASHVSTMASFLK
IIETLTQQLQAK	DNHLLGTFDLTGIPPAPR	EAIQQQQNQLVWVSEGK
GVDLVLNSLAEEK	SGAMEMAGLC[57.02146]PAAC[57.02146]MQTPR	NVIDGDLC[57.02146]EQFNSMEPNK
MEYDGILIAGGPGNPALAEPLIQNVRK	APEVNLNAPDVDVHGPDWNLK	NAIDDGC[57.02146]VVPGAGAVEVAMAEALIK
TVLQQVIEDGSK	TVNELQNLTAAEVVVPR	LQAVEVVITHLAPGTK
STELLLGVK	AEQPDGLILGMGGQTALNC[57.02146]GVELFK	TGQEYKPGNPPAEIGQNISSNSSASILESK
HWILPQDYDHAQAEAR	KGIDYDFPSLILQK	IGFEC[57.02146]TC[57.02146]PAGFQLLDQK
TVATFILQK	AAAIGIDLGTTYSC[57.02146]VGVFQHGK	LLGPDAAINLTDPDGALAK
VNNSSLIGLGYTQTLKPGIK	KLGALTAEEIALK	ANC[57.02146]IDSTASAEAVFASEVK
YPASTVQILGAEK	FEGEPATHTQPGVQLQSNTYDLQESNVR	NLVRLDPILC[57.02146]DC[57.02146]ILEK
TNYLVMGR	NQQITHANNTVSNFK	SFC[57.02146]PGGTDSVSPPPSVITQENLGR
STGFETLVVTSEDGITK	RDENVC[57.02146]NFLEGGLLIGGSDNK	SPAGLQVLNDYLADK
NEGC[57.02146]QVYGFLEVNK	GAAAAAAASGAAGGGGGGAGAGAPGGGR	RDENVC[57.02146]NFLEGGLLIGGSDNK
SAHAGTYEVR	LQFHNVKPEC[57.02146]LEAYNK	YLLGVQPAWGSAEAVDIDR
IC[57.02146]VNGDDAHPLWK	ELFQTPGHTEELVAAGK	TSAGTTDPEEATRLLAEK
LYESLLVGSLPDMNK	LGQAELVVIDEAAAIPLPLVK	LGPETPLAMDRFPYLALSK
AIQIVTPPVDK	IGGDAATTVNNSTPDFGFGGQK	RQLQQLQEGTLQEYQK
APNTPDILEIEFK	LPQQSHSAFGATSSSSGFGK	TTPSVVAFTADGERLVGMPAK
SQPDMAIMAVNSFVK	TVAQSQQLETNSQRDFK	APPYQEPPWGGPATAPYSLETLK
EFPGFLENQK	ALGDSSPSQAMQEYIAVVK	GAEPETGSAVSAAQC[57.02146]QVGPTR
RQAFTPSSTMMEVFLQEK	FEEHVQSVDIAAFNK	QGC[57.02146]EEAVSQVEPLPSLMK
VTGSLETK	TMQALEIELQSQLSMK	LAPITSDPTEATAVGAVEASFK
LSVEGFAVDK	GLGLGANLTEAQALTPTGPSR	ALNALC[57.02146]DGLIDELNQALK
EGQWDC[57.02146]SVC[57.02146]LVR	LQFHDVAGDIFHQQC[57.02146]K	TVIGC[57.02146]SGFHGDC[57.02146]LTLTK
GNDPNVSLVPK	NAIDDGC[57.02146]VVPGAGAVEVAMAEALIK	RQSYDISIVAQVDQTGSK
ELPILQK	ITINPGC[57.02146]VVVDGMPPGVSFK	SPSPASTSTVPNMTDAPTAPK
VLELEPNNFEATNELRK	NDQDTWDYTNPNLSGQGDPGSNPNK	GNDQVRFELSC[57.02146]YSLAPQIK
QLLC[57.02146]GAAVGTREDDK	IVNGHLQPNLVDLC[57.02146]ASVAELDDK	IREIADGLC[57.02146]LEVEGK
SMQPGTSLAK	TVIGELPPASSGSALAANVC[57.02146]K	VRIDQYQGADAVGLEEK
AIPLALEGK	QDTLVALRQQLEEVK	IEEVSDTSSLQPQASLK
DAANLLNDALAIREK	SMLQATAEANNLAAAASAK	RWVDPNSPVLLEDPVLC[57.02146]ALAK
ALQQGLVGLELK	VNNASLIGLGYTQTLRPGVK	NVVHQLSVTLEDLYNGATRK
IINTDNLLTEYQK	KVEAQLQELQVK	KYDFYINVC[57.02146]GPVSVSPC[57.02146]QPDSGAC[57.02146]QVAK
KEDVGTVVGIDLGTTYSC[57.02146]VGVFK	LNTLLQRAPQC[57.02146]LGK	FC[57.02146]IQAC[57.02146]NEAGEGPLSQEYIFTTPK
SVLAETEGILQK	GHAGSVDSIAVDGSGTK	TLNEADC[57.02146]ATVPPAIR
KIEISQHAK	AGGSASAMLQPLLDNQVGFK	AIGSASEGAQSSLQEVYHK
SMTPAQADLEFLENAK	KLELSDNRVSGGLEVLAEK	LGAVYDVSHYNALLK
MDAILTEAIK	FGLLDQDLSNIGPAYDNQK	QSFC[57.02146]AQEAPTASQGLLK
INQVFHGSC[57.02146]ITEGNELTK	GHSTC[57.02146]LSEGALSPDGTVLATASHDGYVK	TPSQDSDYINANFIK
SFSC[57.02146]FEK	WQHDLFDSGFGGGAGVETGGK	LVAGQQQVLQQLAEEEPK
LVQDVANNTNEEAGDGTTTATVLAR	MIAGQVLDINLAAEPK	SHPEVIGVFGESVK
ILQEYVEHQVDDAMMANAAQK	APSEEDSLSSVPISPYK	HSSWGDVGVGGSLK
DNSNIILLGDSQGDLR	AHGPGLEGGLVGKPAEFTIDTK	LPGAIC[57.02146]SLTC[57.02146]GGADIGTAMAK
EYSGFAGVSRPR	TKPQDMISAGGESVAGITAISGK	VGTETVRAPGSLVISAYAVC[57.02146]PDITATVTPDLK
IFAFDLDAK	HLPDQEQLNSLSQFK	LPQVAEEISGPLTSANK
ITESVAETAQTIK	NC[57.02146]GC[57.02146]LGASPNLEQLQEENLK	HTLGENIADNGGLK
TPAQYDASELK	GHVEC[57.02146]VDVLINQGASILVK	VNNSSLIGLGYTQTLKPGIK
GMLNGAVPSEATK	KMEGVTNAVLHEVK	GRPMVISSGMQSMDTMK
DAANLLNDALAIR	DALNLAQMQEQTLQLEQQSK	IQFMC[57.02146]GEDASNAMPVIFGK
GQTLVVQFTVK	NLTEQNSYSNIPHEGK	DLETQVIQLNEQVHSLK
NLLLLANSTEEQQK	VAGHPNIVINNAAGNFISPTER	GPC[57.02146]VSENEIGTGGTC[57.02146]QWK
LLEPVLLLGK	KIEQQGGFTFENK	SC[57.02146]SGVEFSTSGSSNTDTGK
ILSVELGK	MIINEELMASLDQPTQTVVMHR	NC[57.02146]ASPSSAGQLILPEC[57.02146]MK
AAALDIAMIK	MGLGHEQGFGAPC[57.02146]LK	VSLDVNHFAPDELTVK
DTFNGNLPFLFK	EVGDGTTSVVIIAAELLK	EFRVVLPC[57.02146]SVQEYQVGQLYSVAEASK
LLQAQGVEVPSK	KQEIEKPVAVSELFTTLPIVQGK	AQDGSHPLSLQDLIEK
EFLPEGQDIGAFVAEQK	LEAAIAEAEERGELALK	ITDFIKFDTGNLC[57.02146]MVTGGANLGR
TLTFALR	ASELHLLETPLVVK	LAGANPAVITC[57.02146]DELLLGHEK
LLLEIPEK	LLQAVTDLGWSRPTLIQEK	KYDGYTSC[57.02146]PLVTGYNR
VMSQEIQEQLHK	LSELDDRADALQAGASQFETSAAK	FHVIVAEC[57.02146]APFC[57.02146]QGHEMAVNLSK
IGPLGLSPK	SHMMDVQGSTQDSAIK	LREIFGLYGQTTGK
AIFENTLSTYPK	SMLQATAEANNLAAVAGAR	KLSTLPITVDILAETGVGK
TLAAEMQELRVR	ENALVQMADGNQAQLAMSHLNGHK	ATNESEDEIPQLVPIGK
NPLIINSIIDK	SVEMHHEALSEALPGDNVGFNVK	SLC[57.02146]IPFKPLC[57.02146]ELQPGAK
GEFGGFGSVSGK	FLDGNEMTLADC[57.02146]NLLPK	LQQHQSMPGTMAEAEDLDGGTLSR
DIFGASDPYVK	ISENFHC[57.02146]DLNSDQFK	YGLIYHASLVGQTSPK
LGMENDDTAVQYAIGR	ERVEAVNMAEGIIHDTETK	APQETYADIGGLDNQIQEIK
SPPSTGSTYGSSQK	IMVVGSTINDVLAVNTPK	LGFAGLVQEISFGTTK
VSLLGPVTTPEHQLLK	HILYGC[57.02146]SELFNATQFIK	AIVDALPPPC[57.02146]ESAC[57.02146]TVPTDVDK
MFEIVFEDPK	DATNVGDEGGFAPNILENK	SGGLSVEVC[57.02146]GPALSQQWK
TLAPTWEELSK	GLAYVEYENESQASQAVMK	LHEQLTESEQAAQC[57.02146]YIK
LDPITGR	SRSVIEQGGIQTVDQLIK	FANHVSGTLETALGK
TPQGWREVFVDIDPQVSDK	NVTGHYISPFHDIPLK	AAYLQETGKPLDETLK
LHISPSNMTNQNTPEYMEK	GNDISSGTVLSDYVGSGPPK	HMGLMLATC[57.02146]SADGIVR
LVGFISAIPANIHIYDTEK	NHTLQEQVTQLTEK	IDATSASVLASRFDVSGYPTIK
EYLVTLAK	IRTLQEQLENGPNTQLAR	TNRLAELEEFINGPNNAHIQQVGDR
TLQEVTQLSQEAQR	ALQDLENAASGDAAVHQR	HPELFEALGIAQPK
NLILAGVK	NLNLNAALHPDEINIEILNDSHTPGTK	ERVEAVNMAEGIIHDTETK
APLDIPVPDPVK	VPFLEVNDPGEPSGLETLK	VGDVVEFRGPSGLLTYTGK
TVLSSHK	AINVLLEGNPDTHSWEMVGK	KIEEAMDGSETPQLFTVLPEK
TLDVFNITIAR	HIGSIDPNC[57.02146]NVSEVVK	SC[57.02146]GSSTPDEFPTDIPGTK
TELDAHLENLLSK	REPFLLSGGDDGALK	DNHLLGTFDLTGIPPAPR
IQSQFTDAQK	SGTGIAAMSVMRPEQIMK	AIGAVPLIQGEYMIPC[57.02146]EK
NVGLDIEAEVPAVK	LGAASLGAEDPETQVVLINAVK	LLQDVRQDLADVVQVC[57.02146]EGK
SYMIPENEFHHK	ALGLVTPAGVLLAGPPGC[57.02146]GK	HSSVYPTQEELEAVQNMVSHTER
EFIEMWR	VLQHYQESDKGEELGPGNVQK	LGHAETDEQLQNIISK
HLPTLDHPIIPADYVAIK	LSQAYAISAGVSLEGQQLFQTIHK	DPGMGAMGGMGGGMGGGMF
SFLEDIRK	GAFIDQSQSLNIHIAEPNYGK	FMADC[57.02146]PHTIGVEFGTR
LLGSLYALGIPK	LGQGIGPIHLNEIQC[57.02146]TGNEK	ADVQTDAGC[57.02146]LSEPVASALIPVK
ISNTAISISDHTALAQFC[57.02146]K	NLTQEQLIRQQLLAK	QSVFSAPSLSAGASAAEPLDR
VLTQEDFQK	AKPYEGSILEADC[57.02146]DILIPAASEK	HELLQPFNVLYEK
AIEEGVNHMWTVSAFQQHPR	KGDILLDENC[57.02146]C[57.02146]VESLPDK	NLTQEQLIRQQLLAK
GLSEDVSISK	SVNLTEQNSNNSAVPYK	KPTPIQLNPAPDGSAVNGTSSAETNLEALQK
NNQITNNQR	TGQATVASGIPAGWMGLDC[57.02146]GPESSK	LRIAAENELNQSYK
EELPVIPK	NPNGYC[57.02146]GLGGTGVSC[57.02146]PVGIK	HVLNLLDEIENIK
QMPYFGEK	STAALSGEAASC[57.02146]SPIIMPYK	TSHLSDTGISALVEIPK
SNYNLPMHK	MPPYDEQTQAFIDAAQEAR	LATLGGSQALGLDGEIGNFEVGK
AAIAQLNGK	TPVVQNAASIVQPSPAHVGQQGLSK	TRGAEDDLNTVAAGTMTGMLYK
VLVLSQDYGK	NGLLTEHNIC[57.02146]EINGQNVIGLK	IELHGKPIEVEHSVPK
SLDLTQYC[57.02146]FPEK	EENIQTLLINPNIATVQTSQGLADK	FTNTQITEHYSTC[57.02146]IK
TVEELFVNC[57.02146]K	LQAVEVVITHLAPGTK	GRVFANAPDSAC[57.02146]VIGLK
MINLSVPDTIDER	ILNNSGLPITSAIDLEDAAK	IDSIADHVNSAAVNVEEGTK
LTEIRGPVTIVSGK	FGVQMDRVDQSAVGFEYQGK	FVTSTSDHFVEGQTVAAK
TLQLDNNFEVK	VANTSSFHTTPNTSLGMVQATPSK	LC[57.02146]ADSAC[57.02146]QQNTVTSSGDLVAK
QRITADLLSNGIDVYPQK	RWVDPNSPVLLEDPVLC[57.02146]ALAK	AHFQNFPNGVTDFIK
LLQIIDTTLLK	SQEATEAAPSC[57.02146]VGDMADTPR	DLGADIILDMATLTGAQGIATGK
LQEMEGTVK	EGPYDVVVLPGGNLGAQNLSESAAVK	NAPAIIFIDELDAIAPK
APDVEGQGLDWSLK	ERHVSIQEAESYAESVGAK	SPLIESTANMDNNQSQK
SVLELIPELNEK	TIDNADSSTLHAVTFLR	TAVVVGTITDDVRVQEVPK
GALQNIIPASTGAAK	EAEVVLC[57.02146]GGTESMSQAPYC[57.02146]VR	NLPPSGAVPVTGIPPHVVK
MQQEAQHVLFLSK	KIENC[57.02146]NYAVELGK	AFVAIGDYNGHVGLGVK
LQATLDMQSGIIHAAEEK	RAAVGQESPGGLEAGNAK	YHVVSGADDYTVK
FEDVVNQSSPK	VIDPVTGKPC[57.02146]AGTTYLESPLSSETTQLSK	RNQDLAPNSAEQASILSLVTK
GLVNLQSGAPKPEENPSLNIQFK	KLTQIQESQVTSHNK	MPGNPYSSNEPGIGPLMR
IMSQSQVSK	VERDIGEGNLSTAAAAALAAAAVK	NEDIPNVAVYPHNGMIDLK
GIPLATGDTSPEPELLPGAPLPPPK	ENPHATSNSIFINWK	TPSNEMTPVTIDLVK
AIALFTPDAC[57.02146]GLSDPAHVESLQEK	AQHTHDAITEAAQLMK	YIAEPSMHSMPAVTLSPNGK
GC[57.02146]LVTASADK	FTNTQITEHYSTC[57.02146]IK	LMC[57.02146]SLC[57.02146]HC[57.02146]PGATIGC[57.02146]DVK
LQPFATEADVEEALR	DELHIVEAEAMNYEGSPIK	DPVPGYSVPAAEHSTITAWGK
SGFEDMFAK	LC[57.02146]ADSAC[57.02146]QQNTVTSSGDLVAK	HHAAYVNNLNVTEEK
STLADYSAQK	AENNSEVGASGYGVPGPTWDR	IQDVGLVPMGGVMSGAVPAAAAQEAVEEDIPIAK
AQVEQELTTLR	NC[57.02146]DISVHLVEVSQK	AAEAHVDAHYYEQNEQPTGTC[57.02146]AAC[57.02146]ITGDNR
ESLREVQLEELEAAR	VEGTEPTTAFNLFVGNLNFNK	GRTGLIPSNYVAEQAESIDNPLHEAAK
TPALIVYGDQDPMGQTSFEHLK	QREEYQPATPGLGMFVEVK	QAPELSLSSQDLELVTK
NAISLPQLNQAAYDSLVVGK	RLQGQLEQGDDTAAERLEK	TKPYIQVDIGGGQTK
VAFPLEVVQK	RTPNNVVSTPAPSPDASQLASSLSSQK	MGLGHEQGFGAPC[57.02146]LK
DLFDYSPPLHK	SPMVEQAVQTGSADNLNAK	GIQQATTGVSQETSENPGNK
LGAVGGSGFK	SHLLDC[57.02146]C[57.02146]PHDILAGTR	TPLFSDGVEMDTPQLDK
YQAVTATLEEK	GNLYSFGC[57.02146]PEYGQLGHNSDGK	HINDSAPEVRDAAFEALGTALK
DPNIVIAK	VLAGETLSVNDPPDVLDR	QGQETAVAPSLVAPALNKPK
SHTVVIGFGPSELQELGK	MQEAMTQEVSDVFSDTTTPIK	RSALQSINEWAAQTTDGK
YKPLDLRPK	KSELLPAGWNNNK	DLLSTQPSETLASSDSFASTQPTHSWK
GEVLGDVLQLETLK	ADMGGAATIC[57.02146]SAIVSAAK	NNQFQALLQYADPVSAQHAK
NLFEDQNTLTSIC[57.02146]EK	VTNSTELQHQLDK	VHELQGNAPSDPDAVSAEEALK
TLPAAPASTNTTATPSLTHMVPAK	MLVDDIGDVTITNDGATILK	KQGGLGPMNIPLVSDPK
MVSDINNGWQHLEQAEK	LAQANGWGVMVSHR	TPSSSQPERLPIGNTIQPSQAATFMNDAIEK
LQLNIVEMK	THTQDAVPLTLGQEFSGYVQQVK	YEQAIQC[57.02146]YTEAISLC[57.02146]PTEK
NWTPELQK	HIQSNLDFSPVNSASSEENVK	HTLSIGDMVTGTVK
LFLFHTSLPIAEAPGK	DLLLTSSYLSDSGSTGEHTK	NEFITLAHVNPQSFPAPK
DPNAFLFDHLLTLKPVK	RSALQSINEWAAQTTDGK	VIHLSNLPHSGYSDSAVLK
VIQC[57.02146]LQK	VTAEADSSSPTGILATSESK	LPQSQLSHQDLQLVK
LTSVVMEK	VEHEISEGNVATAAAAALASAATK	NQDEC[57.02146]VIALHDC[57.02146]NGDVNR
LIC[57.02146]C[57.02146]DILDVLDK	KVDGSVNAYAINVSQK	TVEELLETGLIQVATK
C[57.02146]LGLTEAQTR	LLYDLADQLHAAVGASR	LQATLDMQSGIIHAAEEK
DLVEVADILEK	TVAGGAWTYNTTSAVTVK	TVAGGAWTYNTTSAVTVK
AVGSISSTAFDIR	RVIISAPSADAPMFVMGVNHEK	SNLAYDIVQLPTGLTGIK
IASLPQEVQDVSLLEK	ATESGAQSAPLPMEGVDISPK	VANVIVDHSLQDC[57.02146]VFSK
ITLDNAYMEK	QDPELAYISSNFITGHGIGK	LEVDAIVNAANSSLLGGGGVDGC[57.02146]IHR
INVYYNESSSQK	AAELAVQNEVGLVDNPLK	ITINPGC[57.02146]VVVDGMPPGVSFK
AEAGDNLGALVR	SC[57.02146]PETLTHAVGMSESPIGPK	SPAPPLLHVAALGQK
LVFPQDLLEK	DDVAQTDLLQIDPNFGSK	VTVRFPPEASGYLHIGHAK
DLVGLAIENLHK	AQGPAASAEEPKPVEAPAANSDQTVTVKE	NRPTSISWDGLDSGK
IWADIPAPK	QTELFAHFIQPAAQK	NILQLHDLTTGALLK
AILILDNDGDRLFAK	EILVGDVGQTVDDPYATFVK	VMPFSTAC[57.02146]NTPLSNFESHQNYK
TIEDDLVSALVR	AAMPRIYELAAGGTAVGTGLNTR	HNQELTSQLLAAENK
NTDQGVYLGLSK	VDQSLHTNTSLDAASEYAK	LSLQDAVSQGVIDQDMATR
VTAPDVDLHLK	DGTVLC[57.02146]ELINALYPEGQAPVK	HSVEVQVNVMSENILTGAK
LQSQLLSLEK	DTADVVHPFFLAQK	LYGSAGPPPTGEEDTAEK
FSLPQEK	DNTVIDHTLPTPEAAEFLK	SHIMPAEFSSC[57.02146]PLNSDEEVNK
TQPTSLPK	TVFEALQAPAC[57.02146]HENLVK	VINIC[57.02146]AHVLDDVAPGPAIK
VNVTVDYIRPASPATETVPAFSER	VIEDVAFAC[57.02146]ALTSSVPTTK	ALVDHENVISC[57.02146]PHLGASTK
LIDEC[57.02146]VSQIVLHR	VEVFRQTVADQVLVGSYC[57.02146]VFSNQGGLVHPK	FRPLQLETINVTMAGK
GVTIASGGVLPNIHPELLAK	NAPAIIFIDELDAIAPK	DVDRIIGLDQVAGMSETALPGAFK
SNSQVPQQSHFTK	MLEHLSSLPTQMDYK	HTQENC[57.02146]ETWGVNGETGTLVDMK
FPELNYQLK	GSTAHFSGFESC[57.02146]SNGVISNK	VIEDVAFAC[57.02146]ALTSSVPTTK
LIQEEQILR	IDRYTQQGFGNLPIC[57.02146]MAK	HQLLEADISAHEDRLK
GLIDLTLDK	DLLSTQPSETLASSDSFASTQPTHSWK	ILTATVDNANILLQIDNAR
VYEGERPLTK	RYSSEVATESPLDFTK	YPSHSFIGEESVAAGEK
IVAEEFLK	IGPILDNSTLQSEVKPILEK	HGGFVYYQEGC[57.02146]C[57.02146]LVR
QLLSNELLLTQMEK	AASGFNAMEDAQTLRK	RDPGVITYDLPTPPGEK
VPVHDVTDASK	SIEEQLGTEIKPIPSNIDK	TVEEVLGHFGVNESTGLSLEQVK
LSLSEGGLVPSSK	AAALVDRYSTPASLLAAYDAC[57.02146]ATPK	ALSSSADDASLVNASISSSVK
EAVTFDQANPTQILGK	VTRADVDVQPYAFTTK	RDVVGNDVATILSR
LETNPDIKPSNVEPMEK	IEGC[57.02146]HIC[57.02146]TSVTPGEPQVFLGK	EIADLGEALATAVIPQWQK
LVPQQLAH	LAEQAERYDDMATC[57.02146]MK	VLTAEELNAAQTSVAYGC[57.02146]IK
TQAIVC[57.02146]QQLDLTHLK	HTHIDKPDC[57.02146]SGPPMDISNK	NPGYPQSEGLLGEC[57.02146]MIR
FAPVVAPK	FNGEDIDTISPTLGFNIK	GVNLPGAAVDLPAVSEK
LLQEAPGK	IITLEEGDIILTGTPK	VANC[57.02146]SLGTATIISENLNNEVMMK
IPAANILGHENK	EEELNAIRTENSSLTK	SPSLDVTVPEAELNLETPEISVGGK
DVDRIIGLDQVAGMSETALPGAFK	DRVNDVC[57.02146]TNGQDLIK	AAQYQVNQAAAAQAAATAAAMTQSAVK
LLIGTLYHR	TELEDTLDSTAAQQELR	AGLLAGDRLVEVNGENVEK
DFIDSLGLLHEQNMAK	SPLIESTANMDNNQSQK	APPVDDAEVDELVLQTK
EVAWNLTSVDLVR	FIQQTYPSGGEEQAQYC[57.02146]R	HPTALGLEVGQEIQVK
SEDFSLPAYMDR	QAHLC[57.02146]VLASNC[57.02146]DEPMYVK	DNERVVGFHVLGPNAGEVTQGFAAALK
LTLSALVDGK	IHPMAYQLQLQAASNFK	STQAATQVVLNVPETR
GALPLDTVTFYK	LLHEVQELTTEVEK	TVVVNC[57.02146]NPETVSTDFDEC[57.02146]DK
LSLTQDPVVK	SVSHQTVQQLVLEK	AHQDIHTQLQDVK
AQTEGINISEEALNHLGEIGTK	GAAAAATGQPGTAPAGTPGAPPLAGMAIVK	GSEVGFHGAAPDISVK
VDTYVEFPLR	KVEELEGEITTLNHK	ASAFALQEQPVVNAVIDDTTK
LVLDPYLLK	EAESC[57.02146]DC[57.02146]LQGFQLTHSLGGGTGSGMGTLLLSK	LPYDVTPEQALAHEEVK
STGPITVAEYMK	KGPGEVAGTVTGQK	ANLQQAIVTPLKPVDNTYYK
ALASTC[57.02146]KPELQK	GTIVLASPGWTTHSISDGK	APGAIGPYSQAVLVDR
GNDPNVNIVPK	ELVNLIDNHQVTVISGETGC[57.02146]GK	LEPIETNQNAVFQYISR
ALAEVDVISLEQGK	DC[57.02146]HC[57.02146]LGDVLIENTK	RVVALSMSPVDDTFISGSLDK
VLVDMSR	ASLQETHFDSTQTK	STTSDIPHMLNQVESK
TASVFLLEK	AAESVSKPDVSEEAPGPSK	VIDPVTGKPC[57.02146]AGTTYLESPLSSETTQLSK
LASTPFK	NVAADIAVQLC[57.02146]ESVANK	QEPVITDSYSGSTPSITSLIK
QILGVIDK	AVETVHNLC[57.02146]C[57.02146]NENK	ETGFHLTTTNQGASAAGPGFSLK
VMEHFIK	EAESC[57.02146]DC[57.02146]LQGFQLTHSLGGGTGSGMGTLLISK	TRSNPENNVGLITLANDC[57.02146]EVLTTLTPDTGR
IMQHLEGEGLK	LFLNETQTQEITEDIPVK	VVNVANVGAVPSGQDNIHR
LC[57.02146]EAIC[57.02146]PAQAITIEAEPR	SMVEEGTGLRLLEAAAQSTK	VC[57.02146]EVVDGFIYVANAEAHK
IMQNTDPHSQEYVEHLK	EGAAGAGVAQAGPLVDGELLR	GAFIDQSQSLNIHIAEPNYGK
EGLPVALDK	KLQEESDLELAK	LVTEMGTYATQSALSSSRPTK
GAVLVC[57.02146]DMSSNFLSKPVDVSK	FGVSSSSSGPSQTLTSTGNFK	TTPSYVAFTDTERLIGDAAK
LTVSNVLK	IRVNAVNPTVVMTSMGQATWSDPHK	KMEGVTNAVLHEVK
LMVPLLK	SQGDMQDLNGNNQSVTR	HGFLEEFITPIVK
GPILC[57.02146]FVGPPGVGK	LYGAQFHPEVGLTENGK	SEMEMAHLYSLC[57.02146]DAAHAQTEVAK
YLPSIINDVK	AHSPMIAVGSDDSSPNAMAK	LDNTTAAVQELGRENQSLQIK
TASLFEQK	TLDQVLEDVDQC[57.02146]C[57.02146]QALSQR	KLEAAEDIAYQLSR
SAYVSYDVQK	HQLLEADISAHEDRLK	VMQQQQQTTQQQLPQK
LSSQISAGEEK	HYVGHGNAINELK	KSEEVFQLQEQINK
SLEDALAEAQRVNTK	ASENPVLQNIQADPTIVC[57.02146]TSFK	HVVTLLQVQDC[57.02146]HVLK
LMPEIVATASK	IDSIADHVNSAAVNVEEGTK	AQGPAASAEEPKPVEAPAANSDQTVTVKE
LLPDTILEK	DRPENVHGGILADDMGLGK	GNDISSGTVLSDYVGSGPPK
GDTANEIGQVLHFENVK	VREVSQPDWTPPPEVTLVLTK	GLEHVTVDDLVAEITPK
NVLSETPAIC[57.02146]PPQNTENQRPK	TPFLLVGTQIDLRDDPSTIEK	VTGQNQEQFLLLAK
IMALDIDERHLLR	HHITPLLSAVYEGHVSC[57.02146]VK	ANATVDGLEQGYVVC[57.02146]PSEK
LLNTVEETTK	DILRAPVDITGQFEK	HELLSLASSNHLGK
LVTELTNLIK	VIPAADLSQQISTAGTEASGTGNMK	IRLISLTDENALSGNEELTVK
ISMPDIDLNLTGPK	LGNDFMGITLASSQAVSNAR	RLDQELDFILSQQK
QAFTDVATGSLGQGLGAAC[57.02146]GMAYTGK	KEEELQAALARVEEEAAQK	ALRETLPAEQDLTTK
AVIEHNLLSASK	LQQQLTQAAQELAAEK	HVVQSISTQQEK
EDGAISTIVLR	FNEC[57.02146]GHVLYADIK	RPSNLAVTVDDSAEFK
ALPLIVGAQLIHADK	GQASQITASNLVQNYK	LAQDFLDSQNLSAYNTRLFK
ALAEAADVGAQMIK	NFC[57.02146]SAVQYGNAQIIEC[57.02146]LK	GSTHPQPGVSPPAAPAAPGPK
TIELIEFEK	NPSTNFQEPVQPLTQQQVAQMQLK	IQVTPPGFQLVFLPFADDK
VSQLMEWTNK	AGLLAGDRLVEVNGENVEK	VSQPIEGHAASFAQFK
TPNTFAVC[57.02146]TK	LRFPAEDEFPDLSAHNNHMAK	SKPGAAMVEMADGYAVDR
VVSQYSSLLSPMSVNAVMK	VAVTSSSSSSSSSSSIPSAEK	TQHEEFVTSLAQQQQQQQQQQQQLQMPQMEAEVK
EVLNMLK	VLVHPPQDGEDEPTLVQK	LVSPGSANETSSILVESVTR
EMDNFLAQMEAK	LAQQQAALLMQQEER	LAELEEFINGPNNAHIQQVGDR
VPVITSSK	SLTYLSILRNPVTNK	QQNVDQAVATLQGEGLSVTGTVC[57.02146]HVGK
VVSEDFLQDVSASTK	LSLDGQNIYNAC[57.02146]C[57.02146]TLR	EALLSSAVDHGSDEVK
VELQELNDRFANYIDK	QGQIITC[57.02146]PAVC[57.02146]NFQTGEYVVVHDNK	LFADAVQELLPQYK
GAGPGC[57.02146]YLAGSLTLSK	TITLEVEPSDTIENVK	GRSPDELPSAGGDGGK
DGVWNLQNEVTK	FIAHVPVPSQQEIEEALVR	ENPHATSNSIFINWK
VFLENVIR	ARNEYLLALEATNASVFK	QTVADQVLVGSYC[57.02146]VFSNQGGLVHPK
LIEC[57.02146]GWK	HVTTQGVEENIQEVVGHITEGVC[57.02146]RPLK	DVFHNHGIHATTIQPEFASVGSK
LPTTAASTPDAVDK	GLVAVITGGASGLGLATAER	AQALRDNSTMGYMAAK
SPISQLDC[57.02146]LNRDNYIR	FC[57.02146]IQAC[57.02146]NEAGEGPLSQEYIFTTPK	YDIPATAATATSPTPNPVPSVPANPPK
DDIPVFLR	SASSSAAGSPGGLTSLQQQK	RYAIC[57.02146]SALAASALPALVMSK
IC[57.02146]DQWDALGSLTHSR	NSGELEATSAFLASGQR	LPGQDESTAGTSEQNDILK
IGDFGLVTSLK	AVYSTNC[57.02146]PVWEEAFR	VYNENLVHMIEHAQK
SAIQANDHHPR	QAQLAQTLQQQEQASQGLR	GGETVMVNAAAGAVGSVVGQIAK
GSVDSNWIVGATLEK	LAENFC[57.02146]VC[57.02146]HLATGDMLR	HTLDGAAC[57.02146]LLNSNK
QVEPLDPPAGSAPGEHVFVK	VPADTEVVC[57.02146]APPTAYIDFAR	IPC[57.02146]ESPPLEVVDTTASTK
SAYALGGLGSGIC[57.02146]PNRETLMDLSTK	KIPSLNVDC[57.02146]AVLDC[57.02146]EDGVAANK	VAVVLMDTQGAFDSQSTVK
LSLEEFIRGAK	SWVGFSGGQHHTVC[57.02146]MDSEGK	HLAGLGLTEAIDK
AAEEAASTLASSIHPEQC[57.02146]IK	VGIDTPDIDIHGPEGK	LGVENC[57.02146]YFPMFVSQSALEK
GPAVGIDLGTTYSC[57.02146]VGVFQHGK	ADHQPLTEASYVNLPTIALC[57.02146]NTDSPLR	QDRTLTIVDTGIGMTK
APWELLELR	RDVPGFAIGGLSGGESK	QETFDAGLQAFQQEGIANITALK
TLFLAVQVQNEEGK	GLQTSQDARFYALSASFEPFSNK	GFGDGYNGYGGGPGGGNFGGSPGYGGGR
MAIPVLWK	HGEPEEDIVGLQAFQER	DKYPNLQVIGGNVVTAAQAK
YPALIGNLVK	RPLDDGVGNQLGALVHQR	KLGEMWNNLNDSEK
AALLNQHYQVNFK	KVESLQEEIAFLK	ENDAHLVEVNLNNIK
VVAIGEC[57.02146]GLDFDRLQFC[57.02146]PK	LASVPAGGAVAVSAAPGSAAPAAGSAPAAAEEK	VPFLEVNDPGEPSGLETLK
AHLLADMAHISGLVAAK	IPNIYAIGDVVAGPMLAHK	VASGVLSPPPAAPPPSSSSVPEAGGPPIK
LTDC[57.02146]VVMR	FEMLNAELEENQELANSR	VLGQLTETGVVSPEQFMK
EPNSENVDISSGGGVTGWK	DEERHVGDLGNVTADK	VGC[57.02146]NPNEDVAIFAVDSLR
EIIFQGPISAAGK	LHQLAMQQSHFPMTHGNTGFSGIESSSPEVK	DSLTDLYVQHAIPLPQR
LSNIFVIGK	RGPSEETGGAVFDHPAK	LRHTHVQDGEAGGITQQIGATNVPLEAINEQTK
ELPQVSFVK	RIEPLSPELVAAASAVADSLPFDK	ENMNLSEAQVQALALSR
EDVSESVGASGQRPVFC[57.02146]PVHK	HNNQQALSHSIEEGLK	LGQSDPAPLQHQMDIYQK
LQELTDLLQEK	GSLLGC[57.02146]SIDITSAADSEAITFQK	LQGIDLDRTVQQVNQEK
ITELESVSLPTPEIQSDFLHSK	GQEVETSVTYYRLEEVAK	SVAEGLSGSLVQEPFQLATEK
NLATTVTEEILEK	RSALQSINEWAAQTTDGKLPEVTK	VNAEGSVDSVFSQVC[57.02146]THLDALK
MAGTAFDFENMKR	GAHNGQGLGNAFLSHISAC[57.02146]DGIFHLTR	AHVLAASVEQATENFLEK
SYELPDGQVITIGNER	SPSPASTSTVPNMTDAPTAPK	GIGMGNIGPAGMGMEGIGFGINK
EILIPVFK	VC[57.02146]NDEQLLLELQQIK	GPVAVTGASTPEGTAPPPPAAPAPPK
ITQEDIEGILQK	FQGQTC[57.02146]EMC[57.02146]QTC[57.02146]LGVC[57.02146]AEHK	MVSISNYPLSAALTC[57.02146]AK
QAGPASVPLRTEEEFK	EGSIWNHQPC[57.02146]FLK	EIGWTDVGGWTGQGGSILGTK
LVGHQNLHQK	TRGAEDDLNTVAAGTMTGMLYK	VLETPQEIHTVSSEAVSLLEEVITPR
DVLSVAFSSDNR	NNPVHLITEEDLK	SGDPGPSVVGLVSIPGMGK
DIILQSNPLLEAFGNAK	FNWNHC[57.02146]GEMAPAC[57.02146]K	VGKDELFALEQSC[57.02146]AQVVLQAANER
VYIVHGVQEDLR	DGETSGSQEDQLC[57.02146]TALVNQLNK	HIMSEPEEITTMSGQK
LIEFLLK	LINDC[57.02146]HGSVSEASSEQK	SPISSGSGGSHMSGTSSSSGMK
VSGPDLDLNLK	NVIIWGNHSSTQYPDVNHAK	FLQEHGSDSFLAEHK
VFNC[57.02146]ISYSPLC[57.02146]K	SFQIQTSTSLGTSQISQK	RPSTSQTVSTPAPVPVIESTEAIEAK
MFPFIMEGTK	AQGPAASAEEPKPVEAPAANSDQTVTVK	IQHNGNC[57.02146]QLNEENLSTK
NVLC[57.02146]GNIPPDLFAR	VDIEGPDVNIEGPEGK	HC[57.02146]PSAVVPVELQK
LGQALTEVYAK	KTQEQLALEMAELTAR	VLMLTLQNDPPSLETGVQDK
TESNQEVANPEHYIK	EAIQQQQNQLVWVSEGK	SADEPMTTFVVC[57.02146]NEC[57.02146]GNR
GDSLDSVEALIK	HLEINPDHSIIETLR	AEVRLQFHDVAGDIFHQQC[57.02146]K
MDQAIIFC[57.02146]R	RPWITGDESIVGLMK	HEPLVLFC[57.02146]ESC[57.02146]DTLTC[57.02146]R
GIVVTAYSPLGSPDRPWAKPEDPSLLEDPR	QQLSAEELDAQLDAYNAR	ATAAPAGAPPQPQDLEFTK
LQAGEYVSLGK	VGDSQNPLLSDGDLSTMIGK	GSLTEGALAHSGNPVSK
GIPHLVTHDAR	TNQIDLLQAEISENQAIIQK	HWILPQDYDHAQAEAR
C[57.02146]NNVLYIR	RMATEVAADALGEEWK	LHISPSNMTNQNTNEYLEK
RC[57.02146]LNALEELGTLQVTSQILQK	ILDSVGIEADDDRLNK	MQGSITTPGSIALAQAQAQAQVPAK
IDQLQEELLHTQLK	AGESVLVHGASGGVGLAAC[57.02146]QIAR	SIQTPQSHGTLTAELWDNK
NLQQQYLQINQEITELHPLK	YGLIYHASLVGQTSPK	YSTKPDAVFAGAMPTMASVK
VHVQTINAK	GQC[57.02146]DLELINVC[57.02146]NENSLFK	AAVPSGASTGIYEALELRDNDK
SPELVQAMFPK	RVVALSMSPVDDTFISGSLDK	MTNGFSGADLTEIC[57.02146]QR
ALPLPHFDTINLPEK	SGDSGGGMYVINLHK	LIQFC[57.02146]AIDELGTNYPK
EAPPMEKPEVVK	LKPYFLTDGTGTVTPANASGINDGAAAVVLMK	GHSTC[57.02146]LSEGALSPDGTVLATASHDGYVK
LQDAEIAR	GANIQLLDLPGIIEGAAQGK	LTSDPTDIPVVC[57.02146]LESDNGNIMIQK
NGEDLGVAFWISK	LREIFGLYGQTTGK	WNTDNTLGTEITVEDQLAR
GFSLLATEDK	EFRFEPSSQMIEVQEGQNLK	REDGGYTFTATPEDFPK
LVELTQK	KEPTQAVVEEQVLDK	LGVC[57.02146]FDVPTASVTEIQEK
SFVPLLDSK	AFTKPEEAC[57.02146]SFILSADFPALVVK	LSEVLQAVTDHDIPQQLVER
SQAEDVRVEGSFPVTMLPGDGVGPELMHAVK	LC[57.02146]SQMEQLEQENQQLK	EHPYLFSQC[57.02146]QAIHC[57.02146]R
STPVNVPISQK	HMAAASAEC[57.02146]QNYAK	MREANFTVSSMHGDMPQK
SQEQLAAELAEYTAK	RNVTVQPDDPISFMQLTAK	AGLSPANC[57.02146]QSDRVNLEK
AQSPGAVEEILDRENK	NNQFQALLQYADPVNAHYAK	HIADLAGNSEVILPVPAFNVINGGSHAGNK
TPTTTPPETQQSPHLSLK	KYDFYINVC[57.02146]GPVSVSPC[57.02146]QPDSGAC[57.02146]QVAK	GQHLSDAFAQVNPLK
VAQLAVINSLEK	GVAVDGLNQLTVTTGSEGLLK	FLDGNEMTLADC[57.02146]NLLPK
SC[57.02146]GHQTSASSLK	AMLSGPGQFAENETNEVNFR	KPWQLQGEVTAQK
SKVDQIQEIVTGNPTVIK	TGEAYVQFEEPEMANQALLK	SIHLAC[57.02146]TAGIFDAYVPPEGDAR
GLTMLDHEQVTPEDPGAQFLIR	VC[57.02146]EDLDTSVNLAWTSGTNC[57.02146]TR	KFDPMGQQTC[57.02146]SAHPAR
SIFSAVLDELK	SGAAQGLAEVMAGLGVEK	ALGLVTPAGVLLAGPPGC[57.02146]GK
LVFLGEQSVGK	VLLAEEGIAPLSSAGPGK	HTGPGLLSMANQGQNTNNSQFVITLK
LLSESAQPLK	DETVSDC[57.02146]SPHIANIGR	KPEC[57.02146]QSDWQC[57.02146]PGK
SEFVILR	DVDRIIGLDQVAGMSETALPGAFK	TVLHTGSAPSSSTPFNK
MPLIGLGTWK	HPELFEALGIAQPK	QASIQHIQNAIDTEK
STNVVYQAHHVSR	GLEHVTVDDLVAEITPK	GLSGAQDPFPGPAPVPVEVVQK
GPGEVAGTVTGQK	SPSDLHISPLAK	EGGQYGLVAAC[57.02146]AAGGQGHAMIVEAYPK
LLSSYLQK	TVEEAENIAVTSGVVRK	NLAMEATYINHNFSQQC[57.02146]LR
GIWKPETPQDSSGLAPFK	THINIVVIGHVDSGK	QDLEAEVSQLTGEVAK
DAHLLVESK	LDNTTAAVQELGRENQSLQIK	SNTSPEELGPLANQLTSDYGR
ADATNVNNWHWTER	MQQHFEFEYQTK	DPVHTVSLQQFIYEK
TGVPDGIMQFIK	MQQEAQHVLFLSK	QISSSSTGC[57.02146]LSSPNATVQSPK
LFIGMISK	LYTGPGLAIHC[57.02146]MQVHK	NSALSAQLREAATQAQQTLGSTIDK
EITALAPSTMK	WNTDNTLGTEITVEDQLAR	DFTVSALHGDMDQK
SPLAELGVLK	GEHSIVYLKPSYAFGSVGK	HYGPGWVSMANAGK
VTNSTELQHQLDK	YINENLIVNTDELGRDC[57.02146]LINAAK	TVTNAVVTVPAYFNDSQR
GDPVAILK	EAYALC[57.02146]HC[57.02146]LPVLSTDK	EHVNVVFIGHVDAGK
ERPTPSLNNNC[57.02146]TTSEDSLVLYNR	KVTAMQLYEC[57.02146]QLIDK	IVGGVTHANSYYK
ASLSLIEK	NALQQENHIIDGVK	KVTAMQLYEC[57.02146]QLIDK
NLPVPVYLRPLDEK	GSEVGFHGAAPDISVK	VVGIHMQGLGC[57.02146]DEMLQGFAVAVK
QLAVYEEFAR	ADVQTDAGC[57.02146]LSEPVASALIPVK	RSVGELPSTVESLQK
NAPAIIFIDELDAIAPK	SPLTQEQLIPNLAMK	RGPSEETGGAVFDHPAK
EGMNIVEAMER	IFHPNVGANGEIC[57.02146]VNVLK	AAESVSKPDVSEEAPGPSK
EILVGDVGQTVDDPYATFVK	TYNVDRQVPDSAATATAYLC[57.02146]GVK	KLEEEQIILEDQNC[57.02146]K
FQEHIIQAPKPVEAIK	VVAEGFDSANGINISPDDK	LYTEGYQVPPGATYTAIEAPK
SFQSTVTGELNAPYSK	IMQNTDPHSQEYVEHLK	LLSEEVFDFSSGQITQVK
LSLDGQNIYNAC[57.02146]C[57.02146]TLR	VLGQLTETGVVSPEQFMK	GDPTGAGPEASLEPGADSVSMQAFSR
GLQVDLQSDGAAAEDIVASEQSLGQK	VANVIVDHSLQDC[57.02146]VFSK	LPDDDPTAVAGSFSC[57.02146]TMK
SQTDQLVLIFAGK	IQVHYYEDGNVQLVSHK	AELTSSAPAC[57.02146]YALAISPDAK
ALNIVDQEGSLLGK	EDLRSWTAADMAAQTTK	GPAFNMASPESDFGINLK
QESPPAAAVRPFTPQPSK	ANDLTHSLSSYLK	SLGTGAPVIESPYGETISPEDAPESISK
SPGAPGPLTLK	ALEAAQIIIDVLQLPMSK	GAEAANVTGPGGVPVQGSK
NILDLVNEFPEK	HVDYVVDQVVGK	TVQGSGHQEHINIHK
QLFNSLATQEGEWK	VAGALAEAGVGLEEIAK	SHYADVDPENQNFLLESNLGK
FAVYLPPK	LQVELDNVTGLLSQSDSK	QAGGFLGPPPPSGK
LVESLPQEIK	VVTSEALC[57.02146]GVPVLVLANK	SPLPVAFEYVGWGPAK
AAGISLIVPGK	NRQILLYSATFPLSVQK	LVVWEAAQNGADEGTELASNTHNIAQDLSNK
EATQILSVPK	EPLFGISTGNLITGLAAGAK	MRIESLSSQLSNLQK
ILNPEEIEK	DLPIHAC[57.02146]SYC[57.02146]GIHDPAC[57.02146]VVYC[57.02146]NTSK	VDQDSALHNDLQILK
GVVDSDDLPLNVSR	LTLYDIAHTPGVAADLSHIETK	KPAPVPAEPFDNTTYK
ILADQQDK	TIIITC[57.02146]SFTPGSC[57.02146]TLTAYK	VTIAQGGVLPNIQAVLLPKK
EAESC[57.02146]DC[57.02146]LQGFQLTHSLGGGTGSGMGTLLISK	THMVVANTMEDFQK	EEELNAIRTENSSLTK
VSGHVITDIVEGK	ALPC[57.02146]IVDVRDEQQISAAVEK	GFVEPDHYVVVGAQR
HFVLDEC[57.02146]DK	EEPLHSIISSTESVQGSTSK	HAASTVQILGAEK
QQIDAMVGSLAGEAK	HPVTGQFLYQDSNWASK	NASTFEDVTQVSSAYQK
IVSLPEC[57.02146]FNSPYGAK	KYSEFLPSMQSAQGLITQVDK	SSSADFGTFNTSQSHQTASAVSK
LDLSVVENGGLK	NPDGTMNLMNWEC[57.02146]AIPGKK	GHFGPINSVAFHPDGK
FFADDTQAALTK	VNNSSLIGVGYTQTLRPGVK	FIQENIFGIC[57.02146]PHMTEDNK
AVFGELPSGGGTVEK	LDSLQDIGMDHQALLK	SPGSTPTTPTSSQAPQK
TNDQDGLISGILR	YC[57.02146]ADQQPENHEVDTSVSGAGC[57.02146]TTYK	FQYC[57.02146]VAVGAQTFPSVSAPSK
NLLFAAK	ETGFHLTTTNQGASAAGPGFSLK	VPFC[57.02146]PMVGSEVYSTEIK
DILLRPELEELR	GIGMGNIGPAGMGMEGIGFGINK	ALADLVHSHIQSNELC[57.02146]SK
NKPIVNIDPQTAELNHLK	LVINGNPITIFQERDPSK	FRHFNALGGWGELQNSVK
EGSIWNHQPC[57.02146]FLK	QGTAGSVINNPYVIMDK	VGTGEPC[57.02146]C[57.02146]DWVGDEGAGHFVK
IGSTIDDTISK	DAQVVQVVLDGLSNILK	VEVFRQTVADQVLVGSYC[57.02146]VFSNQGGLVHPK
FLDQSLGEQVVK	KLDASC[57.02146]AANNPSLK	GINSSNVENQLQATQAARK
VNDTIQIDLETGK	FLVQNIHTLAELK	KLLDSWFTSTQEK
SIQADGLVWGSSK	DNRFAVALDSEQNNIHVK	EQTEQILRDIQQHK
ALELC[57.02146]EILAK	GNIELASSEPQHFTTTVTR	MPIEGSENPERPFLEK
ILPDLLAQYDSSK	HFYQPIWTLVGAGAK	STNGDTFLGGEDFDQALLR
EVDIYTVK	HFTIDDFEIGRPLGK	RC[57.02146]QEAQNGSESEVWTHQSK
KPLPDHVSIVEPK	LLSEEVFDFSSGQITQVK	VLDAESMHDC[57.02146]VSVVK
ELDTLNNEIVDLQREK	LQENLQQLQHSTNQLAK	GLTVQQWDALYTDLPNR
ELNLSFC[57.02146]EIK	GHVDILAPTVQELAALEK	LIQSHPESAEDLQEK
EIADLGEALATAVIPQWQK	DHASIQMNVAEVDK	MAPSETHGAAAIFK
FTATASLGVIHK	GRPGAAELPSVMLLNGDC[57.02146]PESLK	EQLEAAKPEPVIEEVDLANLAPR
VFDPVPVGVTK	GC[57.02146]WDSIHVVEVQEK	QAGPASVPLRTEEEFK
C[57.02146]LQIPEK	NGGLGHMNIALLSDLTK	DLYANTVLSGGTTMYPGIADRMQK
LSC[57.02146]STWNYQK	AMGVVVATGVNTEIGK	MGQLGLGNQTDAVPSPAQIMYNGQPITK
MTPSYEIR	STTSDIPHMLNQVESK	LMELHGEGSSSGK
ATISNDGATILK	TNLSAVVAAQSNWEK	VVSQYHELVVQAR
SQLDIIIHSLKK	LAQDFLDSQNLSAYNTRLFK	VDIDVPDVNVQGPDWHLK
NYPDPVSIIQK	HSSWGDVGVGGSLK	VQEQVHTLLSQDQAQAAR
ILILGLDGAGK	VC[57.02146]LLGC[57.02146]GISTGYGAAVNTAK	LVISHEEELIPLHK
FPSLLTHNENMVAK	NEILDEVISLSQVTPK	RTDDIPVWDQEFLK
FHNELNAHIK	VNNSSLIGLGYTQTLKPGIK	AFADALEVIPMALSENSGMNPIQTMTEVR
FLDKPEDVLLK	HFTVMNYDPDVVLK	FNAHGDANTIVC[57.02146]NSK
EVIPISDPELK	IQFMC[57.02146]GEDASNAMPVIFGK	IETIEVMEDRQSGKK
EENLC[57.02146]QAFSDALLC[57.02146]K	REVDDLGPEVGDIK	YASIC[57.02146]QQNGIVPIVEPEILPDGDHDLK
QIQFADDMQEFTK	TTARDQDLEPGAPSMGAK	KVESLQEEIAFLK
SLTEYLQNVEQK	LGGSAVISLEGKPL	TAAELLQSQGSQAGGSQTLK
ILTTIEDLDQK	AAGC[57.02146]NIPVASVAAGFPAGQTHLK	QEAQAGPWPFSSSQTQPAVR
DLQEVIELTK	ERPEAPDQTLPPLNNFSVAEC[57.02146]QLMK	VYC[57.02146]ENQPMLPIGLSDIPGEAMVK
LEAAEDIAYQLSR	HGQLANEAAFLPVPQK	IPVENILGEVGDGFK
NLMEDFQK	LYEQHHVVQDMLVPMK	ALIVEPSRELAEQTLNNIK
VVNIVPVIAK	QSTDPFATSSTDPFSAANNSSITSVETLK	HPSSPEC[57.02146]LVSAQK
QLIVGVNK	TLETQSALGPALQAAFK	LYC[57.02146]LSGHPTLPC[57.02146]NVLK
ELILFSNSDNER	SFAANGIQAHPESSTGSDAR	EHNGQVTGIDWAPESNR
VLALLDVPDK	DENAIYFLGNSLGLQPK	AEQPDGLILGMGGQTALNC[57.02146]GVELFK
DGVYVLDLAAK	NVTNNFDERPISVGGNK	NSGELEATSAFLASGQR
LGLENAEALIR	GSLTEGALAHSGNPVSK	GVAVDGLNQLTVTTGSEGLLK
SDQNLQTALELTR	KPPLLNNADSVQAK	VQETGDIVISNAYVDLAPTSGTSAK
VMMVALGR	IC[57.02146]RDLSHIGDAVVISC[57.02146]AK	HASPILPITEFSDIPR
TSQVGAASAPAK	NRPTSISWDGLDSGK	LQEELSQAESTIDELK
IAPYSVEIK	IQDHQVVINC[57.02146]AIPK	YQQLFEDIRGQSDIAITK
SQFEELC[57.02146]AELLQK	RATVAPEDVSEVIFGHVLAAGC[57.02146]GQNPVR	ALTDAGC[57.02146]NLNPLQYIK
DTYVSSFPR	APPYQEPPWGGPATAPYSLETLK	GESPLTDC[57.02146]YGPFSGQLIATMK
EFPDVLEC[57.02146]TVSHAVEK	GPPLGGGEGEAESADTMPFVMLTRK	VWQLGSSSPNFTLEGHEK
SFSTLFLETVK	GLVEPVDVVDNADGTQTVNYVPSR	LAGPQLVQMFIGDGAK
IEVIEIMTDR	SIHLAC[57.02146]TAGIFDAYVPPEGDAR	TGTITTFEHAHNMR
DLEQPSQAAGINLEIIRSEASSNLK	TGPFAEHSNQLWNISAVPSWSK	EEPLHSIISSTESVQGSTSK
SNVSDAVAQSTR	MVSISNYPLSAALTC[57.02146]AK	QRSQVEEELFSVR
TALALEVGDIVK	LPQVAEEISGPLTSANK	TPQVGDRVLVEATYNPNMPFK
LFPGFEIETVK	FTALSSESIENLPSVFGSNPK	AVENGSEALMILDDQTNK
EIPSATQSPISK	HSMNPFC[57.02146]EIAVEEAVR	HISDGVADSGLTLK
GSPLVVISQGK	ETTESLHGDISSLK	NISSAQIVGPGPKPEASAK
ELISLVK	VPFC[57.02146]PMVGSEVYSTEIK	TLETQSALGPALQAAFK
GALMLENLQK	LEQIDGHIAEHNSK	LLSDTVASDPGVLQEQLATTK
ALTERLDALLLEK	SPEGQFTQLMTLPK	AC[57.02146]LDYPVTSVLPPASLC[57.02146]K
ALLPVLAK	SDAEYTNSPLVPTFC[57.02146]TPGLK	TLNAHEHFVTSLDFHK
NNWEVSALSR	KEAESC[57.02146]DC[57.02146]LQGFQLTHSLGGGTGSGMGTLLISK	NDMVELLGPRPFAEK
EFSPFGSITSAK	HLQDLMEGLTAK	GTIVLASPGWTTHSISDGK
APGASPGNPLSPSLSDK	IETDHWPGPPSFAVVGPDMK	DSLVQSC[57.02146]PGSLSLC[57.02146]AGVK
FMDQHPEMDFSK	EGAAEGPLDPSGYNPAK	SGSKFPVFNMSYNPAENAVLLC[57.02146]TR
LVILEGELER	GAEGLGEEGGLHQDPLR	ELC[57.02146]SLASDLSQPDLVYK
ILDILGETC[57.02146]K	LPEDPLLSGLLDSPALK	LSQLEEHLSQLQDNPPQEK
LFRFDAEVSQWK	EANIRVVSEDFLQDVSASTK	LFLFHTSLPIAEAPGK
TIQMGSFRINPDGSQSVVEVPYAR	AALLNQHYQVNFK	DEERHVGDLGNVTADK
TSIAIDTIINQK	TREAQQALGSAAADATEAK	HEQGLSTALSVEK
KLDEAVAEAHLGK	DVALSSGSAC[57.02146]TSASLEPSYVLR	HHSLGGQYGVQGFPTIK
VVGGFDRVLLDAPC[57.02146]SGTGVISK	GIIRPGTAFELLEAQAATGYVIDPIK	TGYGELNGNAGEREISLK
TTFQENTQSISVR	MLLDPMGGIVMTNDGNAILR	SLEGADLPNLLFYGPPGTGK
GLGTDEDSLIEIIC[57.02146]SR	ASLGSLEGEAEAEASSPK	NATVHPGLELPLMMAK
VKPFVVR	DLNGILLLDTALQTPVSK	GQDHC[57.02146]GIESEVVAGIPR
IQDVGLVPMGGVMSGAVPAAAAQEAVEEDIPIAK	QASDYGINHAQLPLGNFVK	SELVANNVTLPAGEQRK
ITISPLQELTLYNPER	SSQTSGTNEQSSAIVSAR	EVQMHSFPLQFTLHC[57.02146]ALLANK
DVDPDVIQTHLDK	ALSDHHIYLEGTLLKPNMVTPGHAC[57.02146]TQK	LHDFQDEIVENSVTK
NTPENLHEMAK	SEGGEDYTGATVIEPLK	QLYETTDTTTRLQAEK
EALESVEVLIK	QEAQAGPWPFSSSQTQPAVR	HLVESTNEMAPLK
LLMLIDSSTLEPTK	NC[57.02146]ASPSSAGQLILPEC[57.02146]MK	HGAGAEISTVHPEQYAK
VDIEAPDVSLEGPEGK	FMADC[57.02146]PHTIGVEFGTR	AVHEQLAALSQAPVNKPK
LGGTIDDC[57.02146]ELVEGLVLTQK	FPSLLTHNENMVAK	KLENC[57.02146]NYAVELGK
VNAEGSVDSVFSQVC[57.02146]THLDALK	DLRLAIALGDAVNHPTPMAAAANEVYK	AAGC[57.02146]NIPVASVAAGFPAGQTHLK
STNTSQTGLVGTK	RLDQELDFILSQQK	TYITDPVSAPC[57.02146]APPLQPK
LSENAGIQSLLLSK	AAALEFLNRFEEAK	KPALQSSVVATSK
QIFPVLDC[57.02146]K	GPHVDVSGPDIDIEGPEGK	IAPSFAVESIEDALK
IYELAAGGTAVGTGLNTR	EAATQAQQTLGSTIDK	AVTGYRDPYSGSTISLFQAMQK
SVLIGEFLEK	HGGSLGLGLAAMGTAR	HFSGESYLC[57.02146]SGALK
FNPFVTSDR	HLQLAIRNDEELNK	TAANLVVETGQDGVQIR
AGYPQYVSEILEK	NEVLEDHVQNNAEQLGAFAAGVK	KQEGPATQVDSAVGTLPATSPQSTSVQAK
VSASPLLYTLIEK	GEYQGVFHC[57.02146]AVETAK	LNATNIELATVQPGQNFHMFTK
DMFPGPYPR	IEALQNHENESVYK	GLVEPVDVVDNADGTQTVNYVPSR
ETDLLILFK	NLNPVWDEIVVLPIQSLDQK	LAQQQAAAAAAAAAAASQQGSAK
FKIPEMHLK	TPVEGAQTSIYLASSPEVEGVSGR	GLGHQVATDALVAMEK
GIDYDFPSLILQK	GLHVVEVTYDDVPIPNSPFK	ATTPASTANSDVATIPTDTPLK
HHYESLQTAK	AHQDIHTQLQDVK	VLRPPGGGSNFSLGFDEPTEQPVRK
LMIWDTR	TAESQTPTPSATSFFSGK	ATNVC[57.02146]TRFEDSPSYVK
GPTSQESQLNAMK	TVLMNPNIASVQTNEVGLK	DLLLTSSYLSDSGSTGEHTK
LGNLFLNEDLEVK	DPSGLSGDVLINGAPRPANFK	QQVASLETNDPILGFQATNER
IFLQDIK	KQGGLGPMNIPLVSDPK	DIHFMPC[57.02146]SGLTGANIK
LQEEMLQREEAENTLQSFRQDVDNASLAR	SLSGKPSGSLGIVSNNSVETIGLLQSTSGK	LGNDFMGITLASSQAVSNAR
NAGVEGSLIVEK	RGHVFEESQVAGTPMFVVK	QGPVSQSATQQPVTADK
SIEEAMNEIR	DKPHVNVGTIGHVDHGK	AAAAASAAGPGGLVAGK
MESALDQLK	SHLLNC[57.02146]C[57.02146]PHDVLSGTR	MSQNFHTSYAETLGK
ASAALAALEK	NLYEGLVMTEVQIQK	QTTVSNSQQAYQEAFEISK
GC[57.02146]IEPGPGHWGELSR	VRTDITYPAGFMDVISIDK	IELLC[57.02146]QDQVLDPNMDLR
VEIATLTR	DIIEHLNTSGAPADTSDPLQQIC[57.02146]K	NVPILYTASQAC[57.02146]LQHPDVAAYK
VFRTYNASITLQQQLK	EIEELQSQAQALSQEGK	ITSADGHIESSALLK
TVFSADPNVVDLHK	DEAVGALHLIQAAK	KPESFFTQFDAVC[57.02146]LTC[57.02146]C[57.02146]SR
VASLEEVPFAAASIGQVHQGLLR	IDTIEIITDRQSGK	IITLEEGDIILTGTPK
MVPVSVQQSLAAYNQRK	GPAAAQGSAAAPAEPK	KYDAFLASESLIK
FASFNAYENHLK	SGGVNQYVVQEVLSIK	NGQLAASVETAGDSELFLMK
QVSDLISVLR	AERDSALETLQGQLEEK	SPAESC[57.02146]DLLGDIQTC[57.02146]IR
TC[57.02146]DGVQC[57.02146]AFEELVEK	GESPLTDC[57.02146]YGPFSGQLIATMK	LHGGTPANFLDVGGGATVHQVTEAFK
SLAGFQESILTDK	GLTMLDHEQVTPEDPGAQFLIR	SINPDEAVAYGAAVQAAILMGDK
ALNLIGK	NPNTSEPQHLLVMK	QEASNLLQESNC[57.02146]SQYMEK
ADIGVAMGIAGSDVSK	LVLEQVVTSIASVADTAEEK	QNQTTSAVSTPASSETSK
SPAPPLLHVAALGQK	QGLETFKPDYSEQK	ERHVSIQEAESYAESVGAK
DFTPVC[57.02146]TTELGR	TTEPGVTGLLLAVEGPAAK	LLDGIQDNYTFAQPGIQMK
HPAKPDPSGEC[57.02146]NPDLR	TAGYYPNPPLVLSSDETLISK	IIQQAGQVWFPDSAFK
YLPQQQK	LSQLEEHLSQLQDNPPQEK	HLSC[57.02146]TVGDLQTK
FFLQDPQSQELDVQVK	NAQAIEDMVGYAQETQHEK	APIQTYVLGANNQETVK
IANAIMK	LGPGRPLPTFPTSEC[57.02146]TSDVEPDTR	GEQTSSGTLSAFASYFNSK
IVPNVLLEQGK	GQDHC[57.02146]GIESEVVAGIPR	WTSQHSNTQTLGK
GWQDVTATSAYK	YLAGADPSTVEMC[57.02146]YPPIIQSGGNYNLK	YTLPPGVDPTQVSSSLSPEGTLTVEAPMPK
LISLLNEK	EDSLAQAGETINALK	DPQGPGPGLEAFVSAAK
LNISFPATGC[57.02146]QK	EIADLGEALATAVIPQWQK	NFLYDIAGC[57.02146]SGTFTVQNR
STMDNPTTTQYASLMHSFILK	QLLQNPPAGVDPIIWEQAK	RDVPGFAIGGLSGGESK
VQSLQTALEK	VTDEC[57.02146]IQIMGGMGFMK	LASTNSSVLGADLPSSMK
QDPELAYISSNFITGHGIGK	ENVNATENC[57.02146]ISAVGK	QRITADLLSNGIDVYPQK
IGIPGVK	SAALPIFSSFVSNWDEATK	ITESEEVVSREVSGIK
NTETALDNKPC[57.02146]GPQC[57.02146]YQHLEGAK	GINSSNVENQLQATQAARK	DHIPITDSPVVVQQHMLPPK
VVDLLVIK	AFGYVC[57.02146]GGEGQHQFFAIK	TAIHTAAMDMLGGPGIESQC[57.02146]RK
VLEHQLLQTTK	TVQGSGHQEHINIHK	GELLGC[57.02146]FGLTEPNSGSDPSSMETR
VIELVDK	GVEITGFPEAQALGLEVFHAGTALK	GASGTREDPNLVPSISNK
DTALLLDPNIYR	KPLVEMDETPQVEK	NVLGHMQQGGAPSPFDRNFGTK
SFLTVPQGLVK	GPDGLTAFEATDNQAIK	AVIDLNNRWFNGQPIHAELSPVTDFR
GLDVDSLVIEHIQVNK	ANC[57.02146]IDSTASAEAVFASEVK	KEDGSEVGVGGAQVTGSNTRK
LALSIPAEK	NPLDIDASGVVGLSFSGHR	VPVLDEGLTSVETYTPAIR
EQMAQQLAEETQGFQR	QNRYDGQVAVFGSDLQEK	TILSNQTVDIPENVDITLK
NYLETGRGLC[57.02146]FPLVK	IQHNGNC[57.02146]QLNEENLSTK	NALPPVLTTVNGQSPPEHSAPAK
SNELGDVGVHC[57.02146]VLQGLQTPSC[57.02146]K	RPASVSSSAAVEHEQR	IIVDTYGGWGAHGGGAFSGK
SSPEPVALTESETEYVIR	SYTPLHAAASSGMISVVK	MFVEEVSTGQEC[57.02146]GVVLDK
LPQVAEEISGPLTSANK	SFMESGGTVLSTNWSDVGK	KQPALDVLYDVMK
SVILEAFSSPSEEVK	YLNAGAGGIAGAFIHEK	MAPYQGPDAVPGALDYK
GHLLPGVPVEDQSLPGEAR	WATHGEPSPVNSHPQR	VEHEISEGNVATAAAAALASAATK
VAPPAVLNDISK	GVTIASGGVLPNIHPELLAK	AHGPGLEGGLVGKPAEFTIDTK
QLGGSVELVDIGK	HSVEVQVNVMSENILTGAK	IEQLQNHENEDIYK
LNDHFPLVVWQTGSGTQTNMNVNEVISNR	DLTDGHFENILADNSVNDQTK	GAAAAAAASGAAGGGGGGAGAGAPGGGR
GPHLANSILFQSSGLTNGIIEEK	AQDGSHPLSLQDLIEK	VVAAPQRPGTEPQPEMPDTVLQSETLK
NIQVSHQEFSK	HVGNQQYNVTYVVK	LHQLAMQQSHFPMTHGNTGFSGIESSSPEVK
AQQVSQGLDVLTAK	ARPFPDGLAEDIDKGEVSAR	VQTLQFHPFEAQTLISGSYDK
TAIHTAAMDMLGGPGIESQC[57.02146]R	DQGSFTEVVSISNLGMAK	QLILVGDHC[57.02146]QLGPVVMC[57.02146]K
GQEYPAIVEFAPFQK	IDVDAPDIDIHGPDAK	HGLTYATIDGSVNPK
LAANISGDK	TAEAQLAYELQGAREQQK	IGTYTGPLQHGIVYSGGSSDTIC[57.02146]DLLGAK
LMQGFNEDMAIEAQQK	KLNC[57.02146]QVIGASVDSHFC[57.02146]HLAWVNTPK	EALGGQALYPHVLVK
LYLVDLAGSEK	RILEDQEENPLPAALVQPHTGK	QSIAIDDC[57.02146]TFHQC[57.02146]VR
EMAIPVLEAR	HEPLVLFC[57.02146]ESC[57.02146]DTLTC[57.02146]R	QREEYQPATPGLGMFVEVK
AIADTGANVVVTGGK	TGVGYPQLSAVMEC[57.02146]ADAAHGLK	GTGVVTSVPSDSPDDIAALR
FAYTGTEMR	SLLEQYHLGLDQK	ELAEEEPHLVEQFQK
DLFHIPPSYK	AHFQNFPNGVTDFIK	SRSVIEQGGIQTVDQLIK
AAAAASAAGPGGLVAGK	TFEEDPAVGAIVLTGGDK	THEDIEAQIREIQGK
LSSTQQSLAEK	VTDTQEAEC[57.02146]AGPPVPDPK	AAMFTAGSNFNHVVQNEK
DGTILC[57.02146]TLMNK	IGASLADVDPMQLDSSVR	IPGGATLVFEVELLK
ALLQEFDNAVLSK	LKDPANFQYPAESVLAYK	HYEDAQVPLTNHK
ALNVEPDGTGLTC[57.02146]SLAPNIISQL	DAHSIHGTNPQYLVEK	HLQTGENHTSVDPR
TELDAHFENLLAR	HGEVC[57.02146]PAGWKPGSETIIPDPAGK	IDQLQEELLHTQLK
MLLDLQTK	QLRFEDVVNQSSPK	ELFQTPGHTEEAVAAGK
YLC[57.02146]IASK	SYLSGGAGAAGGGGADPGNK	FVEGAREVEMDAVGK
ASYILMEK	VEGTDVTGIEEVVIPK	QDPFQESGLHLSPTAAEAK
VDEAIALFQK	LIEVANLAC[57.02146]SISNNEEGVK	TAFHQEQGHQLLK
ALQDLENAASGDATVR	RQLQQLQEGTLQEYQK	TFDLYANVRPC[57.02146]VSIEGYK
NFPQTALVSFATTGEK	IGIIGGTGLDDPEILEGRTEK	IQAGEGETAVLNQLQEK
NVLSLTNKGEVFNELVGK	EAVTFDQANPTQILGK	HEQILVLDPPTDLK
IGNTGGMLDNILASK	TLLQGSGC[57.02146]LAGIYLEDTK	RISEIEDAAFLAR
GEIDASVPELEGDLRGPQVDVK	ALAQVFC[57.02146]EESGLSPLLQK	WSPTHEQQLISGSLDNIVK
LNLVDLAGSENIGR	IEQSQHLFQAHK	SWVGFSGGQHHTVC[57.02146]MDSEGK
SELLSQLQQHEEESR	GHIIVDEFQNTNVK	FQGQTC[57.02146]EMC[57.02146]QTC[57.02146]LGVC[57.02146]AEHK
FHPIQGHRVEVK	TDVC[57.02146]TVHLPNDFPTC[57.02146]LTSESK	EVLHNQLLLQTQLVDQLQQQEAQGK
ILPVLC[57.02146]GLTVDPEK	RQATTIIADNIIFLSDQTK	IMVVGSTINDVLAVNTPK
LATNTSAPDLK	GVEGLIDIENPNRVAQTTK	EITYMHSEGILAGELK
IADQLEELNK	QLGSVATGSTLQQSLELK	IC[57.02146]QADIVEAVDIASAAK
LPEAVQLIEK	ANALHATNNLQIIPDFSLK	TQIDHYVGIARDQTK
IPAMTIAK	APIQTYVLGANNQETVK	FGADARALMLQGVDLLADAVAVTMGPK
LLGPDAAINLTDPDGALAK	HNQELTSQLLAAENK	KHPDASVNFSEFSK
IQELEDLLAK	SPEETATQVPSLESLTLK	ADHQPLTEASYVNLPTIALC[57.02146]NTDSPLR
ENTQPFVVLPK	TQQAAQANITLQEQIEAIHK	DC[57.02146]LTPVMAVNMLTQQEVPVVILAK
VGAFTMVC[57.02146]K	VTGQNQEQFLLLAK	VTDTQEAEC[57.02146]AGPPVPDPK
AVNPFLADVDK	GLIQQFTTITGASESVGK	AFGYVC[57.02146]GGEGQHQFFAIK
AHVLAASVEQATENFLEK	STGETIRSQNVMAAASIANIVK	HFC[57.02146]PNVPIILVGNK
C[57.02146]DAISVLEK	GQVC[57.02146]LPVISAENWKPATK	EAIQC[57.02146]VDNNQSVLVSAHTSAGK
TNGSFLWC[57.02146]EVEK	GLTVQQWDALYTDLPNR	HVDYVADQIVTK
AYLPQELLGK	VHSQGPHHVC[57.02146]ELC[57.02146]NK	VC[57.02146]LLGC[57.02146]GISTGYGAAVNTAK
TEGDIFAIVSK	AGLSPANC[57.02146]QSDRVNLEK	HLEINPDHPIVETLRQK
MEEGGNLGGLIK	TANFVAVDTELSGLGDRK	NTNDANSC[57.02146]QIIIPQNQVNR
DLETQPHMQEFR	KYDGYTSC[57.02146]PLVTGYNR	EAEVVLC[57.02146]GGTESMSQAPYC[57.02146]VR
GLSFSEATASNLVK	SGGTALHVAAAK	GLQTVHINENFAK
DGAVNGPSVVGDQTPIEPQTSIER	GPTVGGGLPGIGVQGLEGNLQMPGIK	NLEVSSC[57.02146]VGSGGSSEAR
LTLYDIAHTPGVAADLSHIETK	VGRPSNIGQAQPIIDQLAEEAR	SLYGDVDSPLPTGEAGGPPSTR
SPSTLLPK	AADIDLYHC[57.02146]PNC[57.02146]EVLHGPSIMK	REHINLGC[57.02146]DMDFDIAGPSIR
LAELEEFINGPNNAHIQQVGDR	GDVPSVGLEGPDVDLQGPEAK	GYPHLC[57.02146]SIC[57.02146]DLPVHSNK
SVNVKPLVTHRFPLEK	HC[57.02146]ASQYSELLETTETPK	FMADIDLDPGC[57.02146]TLNK
GTPWEGGLFK	NLDAVHDITVAYPHNIPQSEK	ILQDIASGSHPFSQVLK
C[57.02146]MPTFQFFKK	ELFQTPGHTEEAVAAGK	GSAGDGFHGDVYLTVK
LFDSDPITVTVPVEVSRK	GEDSVPDTVHHVVVPVNPK	TSIHEAMEQQSISISK
LNQALLDLHALGSAR	FEVNNTILHPEIVEC[57.02146]R	VPPIKPNAGEESVMNLDK
VFLDVLMK	LTPLGQHLAALPVNVK	ATAPVSFNYYGVVTGPSASK
MLAQPLK	SSSADFGTFNTSQSHQTASAVSK	FNQTYQLAHGTAEEK
FPLTTESAMK	NQEQLAAELAEFTAK	YFHVVIAGPQDSPFEGGTFK
VFITSDLC[57.02146]GQK	FANHVSGTLETALGK	VLQHYQESDKGEELGPGNVQK
VTGSLSSAK	MALELLTQEFGIPIER	AVTEQGHELSNEERNLLSVAYK
VTVDTGVIPASEEK	GTPGPPPAHGAALQPHPR	APIDTPTQQLIQDIK
WTSQHSNTQTLGK	NQALNTDNYGHDLASVQALQR	HIDEVVYPPPVDPK
TLETVPLER	HHSLGGQYGVQGFPTIK	QVQELQAGPLNIDVAPGAPQEK
AVQAQGGESQQEAQRLQAQLNELQAQLSQK	NPVVYGVFTTSSNIFK	QLEEELRTMDQALK
TIGISVDPR	LEELAALQTLC[57.02146]SSSISK	SNPSAVAGNETPGASTK
FYGPEGPYGVFAGR	RNQDLAPNSAEQASILSLVTK	TGQPMINLYTDRETGK
LLEFQLALK	EHNGHITGIDWAPK	FDFDAC[57.02146]NEVPPAPK
LLYPDHFHLLR	AFAHDAGGLPSGTGGLVK	NRPPGAADNTAWAVMTPQELWK
C[57.02146]LIATGGTPR	VHPNSVHIC[57.02146]AVVVEYETK	VAGALAEAGVGLEEIAK
C[57.02146]IYFEAK	MTNGFSGADLTEIC[57.02146]QR	VPLQQNFQDNQFQGK
FSDQFPLPLK	RHLSTC[57.02146]DGQNPPK	APGMNTIDQGMAALK
TAVSC[57.02146]LSQNDWK	GTSREDQTLALLNQFK	GPDGLTAFEATDNQAIK
VFGERFGGGNPELLTQMVSK	EIGWTDVGGWTGQGGSILGTK	GDVPSVGLEGPDVDLQGPEAK
QAEVQMYVC[57.02146]NK	HPGLGEYAAC[57.02146]QSHAFMK	SLGNVIHPDVVVNGGQDQSK
VVTVVTTK	ALEQLNGFELAGRPMK	GTC[57.02146]EQGPHQVPWMEK
MQLLEIITTEK	EVINRPFTNESLQPHALGPVK	VNNSSLIGVGYTQTLRPGVK
LQPLDFK	TFTDC[57.02146]FNC[57.02146]LPIAAIVDEK	SPSDLLDASAVSATSR
MIGLRLYDGLFK	MGQLGLGNQTDAVPSPAQIMYNGQPITK	ERESLQQMAEVTR
LTPYEVDELRR	SPITGNDLSPPVSFNLMFK	LGEVVNTHGPVEPDK
LVLPAPQISDAELQEVVK	ILQDIASGSHPFSQVLK	QAQLAQTLQQQEQASQGLR
TVQSNSPISALAPTGK	VLEGHTDFINGLVFDPK	FPSSGPVTPQPTALTFAK
QLWDTANTVK	SGLNQGAISTLQSSDILNLTK	NAVASVQNGPGGGPSSSSIGSASK
GLNSESMTEETLK	HELQANC[57.02146]YEEVK	AAGVLEGALGPHVVTNLYLYPIK
LLELDSFLK	TQQVIHIIDFGLAK	SRWDETPASQMGGSTPVLTPGK
TLEPIC[57.02146]DADPSALAK	QKPMNVGLSETQNGGMSQEAVGNIK	FLSDPQVHTVLVER
LFPGSPAIYK	IATGHNIIDELPPC[57.02146]K	TDVC[57.02146]TVHLPNDFPTC[57.02146]LTSESK
NVPYVFVR	GFGDGYNGYGGGPGGGNFGGSPGYGGGR	GHIIVDEFQNTNVK
SPFEVYVDK	HIDEVVYPPPVDPK	VVTSEALC[57.02146]GVPVLVLANK
LLLDTFEYQGLVK	TEC[57.02146]HC[57.02146]QIVNLGAGMDTTFWR	NIVVDDITEQKPEPQDDGK
TMQGSEVVNVLK	LQQQQAQQPLQQQQQR	NVVVTQADQIGPLPSTLIK
SFPSIFK	RSAELPDAVGPIVQLQEK	ILESDRKEPLFGISTGNLITGLAAGAK
MLPTFVR	SPGHMVILDQTK	RITSPLMEPSSIEK
TGSLQLIC[57.02146]K	EVLAGRPLFPHVLC[57.02146]HNC[57.02146]AVEFNFGQK	DETVSDC[57.02146]SPHIANIGR
SQLDIIIHSLK	LRIAAENELNQSYK	LC[57.02146]PTHADSLNNLANIK
LVAIVDPHIK	GRTFNLTAGSLESTEPIYVYK	LSQERPGVLLNQFPC[57.02146]ENLLTVK
ALLEEAFDNLK	SPDGAHLTWEPPSVTSGK	DVPVAEEVSALFAGELNPVAPK
DAEGILEDLQSYRGAGHEIR	VPADTEVVC[57.02146]APPTAYIDFARQK	RYDLEQGLGDLLTERK
LVPHNESAWNYLK	NLNYLHLDYNFNLKPVK	APVGSVVSVPSQSSASSDK
LVQAPLDADGDNVLQEK	LDSPAGTALSPSGHTK	HC[57.02146]ILDVSGNAIK
MQSTLISAAR	APVLLAGTADGNTWMWK	HGFNQQTLGFFMK
TDTVLILC[57.02146]R	YSNDPVVASLAQDIFK	KPEVASWVHFDNLK
NTDVVATLK	HSHSQLPVGTGNK	GEAAPGPAPPAPEATPPPASAAGK
DLFQVIYNVK	LC[57.02146]PTHADSLNNLANIK	SQEATEAAPSC[57.02146]VGDMADTPR
LQTQGLGTALK	SHTVVIGFGPSELQELGK	ATGYLELSNWPEVAPDPSVR
LHSEGDQLLAAEHPGR	VVSQYSSLLSPMSVNAVMK	RVESIQC[57.02146]FQNTEAGSPTIMLLSLK
TWTVVDAK	GMESLEDTFVSQANALQR	HRPQVAIIC[57.02146]GSGLGGLTDK
YIESPVLFLR	NPVSDHFPVGC[57.02146]MK	MGAVFMDAPVSGGVGAAR
TMFLPLAER	DFVSEQLTSLLVNGVQLPALGENK	TPQIC[57.02146]VVGSGPAGFYTAQHLLK
DVNSSSPVMLAFK	ENALVQMADANQAQLAMNHLSGQR	GRTVIIEQSWGSPK
FAC[57.02146]NGTVIEHPEYGEVIQLQGDQRK	AQFAQPEILIGTIPGAGGTQR	NEVDMQVLHLLGPK
VSEGGPAEIAGLQIGDK	VGDVVEFRGPSGLLTYTGK	VNNASLIGLGYTQTLRPGVK
TVEIVHIDIADR	VC[57.02146]SEVLQMEPDNVNALK	SPAESC[57.02146]DLLGDIQTC[57.02146]IRK
NSVQTPVENSTNSQHQVK	TGMVDFALESGGGSILSTR	IVDIIDTTGSGDVNTATEVEPK
TPPGVSAPTEPLLC[57.02146]K	VAPPNADLEQGFQEGVPNASVIMQVPER	LAENFC[57.02146]VC[57.02146]HLATGDMLR
TAELLSHHQVEIK	VEVNNLNNLNNHDRK	GEQVSQNGLPAEQGSPR
LIPFLEK	LAFAQHQAEVAK	LILADALC[57.02146]YAHTFNPK
LAAEQELIR	ANATVDGLEQGYVVC[57.02146]PSEK	VEYHAGGSTQNSIK
FC[57.02146]ETTIGSK	HLAGLGLTEAIDK	IRQLIDEGIAPEEGGVDAK
GISQEQMNEFR	ALANVNIGSLIC[57.02146]NVGAGGPAPAAGAAPAGGPAPSTAAAPAEEK	VTDETSGC[57.02146]SLTC[57.02146]AQFHPDGLIFGTGTMDSQIK
LIQIQDNGTGIRK	IDSIPHLNNSTPLVDPSVYGYGVQK	ENC[57.02146]PAC[57.02146]SQLPQNIQFSPSAK
TTPSYVAFTDTER	GSDC[57.02146]GIVNVNIPTSGAEIGGAFGGEK	SEGALELADVSNELPGLK
VLEILGK	LILADALC[57.02146]YAHTFNPK	IEVIEIMTDRGSGKK
LEPIETNQNAVFQYISR	ASESSKPWPDATYGTGSASR	KGPGEVAGTVTGQK
HANAKPFEVPFLK	LRNIELIC[57.02146]QENEGENDPVLQR	AERDSALETLQGQLEEK
VQANLGAPDINIEGLDAK	FLEQQTLC[57.02146]NNQVNDLTTALK	QGQIITC[57.02146]PAVC[57.02146]NFQTGEYVVVHDNK
FNFIADVVEK	GKLPIVNEDDELVAIIAR	FDTGNLC[57.02146]MVTGGANLGR
AGSTSWTGFQTK	AHEAC[57.02146]GPMEIDSALNTVQTLK	VNLQNNPGAMEHFHMK
IQASTMAFK	QTALLDADDPVSQLHK	MQEVVANLQYDDGSGMK
AVNTLNEALEFAK	TTPYQIAC[57.02146]GISQGLADNTVIAK	QASDYGINHAQLPLGNFVK
SMFGSLDPPNMPQALPK	IGTDMLELDC[57.02146]HITK	DAWAVRHFIEQGINVC[57.02146]LC[57.02146]QSYAK
DLAHFPAVDPEK	LVSNHSLHETSSVFVDSLTK	RSAELPDAVGPIVQLQEK
LFLPEGPC[57.02146]DHTVVK	NNQFQALLQYADPVSAQHAK	SC[57.02146]PETLTHAVGMSESPIGPK
NLHSEISGK	RYNVLGAETVLNQMR	MREIVHLQAGQC[57.02146]GNQIGAK
FLLHEPIVNK	KENALVQMADGNQAQLAMSHLNGHK	TDPFIFPEC[57.02146]PHVYFC[57.02146]GNTPSFGSK
ELVNNLGEIYQK	SPDDAVFQQIALSYSK	EELHQDC[57.02146]LVLATAK
IYVGNASVAQDIPK	SFDLIHSPHGELK	FHMDSETHDPIDLQTK
QSINTIESLK	QQLAQYQQQQSQASAPSTSR	SPLDGAMVVAASSVQGFSTVWQGLEC[57.02146]AAK
NQAAIQGRPPYAASAEEVAK	EVTSSVLPNDFFSTNPPK	ILDVGC[57.02146]GGGLLTEPLGR
EALELTDTGLLSGSEER	KGDVVHC[57.02146]WYTGTLQDGTVFDTNIQTSAK	LGAASLGAEDPETQVVLINAVK
LC[57.02146]QDLPC[57.02146]FSR	MNC[57.02146]DRVFNVFC[57.02146]LYGNVEK	SGDGANAGGLVAAIAPK
TPAEQLLSK	AGC[57.02146]AVTSLLASELTK	AAAIGIDLGTTYSC[57.02146]VGVFQHGK
IPDVAPIVSDQKPSVSK	NLQQQYLQINQEITELHPLK	GGADRIELC[57.02146]SGLSEGGTTPSMGVLQVVK
LTLSALIDGK	HLGGIPWTYAEDAVPTLTPC[57.02146]R	TEADVLAENQVLDSSAPK
LQQTAFENAYLK	ESIGSELGNSFASNIR	LPQGLPAEENMSNTC[57.02146]LK
LLIESLEK	HTVTMIPGDGIGPELMLHVK	SPDGAHLTWEPPSVTSGK
ALLVEVQLLESK	KPPPVPALPSKLPTFGAPEQLVDLK	RPASVSSSAAVEHEQR
FDTQYPYGEK	HGGVIHIYVDK	VIRPLDQPSSFDATPYIK
LSSEMNTSTVNSAREELMESR	MSASDPNSSIFLTDTAK	HDDPALTLVAGLTSNKPTDK
MQQLNAAHQEALMK	DDSHPVHVDNC[57.02146]ILNAETLVC[57.02146]VK	LSLAQEDLISNRNQIGNQNK
IVEMSTSK	IRLISLTDENALSGNEELTVK	NGVGTSSSMGSGVSDDVFSSSR
QHPYTFPGGSGTVFAR	DNERVVGFHVLGPNAGEVTQGFAAALK	HSEAATAQREEWK
ATVTPSPVK	HIADLAGNSEVILPVPAFNVINGGSHAGNK	RLTVSSLQESGLK
DVQMLQDAISK	FNQTYQLAHGTAEEK	LETAIASHQQAMEELK
QLEDGRTLSDYNIQK	LSLAQEDLISNRNQIGNQNK	IPNIYAIGDVVAGPMLAHK
EIVSLIEAQTAK	TQEIQENLLSLEETMK	KGDVVHC[57.02146]WYTGTLQDGTVFDTNIQTSAK
RTGAIVDVPVGEELLGR	KTEAPAAPAAQETK	LLGDASVSFTENC[57.02146]VVGIQANTER
AFDTAGNGYC[57.02146]R	AGKPVIC[57.02146]ATQMLESMIK	TFKDEELFPLQVVMK
NQVAMNPTNTVFDAK	MWDLSSNQAIQIAQHDAPVK	AGESVLVHGASGGVGLAAC[57.02146]QIAR
LELFPVELEK	HHLQPENPGPGGAAPSLEQNR	VISHAISEHVEDAGVHSGDATLMLPTQTISQGAIEK
EEPVTISPFPSLQPLGHNK	TVEPPISQVGNVDTASELEK	LLEGEDAHLTQYK
QHITLALEK	LTGMAFRVPTANVSVVDLTC[57.02146]R	QSTDPFATSSTDPFSAANNSSITSVETLK
TLTIDC[57.02146]VQFQR	AVGLISHVLEQNQEGDAAYRK	HAELIASTFVDQC[57.02146]K
LVTEPLVLK	LQAAATLTEVANGIESLGVKPDLPPPPSK	HQEYLNSILQHAK
LQEAQLELADIK	NGQLAASVETAGDSELFLMK	GDTPASATAGDTLSVPAPAVQPEESLK
MSGGWELELNGTEAK	QEAATLAANNTQLQAR	APDVDVNIAGPDAALK
VMSEFNNNFR	HPAGQQLDEFLQLAVDK	HELQANC[57.02146]YEEVK
GQNWEEQVNSLPEVFRK	AEAGPVEQQLLQETEK	ALEQLNGFELAGRPMK
LVNANGEAVYC[57.02146]K	EIVHLQAGQC[57.02146]GNQIGAK	AQEQQQQMAELHSK
LNTNVDLYQSLQK	WGLGGTC[57.02146]VNVGC[57.02146]IPK	TAIHTAAMDMLGGPGIESQC[57.02146]R
LYPAAVDTIVAIMAEGK	AELTSSAPAC[57.02146]YALAISPDAK	QATINIGTIGHVAHGK
FDNIGMNAMANK	VAVVLMDTQGAFDSQSTVK	TVAQSQQLETNSQRDFK
QLSLPQQEAQK	IREIADGLC[57.02146]LEVEGK	HIDC[57.02146]AHVYQNENEVGVAIQEK
LGESQTLQQFSR	AISRWSSLAC[57.02146]NIALDAVK	SVETGHLDGVFMHK
YPSPFFVFGEK	GLIAAIC[57.02146]AGPTALLAHEIGFGSK	HTLSYVDVGTGK
LTTEEVIK	IDQLQEELLHTQLK	VNAAMNGQLPFAVVGSMDEVK
SNNIFLHEGLTVK	EEFQHAMGGVPAWAETTK	SC[57.02146]SSSC[57.02146]AVHDLIFWR
NAEAVLQSPGLSGK	DLGNIIHNLC[57.02146]GHDLPEK	RPDLYALAMGYSGQLK
MLLGHMPTVELLK	LGFAGLVQEISFGTTK	HAPDVVLDTLEQVK
VGGSGVNVNAK	ERGTVLAEDQLAQMSK	AQLHDTNMELTDLK
LAPDYDALDVANK	LWEVQC[57.02146]ESPTFTVAWHPK	ESTGAQVQVAGDMLPNSTER
IFNDNSLSMEAFQHR	IIQQAGQVWFPDSAFK	VISTMSVGIDHLALDEIK
SFLEEVLASGLHSR	GAVEAELDPVEYTLRK	GFSEGLWEIENNPTVK
LLLYDGK	LTGPALMAVEQELVNK	ALAQEWGC[57.02146]PFMETSAK
IVDNLQSR	VMQQQQQTTQQQLPQK	HYVGHGNAINELK
VPDFSEYR	RSVGELPSTVESLQK	DRVAILVDDMADTC[57.02146]GTIC[57.02146]HAADK
LLEGIVK	LTEMETLQSQLMAEK	ELSDIAHRIVAPGK
SFADINLYR	TAELSGSSSTLEPIISSSAHHVTTVNSTNC[57.02146]K	KGGSWIQEINVAEK
LVLILNK	SVPHYAAIEPDGNGLMIVSYK	IQC[57.02146]EENLTPVIGGYPVEK
AVENINNTLGPALLQK	GADFLVTEVENGGSLGSK	TANFVAVDTELSGLGDRK
TVVLGDLLIDDK	TNLIVNYLPQNMTQDELR	EISNSDGTRPVGMLGK
FLLEHHK	HRPQVAIIC[57.02146]GSGLGGLTDK	DALHLAQTNGMFFSTVGC[57.02146]HPTR
QLPGSMTIQK	GVVPLAGTDGETTTQGLDGLSER	IQDHQVVINC[57.02146]AIPK
IPVENILGEVGDGFK	LPLQANVYPMTTMAYIQDAK	DRPENVHGGILADDMGLGK
LVPGGGATEIELAK	HYLDINTVLEK	MLTEAIMHDC[57.02146]VVK
FLVSMPSK	AVELLGDIVQNC[57.02146]SLEDSQIEK	LKDPANFQYPAESVLAYK
GPSGLLTYTGK	SINPDEAVAYGAAVQAAILSGDK	AGGSASAMLQPLLDNQVGFK
FLEMHQL	TQIC[57.02146]HTLAVTC[57.02146]QLPIDR	VTRADVDVQPYAFTTK
FFPASADR	KGIVDQSQQAYQEAFEISK	QNPLLAEAYSNLGNVYK
AIETFSGK	KLEPISNDDLLVVEK	DLLPSDMAVALLEAQAGTGHIIDPATSAR
QLLIQQK	RSPNVPGDFPDC[57.02146]PAGMLFAEEQAK	VQSDGQIVLVDDWIK
GIEILLEK	TVELVIVADHSEAQK	TTPYQIAC[57.02146]GISQGLADNTVIAK
QSIAIDDC[57.02146]TFHQC[57.02146]VR	GILADEDSSRPVWLK	HYVYGPLPQSFDK
ILPEQGLMLTGSADK	DSLHQTILTQELEK	REPFLLSGGDDGALK
WTAPESLAYNK	ASAELALGENSEVLK	DQVTAQEIFQDNHEDGPTAK
FLPNAPK	KLGEMWSEQSAK	SNMGHPEPASGLAALAK
LQEVDSLWK	LNSNTQVVLLSATMPSDVLEVTKK	TPFLLVGTQIDLRDDPSTIEK
LVEEIEQMNNLFQQK	HLPTLDHPIIPADYVAIK	QQQDYFHSILGPGNIK
VEPFLPGHYEVLDLKPNGK	LGAVYDVSHYNALLK	VC[57.02146]SEVLQMEPDNVNALK
YLLQEQLK	VVLAYEPVWAIGTGK	QISQMADDTVAELDRHLAVK
KVENLIAK	ALSRQEMQEVQSSR	LAQQQASAAAAAAAATAAATAATTTSAGVSHQNPSK
DMNETLPGERPDTIHLEGLPC[57.02146]K	ILGSGISSSSVLHGMVFK	ASAQQENSSTC[57.02146]IGSAIK
VGGLLAFAK	VEDVSAVEIVGGATRIPAVK	VIDPATATSVDLRDIK
TYTIANQFPLNK	SIQTIC[57.02146]SGLLTDVEDQAAK	QDAQSLHGDIPQK
DDPSKPVHLTAFLGYK	AMEGTIDGSLINPTVIVDPFQILVAANK	AVELLGDIVQNC[57.02146]SLEDSQIEK
ENVLIGDGAGFK	LDEMEFNPVQQPQLNEK	NVIIWGNHSSTQYPDVNHAK
ASLVALPEQTASEEETPPPLLTK	TEQGPTGVTMTSNPITWGQIK	EILVGDVGQTVDDPYATFVK
TATESFASDPILYRPVAVALDTK	AVLHPTGPLYC[57.02146]PEEK	SVSHQTVQQLVLEK
AVAGQQQASVTAGK	IRQLIDEGIAPEEGGVDAK	SINSRVFIGNLNTAIVK
QGQETAVAPSLVAPALNKPK	ASGSGGGSAALGPSGFGPSGGSGTK	NNFGAEPPHQNGEC[57.02146]YPNEK
FLPAVSDENSK	SNDLAVLDASNQISVYK	AQQEFAAGVFSNPAVRTAAANAAAGAAENAFRAP
AQALRDNSTMGYMMAK	SSGGREDLESSGLQR	LLSSDRNPPIDDLIK
DAAFEALGTALK	NVLGHMQQGGAPSPFDR	NDPPMEAAGFTAQVIILNHPGQISAGYAPVLDC[57.02146]HTAHIAC[57.02146]K
VQPPTPLLPSVK	SNLAYDIVQLPTGLTGIK	ATESGAQSAPLPMEGVDISPK
FLSLPDTWMK	APIQWEERNVTAIQGPGGK	TQIC[57.02146]HTLAVTC[57.02146]QLPIDR
AKNEILDEVISLSQVTPK	NRAEQWNVNYVETSAK	TPVEGAQTSIYLASSPEVEGVSGR
LFTEVEGTC[57.02146]TGK	HHAAYVNNLNVTEEK	EVTLIHSQVALADK
NTIVETLK	MRIESLSSQLSNLQK	AEVRVPDVEVSLPSVEVDVQAPK
IGLETVGVK	MFVEEVSTGQEC[57.02146]GVVLDK	AQTSLESQFTDRYPDNLK
TLKPC[57.02146]LLRR	NEEDAAELVALAQAVNAR	YLHVGYIVPPAPEK
DLYIDRPLPYLIGSK	AAVEEGIVLGGGC[57.02146]ALLR	SLDPSRPVTFVSNSNYAADK
DAQVVQVVLDGLSNILK	NRVPDSC[57.02146]C[57.02146]INVTVGC[57.02146]GINFNEK	KTEAPAAPAAQETK
AFLTLAEDILRK	LQEAPSSSPDSWNNPVMMTLTK	DMGYGNWISKPQEEK
IYIDSNNNPER	NGAGLHTASSC[57.02146]FWDSSTDGSC[57.02146]TVR	VAVTSSSSSSSSSSSIPSAEK
NNPVHLITEEDLK	MEVDYSATVDQRLPEC[57.02146]AK	RMATEVAADALGEEWK
LNSLMSLVNK	RPENSLLEETLHFDHAVR	EC[57.02146]FHPYNTC[57.02146]ITDLR
NLLIFENLIDLK	VTINDLNENSVTLIQENC[57.02146]HLNK	TGIASSILDAISQGSESQHALEK
SINDNIAIFTEVQK	HIDSAHLYNNEEQVGLAIR	TTEPGVTGLLLAVEGPAAK
NC[57.02146]IAQTSAVVK	FNISNGGPAPEAITDK	HMNLILC[57.02146]DC[57.02146]DEFRK
SFQQELDARHDK	LVVWEAAQNGADEGTELASNTHNIAQDLSNK	HPAPPPSNYEILVK
VQQTVQDLFGRAPSK	DAHSQGEVVSC[57.02146]LEK	VAQMPQEEVELLPPAPK
ALANVNIGSLIC[57.02146]NVGAGGPAPAAGAAPAGGPAPSTAAAPAEEK	EAPATQASSTTQLTDTQVLAAENK	TAGYYPNPPLVLSSDETLISK
SAAPSTLDSSSTAPAQLGK	ENVIFFQQGMLPAMSFDGK	YC[57.02146]ADQQPENHEVDTSVSGAGC[57.02146]TTYK
AALLNFDEFAVSK	SC[57.02146]LLHQFIENK	KEGPYDVVVLPGGNLGAQNLSESAAVK
GLLTPIIK	LVLPAPQISDAELQEVVK	IGVSSDSGSINPMSEGFK
ILAIELENLK	KLGEMWNNTAADDKQPYEK	EC[57.02146]ENC[57.02146]DC[57.02146]LQGFQLTHSLGGGTGSGMGTLLISK
HLLEVNSLK	DPSEEAAVLQYASLVGQK	VTVGDAATTAAASSSSVTR
FAGQMGIQLFETSAK	VPMLVPVPVSEPVPEPEPEPEPEPVK	SGHPSC[57.02146]LQFTPVMMAAVK
NSGEVMTVGINAIK	FDGSENRPFSPSPLNNISSTVTVK	AEPQPLSPASSSYSVSSPR
IWNVIYEENC[57.02146]FKPQTIK	AHVLAASVEQATENFLEK	VEPVGDVVSTRDPVK
IYGISFPDPK	VPEVTC[57.02146]IPTTATLATHPSAK	IFRDGEEAGAYDGPR
ISMPDIDLNLK	AVATEANNSTFFSISSSDLVSK	GQVC[57.02146]LPVISAENWKPATK
TLAFTSVDLTNK	KVEAAHC[57.02146]AAC[57.02146]DLFIPMQFGIIQK	APLTSGIDSSTLAPSNLK
LPIPFPEGK	ENAPAIIFIDEIDAIATK	AALC[57.02146]HFC[57.02146]IDMLNAK
TEVQGEDGQVVLIK	NVFDEAILAALEPPEPK	TLNEWSSQINPDLVR
GLLLYGPPGTGK	NVIDGDLC[57.02146]EQFNSMEPNK	TVFEALQAPAC[57.02146]HENLVK
IAFGGETDEATR	DLFGLASNEHDLSMAK	LTEMETLQSQLMAEK
ASSEGGTAAGAGLDSLHK	TILESNDVPGMLAYSLK	ASSTSPVEISEWLDQK
VGASASDGSVC[57.02146]VLDLRK	QGAIVAVTGDGVNDSPALK	KPPPVPALPSKLPTFGAPEQLVDLK
AVFVDLEPTVIDEVR	FGSNVNFVVGNNGSGK	LFLNETQTQEITEDIPVK
ANGTTVHVGIHPSK	TGIASSILDAISQGSESQHALEK	VVGQQDLMINNPLSQDEGSLWNK
LQDAINILK	SHIMPAEFSSC[57.02146]PLNSDEEVNK	KWESPAQNTAHLDQFER
YLLQLPGK	AC[57.02146]FSANGEEVLATSTHSK	ILMPSLSPTMEEGNIVK
LAASGEGGLQELSGHFENQK	TGIVDISILTTGMSATSRK	IRLESEEEGVPSTAIR
AGIVQEDVQPPGLK	IPEGIQVDSDGLITITTPNK	DPSSGQEVATPPVPQLQVC[57.02146]EPK
NDQDTWDYTNPNLSGQGDPGSNPNK	VSQAAAELQQYC[57.02146]MQNAC[57.02146]K	HEQNIDC[57.02146]GGGYVK
FAEAFEAIPR	LPGQEGAAAPGEAGAVC[57.02146]LK	ISPLSSPC[57.02146]SSPLQGTPASSLVSK
ASC[57.02146]ILQLVK	DVRPAPAEEPLPDDNQAIQLQTLK	DKPHVNVGTIGHVDHGK
GFLPETK	LYGSAGPPPTGEEDTAEK	GSLLGC[57.02146]SIDITSAADSEAITFQK
IIEETLALK	QTMQVDEHARPQTTLEQLQK	VGDAIPAVEVFEGEPGNK
ANIPIMDTGENPEVPFPR	TRVLGQVSC[57.02146]ELVSPK	ESDLPSAILQTSGVSEFTK
LIDAETTAAAWPNVAAVSITGRK	LVTEMGTYATQSALSSSRPTK	VTAEADSSSPTGILATSESK
FVQC[57.02146]PDGELQK	GIVDQSQQAYQEAFEISK	VLSVC[57.02146]PSNKPAIVEAGGMQALGK
VPYFNAPVYLENK	GEPLHIINSSNVTDEPLLK	MVSDINNGWQHLEQAEK
VAQENSSTFGLQTLQK	VDEGAGDSAAVASGGAQTLALAGSPAPSGHPK	VTHVALNPC[57.02146]C[57.02146]DWFLATASVDQTVK
VIGNGSFGVVYQAK	APVGSVVSVPSQSSASSDK	HRDFVAEPMGEKPVGSLAGIGEVLGK
TAVVVGTITDDVRVQEVPK	ASHNIGIAMDTEQGLIVPNVK	THMVVANTMEDFQK
SAYC[57.02146]PYSHFPVGAALLTQEGR	DLVSAC[57.02146]GSGGNTDVLMEGVK	VREATNDDPWGPSGQLMGEIAK
IQEVADELQK	KYNILGTNAIMDK	FDSEPSAVALELPTR
TPLALAGSPTPK	QTVADQVLVGSYC[57.02146]VFSNQGGLVHPK	GTGVVTSVPSDSPDDIAALRDLK
GFLSGLLDNVK	EC[57.02146]ENC[57.02146]DC[57.02146]LQGFQLTHSLGGGTGSGMGTLLISK	HMEVC[57.02146]YIFASEK
SADTLWGIQK	SGQPVTADDLGVTGALTVLMK	QLPAQPPEHAVDGEGFK
ELSEALTR	VGSGDTNNFPYLEK	TMQALEIELQSQLSMK
EFHLNESGDPSSK	LMC[57.02146]SLC[57.02146]HC[57.02146]PGATIGC[57.02146]DVK	RHVFGESDELIGQK
FVIHC[57.02146]NSPVWGADK	TGEEIFGTIGMRPNAK	VSNSPSQAIEVVELASAFSLPIC[57.02146]EGLTQR
NNDFYVTGESYAGK	RYSDLTTLVAFPSSSVYPTK	LPTFGAPEQLVDLK
TVRPTSAPDVTK	VPGVTAIELGEETC[57.02146]TFR	KQSLGELIGTLNAAK
HVDSLSQR	HVGDLGNVTADK	IISNASC[57.02146]TTNC[57.02146]LAPLAK
ILQDGGLQVVEK	KPNAETTVASEIK	ILATPPQEDAPSVDIANIR
TATQPLLK	SC[57.02146]SLVLEHQPDNIK	TVIGELPPASSGSALAANVC[57.02146]K
SEGGFIWAC[57.02146]K	DHIPITDSPVVVQQHMLPPK	SGTGIAAMSVMRPEQIMK
C[57.02146]QDLLNADC[57.02146]LQR	FIQENIFGIC[57.02146]PHMTEDNK	VPVGDQPPDIEYQIK
GQIQLDPQTVETK	GRTVIIEQSWGSPK	IAAAGLDVTSPEPLPTNHPLLTLK
APILIATDVASR	LQAQLNELQAQLSQK	ITDGLHALQEASNK
LEC[57.02146]DLQQREEEIAELQK	LGEIVTTIPTIGFNVETVEYK	VGSGDTNNFPYLEK
FEELNMDLFR	LEPIETNQNAVFQYISR	RLVPGGGATEIELAK
VTAEADSSSPTGILATSESK	VQQLLHIC[57.02146]SEHFDSK	TPLSTGGTLAFVSPSLAVHK
YLAEVATGDDKK	ITESEEVVSREVSGIK	HMMAFIEQEANEK
IVGAPMHDLLLWNNATVTTC[57.02146]HSK	QYPANQGQEVEYFVAGTHPYPPGPGVALTADTK	GAEGLGEEGGLHQDPLR
WVPLQIDMKPEVPR	EVTDMNLNVINEGGIDK	HGGSLGLGLAAMGTAR
SHSTEPGLVLTLGQGDVGQLGLGENVMER	HDENLYGPIVK	SLEDALAEAQRVNTK
VFEVNASNLEK	NVNNEVHFFENNNFNTIANK	QKPMNVGLSETQNGGMSQEAVGNIK
QTQTFTTYSDNQPGVLIQVYEGER	SGQGDALASGPVETGPMK	SVGYKPDFVGFEIPDK
IEDNNTLVFIVDVK	IASWADLVNAHVVPGSGVVK	IGRIEDVTPIPSDSTR
IPIGFIPLGETSSLSHTLFAESGNK	VDHVQMIVLDEADK	ILLGSEQGSLQLWNVK
MPSLEISAPK	ELLEYDLQQREAATK	TILQGSSEGTGLSALLPQPK
VTSMTFLTGK	SRWDETPASQMGGSTPVLTPGK	SFEAPATINSASLHPEK
LVEALC[57.02146]AEHQINLIK	MGGGGAMNMGDPYGSGGQK	DLFGLASNEHDLSMAK
TFDQLTPDESK	EELHQDC[57.02146]LVLATAK	DDAGWSPLHIAASAGRDEIVK
FMPYTTYLVEK	GIRAVLLGPPGAGK	HLC[57.02146]C[57.02146]LQALSAVSTHPSIVK
C[57.02146]SVIRDSLLQDGEFSMDLR	RTDDIPVWDQEFLK	LATQSNEITIPVTFESR
DLSTIEPLK	TNHLVTVEGGWPQFGVGAEIC[57.02146]AR	RGEAGWEGGYPEIVK
C[57.02146]IPEIDDSEFC[57.02146]IRIPGGGITK	GASVLAVDENGYTPALAC[57.02146]APNK	LAALNPESNTAGLDIFAK
QADLYISEGLHPR	QGQETAVAPSLVAPALNKPK	TLAQAMLNNAQPDQYEAPDK
DTDDVPMILVGNK	GPNVVGPYGLLQPFADAMK	TVNELQNLSSAEVVVPR
AVDPSSVALVTLGSSK	DLEALMFDRSFVGK	SMAASGNLGHTPFVDEL
DC[57.02146]LTPVMAVNMLTQQEVPVVILAK	GDVVLQSDHVIETLTK	RLYVGGLSQDISEADLQNQFSR
FITIFGTR	SPGSTPTTPTSSQAPQK	SIDVAC[57.02146]HPGYALPK
LC[57.02146]IAMIDTGK	AVTFIDLTTLSGDDTSSNIQR	TSIDAYDNFDNISLAQR
LIPVLVNGMK	ASNLENSTYDLYTIPK	KVEAAHC[57.02146]AAC[57.02146]DLFIPMQFGIIQK
TSSDNNVSVTNVSVAK	LNDGHFMPVLGFGTYAPPEVPR	QLEDGRTLSDYNIQK
EESFSILC[57.02146]IAHPLEK	LQGSC[57.02146]TSC[57.02146]PSSIITLK	GVEITGFPEAQALGLEVFHAGTALK
VDVINFAQNK	KAEAVVNTVDISEREK	QLEHGWEQVEQQIQK
QQIGSSAMPYK	KFTTDDSIC[57.02146]VLGISK	EVGDGTTSVVIIAAELLK
SPAITATLEGK	MNMNILHQEELIAQK	DILVLPLDLTDTGSHEAATK
LAIALGDAVNHPTPMAAAANEVYK	ETHNAESPDFQLQAMIQAAGK	KLGVNNISGIEEVNMFTNQGTVIHFNNPK
QNLSELEQLNENLK	KPNSVPQELAATTEK	RLAAAQADMESSK
NETLGGTC[57.02146]LNVGC[57.02146]IPSK	IDATQVEVNPFGETPEGQVVC[57.02146]FDAK	LASPSGSTSSGLEVVAPEGTSAPGGGPGTLDDSATIC[57.02146]R
ASELATLIQTK	IEDLSQQAQLAAAEK	ALDVGSGSGILTAC[57.02146]FAR
GLALDLEDGNFLK	NLLHVTDTGVGMTR	NPVSDHFPVGC[57.02146]MK
ALADLIEK	FAVLQTYGDTTHTLVEK	ALLVTASQC[57.02146]QQPAENK
IPVQLVFK	RYLEGTSC[57.02146]IAGVLVPAK	DVQREIADLGEALATAVIPQWQK
NPPNQSSNERPPSLLVIETK	TNLAMMRPALPGWK	NIC[57.02146]HHC[57.02146]GAFNGTVK
TSSGTKPSVKPTSATK	AEYEGDGIPTVFVAVAGR	SLEYC[57.02146]STASIDSENPPDLNK
LFGAAEVQR	TC[57.02146]FVDC[57.02146]LIEQTHPEIRK	AHSPMIAVGSDDSSPNAMAK
MSLDPADLTHDTTGLTAK	GENINIC[57.02146]WSPDGQTIAVGNK	RPDVTYVYDVAK
SPVAVQSTK	NVVHQLSVTLEDLYNGATRK	AGVSISVVHGNLSEEAAK
TC[57.02146]GFDFTGAVEDISK	GFVEPDHYVVVGAQR	GLAYVEYENESQASQAVMK
GNNDILSITQPDVIYQIHK	VVAAPQRPGTEPQPEMPDTVLQSETLK	LHNMIVDLDNVVK
GWPLYLSTK	MSNALAIQVDSEGK	VSQFLVDGVC[57.02146]TVANC[57.02146]VGK
TSAVPSPC[57.02146]GK	APIDTPTQQLIQDIK	SYELPDGQVITIGNER
EMPNVFGK	FRNPVGIAAGFDK	RSLYTANPLPVATTGVDLDVTLPGEGGK
SLGSLPK	SAAQAAAQTNSNAAGK	LTLYDIAHTPGVAADLSHIETK
SVVTVAVK	DRMVNSNLASVEELK	WNTDNTLGTEISWENK
SNPYFEFVLK	ILAIGLINEALDEGDAQK	HYAHTDC[57.02146]PGHADYVK
C[57.02146]TLC[57.02146]SQPGATIGC[57.02146]EIK	RTGETGIEETILEGHLGVTK	KYNIMAFNAADK
ILEQQNSSR	EQANAVSEAVVSSVNTVATK	DEAVGALHLIQAAK
ILFDGIPLEK	GPAFNMASPESDFGINLK	AHAAVWNAQEAQADFAK
ALEAAQIIIDVLQLPMSK	KAPGFGGFGSSAVSGGSTAAMITETIIETDKPK	YYRPTEVDFLQGDC[57.02146]TK
TAAPVNALVSHLLVVEPEK	NLFEDQNTLTSIC[57.02146]EK	DLGNIIHNLC[57.02146]GHDLPEK
HASPILPITEFSDIPR	SSVTSAAAVSALAGVQDQLIEK	LAVNNIAGIEEVNMIK
TLDGIFSEQVAMGYSHSLVIAR	VISHAISEHVEDAGVHSGDATLMLPTQTISQGAIEK	VDNDENEHQLSLR
VGRPSNIGQAQPIIDQLAEEAR	FLDGNELTLADC[57.02146]NLLPK	LMNESLMLVTALNPHIGYDK
IALLNVELELK	VPPNGLVVYC[57.02146]GTIVTEEGK	IEDLSQQAQLAAAEK
LTLISEDIK	TADHLFDAAYFGQK	FGDYQC[57.02146]NSAMGISQMLK
ALDLSLYLK	IGGIGTVPVGRVETGVLKPGMVVTFAPVNVTTEVK	ALMLQGVDLLADAVAVTMGPK
QLITDISGSGNNWAVGHK	GQHTETLLAGSLAK	QRFDHIFYTGNTAVGK
VLHIDLWK	MLRDQSAVVVQGLPEGVAFK	QC[57.02146]FHEEVEQGVK
C[57.02146]IDVHLK	SIYGSRFPDENFTLK	ATSHVGEIEQELALAR
MLPLSLLK	KLSTLPITVDILAETGVGK	AGKPVIC[57.02146]ATQMLESMIK
LNLGGDFIK	VLC[57.02146]FHGPLLYEAK	SQVSIRYNSMPVPGPNGTILMETHK
TDEQALLSSILAK	NPVATC[57.02146]PPFSLFTPHQC[57.02146]PEPK	LLSDLC[57.02146]GTVMSTTDVEK
MINLSEPDTIDER	KLSSWDQAETPGHTPSLR	DVAC[57.02146]GANHTLVLDSQK
DLELLIQTATR	DPVHTVSLQQFIYEK	VDHTGEYGNLVTIQSFK
TLSQAIVK	QVVDC[57.02146]QLADVNNIGK	AIHTLQDVSTC[57.02146]ETK
LNEANLNVELMK	SHLVHGSSPGVMGTSVATSASK	RVQDLSAGGQGSLTDSGPER
LQWPTPDLC[57.02146]PAC[57.02146]HEEIK	LMNESLMLVTALNPHIGYDK	APLRVQVQDNEGC[57.02146]PVEALVK
FSPVATASYR	LELNSMQEQLIQAQNTLK	AIVAIENPADVSVISSR
ILSLAAEK	DHADVSNQLYAC[57.02146]YAIGK	NEFVSLINC[57.02146]SSQPPLISHGIGK
QTISNAC[57.02146]GTIGLIHAIANNK	LVGQGASAVLLDLPNSGGEAQAK	LNSNTQVVLLSATMPSDVLEVTKK
VHFITDTLSK	NENLQNLLC[57.02146]GSGAGVISK	VVAPTISSPVC[57.02146]QEQLVEAGR
NDPYKPHPHDLVGK	TPLFSDGVEMDTPQLDK	GLGTDEDSLIEIIC[57.02146]SR
ALAYFEQLK	LSEVLQAVTDHDIPQQLVER	GIEGVQVIPLIPGAGEIIIADNIIK
EELALLDGSNVVFK	HQEYLNSILQHAK	HFTIDDFEIGRPLGK
IAEAEIENLTGAR	IEEVSDTSSLQPQASLK	ELQELNELFKPVVAAQK
SGEGFIDFIGQVHK	TSIEDQDELSSLLQVPLVAGTVNR	AEDNADTLALVFEAPNQEK
ETLTFLK	HFC[57.02146]PNVPIILVANK	SLPSVETLGC[57.02146]TSVIC[57.02146]SDK
IIQLIEGK	LVSHLTAQLNELK	LVSNHSLHETSSVFVDSLTK
GLFIIDGK	VDHTGEYGNLVTIQSFK	KDEESGSGSNPFQHLEK
ELLLQPVTISR	DAGEGLLAVQITDPEGKPK	TLAEIAKVELDNMPLRGK
EGGSAGLIPSQFLEEK	LLEAFHNQGPVIK	VPGVTAIELGEETC[57.02146]TFR
LTEVPVEPVLTVHPESK	GYPHLC[57.02146]SIC[57.02146]DLPVHSNK	FAVLQTYGDTTHTLVEK
TDSLVLTTLK	LHNQVNGTEWSWK	VGIDTPDIDIHGPEGK
VVSHLIEK	RLVPGGGATEIELAK	KIEPELDGSAQVTSHDASTNGLINFIK
QLGQDLLNSYIENEGK	IPQQAELVDEDAMSQIRK	NLEAVETLGSTSTIC[57.02146]SDK
EQQVADLQLK	DLANLEVPHELPTK	THIVSIPLRGC[57.02146]EVIPGLDSK
GPDWILGEIK	VYDDAHNMLNTLISQK	SGGDVDHSTLVTLFK
IVLTNPVC[57.02146]TEVGEK	TPSQDSDYINANFIK	NFC[57.02146]SAVQYGNAQIIEC[57.02146]LK
LVINGNPITIFQERDPSK	TPQIC[57.02146]VVGSGPAGFYTAQHLLK	FSEEQRFNNFLK
GHAVGDIPGVRFK	HEVSVPYAMNLLNGIK	ESFAEMNRGSNEWK
VLSGEFQIVNPHLLK	GINSSNVENQLQATQAAR	QQLSAEELDAQLDAYNAR
TSVSQNVIPSSAQK	QLSSSVTGLTNIEEENC[57.02146]QR	TLDQVLEDVDQC[57.02146]C[57.02146]QALSQR
RFDEILEASDGIMVAR	GDPTGAGPEASLEPGADSVSMQAFSR	REVIDLLKPDQVEGIQK
NLLNLDVIK	SEASLHPVLMSEAPWNTR	NLLHVTDTGVGMTREELVK
DVASEVNLTAYKPK	SVDNRPQAPLVSASAVNEEVSK	HGLPPSETIAIVEHINAK
QLPTLILFQGGK	IQHSITAQDHQPTPDSC[57.02146]IISMVVGQLK	DLDEVLQTHSVFVNVSK
NASTFEDVTQVSSAYQK	YGAAEPHTIAAFLGGAAAQEVIK	LLIEMEQRLEQGQAIDDLMPAQK
NVIPALELVEPIK	TPSSNTLDDYMSC[57.02146]FR	SIAFHSAVSLDPIK
C[57.02146]YEC[57.02146]GESGHLSYAC[57.02146]PK	AQQMHTGPVLDVC[57.02146]WSDDGSK	VLEGHTDFINGLVFDPK
TVAQSQQLETNSQR	SPLPVAFEYVGWGPAK	FLDGNELTLADC[57.02146]NLLPK
AC[57.02146]ANPAAGSVILLENLR	GAQDPTAFSVQDPWFC[57.02146]EAR	LESEHPDQAQAILSR
ALDVMVSTFHK	IFTVGHQVPDDETIFK	FLGVAEQLHNEGFK
MIDLIIPR	AYTNFDAERDALNIETAIK	IRTTETQVLVASAQK
TGFLEIDEHMR	EALGQAGVSETDNSSQDALGLSK	DLPTIPGVTSPSSDEPPMEASQSHLR
ISILEEPSK	SIAFHSAVSLDPIK	QIQTEAAQLLTSFSEK
INEWLTLVEK	AIDIYEQVGTNAMDSPLLK	DAAFQNVLTHVC[57.02146]LD
DLAPYLPSVTPGLK	QLLQANPILEAFGNAK	RSALQSINEWAAQTTDGKLPEVTK
C[57.02146]NSLLPLDDIVR	SLEYC[57.02146]STASIDSENPPDLNK	IDSIPHLNNSTPLVDPSVYGYGVQK
NIPWAFEAIK	GSLESPATDVFGSTEEGEK	ANSASSHNWNTLFMGPNAVADAIAQK
MQQNIQELEEQLEEEESARQK	IPPPVIMVQNVSFK	TLSHPQQMALLDQTK
VPGIDATTK	ATDC[57.02146]VGHDVVTLLR	LPQFGISTPGSDLHVNAK
MLTEAIMHDC[57.02146]VVK	TTPSVVAFTADGERLVGMPAK	IPLFNTDVDNLEGK
VTADVINAAEK	EGLAESEPMIC[57.02146]HTLPLPEGFQVVK	FNISNGGPAPEAITDK
VAPAPAVVK	HYAHTDC[57.02146]PGHADYVK	APSEEDSLSSVPISPYK
QQIQSIQQSIER	SVAEGLSGSLVQEPFQLATEK	SPQAVLQLGVNNEDSK
RKPADLQNLAPGTHPPFITFNSEVK	NLRDIDEVSSLLR	NLDYVATSIHEAVTK
QSLTMDPVVK	FGGAAVFPNQEQAR	ELLHSQNTWLNTELK
AVVQVFEGTSGIDAK	NHLPQDSQDLVLGGDVPISSIQATIAK	MTEEPLMC[57.02146]AYC[57.02146]VTEPGAGSDVAGIK
IETMLGDVAVAVHPK	SPLFGQYFVLENPGTIK	QQGVLALRPYLQK
FIDNMLMGSGAFVK	MVSDINNGWQHLEQAEK	QYPANQGQEVEYFVAGTHPYPPGPGVALTADTK
VITEYLNAQESAK	AAAGELQEDSGLC[57.02146]VLAR	SFGTTVSPWVVPMDALMPFAVPNPK
YGIQMPAFSK	LVQAPLDADGDNVLQEK	MLDAEDIVNTARPDEK
AYHEQLSVAEITNAC[57.02146]FEPANQMVK	VQETGDIVISNAYVDLAPTSGTSAK	GIHPTIISESFQK
IPGGIIEDSC[57.02146]VLR	ERESLQQMAEVTR	DAQVVQVVLDGLSNILK
ELC[57.02146]ELKPK	SVLHEVMEQQTLSIAK	QTKPEFDQVLQGTAASTK
AIVAIENPADVSVISSR	HASPILPITEFSDIPR	HLGGIPWTYAEDAVPTLTPC[57.02146]R
AQALRDNSTMGYMAAK	LLIEMEQRLEQGQAIDDLMPAQK	LEAAIAEAEERGELALK
DDVDVALLPTIVEK	STQAATQVVLNVPETR	IYELAAGGTAVGTGLNTR
QNSVQEQPGTAC[57.02146]LSK	LRTAGPLESSETEEASQLK	THEMEPAEAIETPLLPHQK
FSLC[57.02146]ILTPEK	NAVASVQNGPGGGPSSSSIGSASK	DIIHDPGRGAPLAK
ILGSGISSSSVLHGMVFK	KVPDPVLEESFQQLQR	SPFEVQVGPEAGMQK
QISQEHTPVALEAYFVPLVK	KLDEAVAEAHLGK	QC[57.02146]SPSQGPC[57.02146]C[57.02146]TAQC[57.02146]AFK
SINSRVFIGNLNTAIVK	VVNVANVGAVPSGQDNIHR	LAQANGWGVMVSHR
GLFIIDPNGVIK	SSLSSAQADFNQLAELDR	ASGSGGGSAALGPSGFGPSGGSGTK
SWHDVQVSSAYVK	GGINLTATC[57.02146]PQSELDAETVK	NHEIVPGSLIASIASLK
TNHIGHTGYLNTVTVSPDGSLC[57.02146]ASGGK	GAEWHSHLGSMK	GC[57.02146]WDSIHVVEVQEK
TIMQLC[57.02146]HDR	LQATLDMQSGIIHAAEEK	HPAGQQLDEFLQLAVDK
NMPLQHLLEQIK	TAASGIPYHSEVPVSLK	TVIPGMPTVIPPGLTR
VLC[57.02146]IIQDTTNSK	ENDAVTIQVLNQLIQK	QLGSVATGSTLQQSLELK
ELSAVTFPDIIRNYK	VC[57.02146]EVVDGFIYVANAEAHK	EAC[57.02146]TVLGEGGDSGGLIPGK
TLDTGAIPGK	DEPREVYQGSEVEC[57.02146]TVSSLLPGK	HEELMLGDPC[57.02146]LK
HIEVQVAQETR	YMAC[57.02146]C[57.02146]LLYRGDVVPK	SGDSGGGMYVINLHK
IGGIGTVPVGR	TFAYTNHTVLPEALER	GRVFEVSLADLQNDEVAFRK
LHISPSNMTNQNTNEYLEK	REDLVVAPAGITLK	SGAAHLC[57.02146]DSQETNC[57.02146]STAGHSK
IDTASPLNPEAAVLYEK	GIASTSDPPTANIKPTPVVSTPSK	TFTDC[57.02146]FNC[57.02146]LPIAAIVDEK
MMADEALGSGLVSR	ISSTLYQAAAPVLTPAK	LINDC[57.02146]HGSVSEASSEQK
VFGPTIVAHAVPNPDPVTMLQDIK	AQVEEFLAQHGSEYQSVK	LQQQQAQQPLQQQQQR
QILTPMAQK	MDATANDVPSPYEVR	AGPGSLELC[57.02146]GLPSQK
KPTPIQLNPAPDGSAVNGTSSAETNLEALQK	SLYGDVDSPLPTGEAGGPPSTR	SFMESGGTVLSTNWSDVGK
DLSVLMDRLPSLLHTPSSHK	DPEGFVGHPVNAFK	KHPDSSVNFAEFSK
VSDEVGFGLEHVSR	HFSGLEEAVYRNIQAC[57.02146]K	SLSNVIAHEISHSWTGNLVTNK
LTQTSGETTHTHTEPTGDGK	GAVDGGLSIPHSTK	SAFLLQNLLVGHPEHK
IGEAEAAVIEAMGK	KFDPMGQQTC[57.02146]SAHPAR	RVQSC[57.02146]PDPAVYGVVQSGDHIGR
SDAPTGDVLLDEALK	QGGLGPMNIPLVSDPK	TLAVPPEASIATLNQLC[57.02146]ATK
NGGVMAVGAR	VC[57.02146]EIHFHEINNK	SNNIFLHEGLTVK
SGPGLIGLGIK	NEINGNWISASSINEAR	KLNC[57.02146]QVIGASVDSHFC[57.02146]HLAWVNTPK
VQGGALEDSQLVAGVAFK	RPDLYALAMGYSGQLK	TSMC[57.02146]SIQSAPPEPATLK
FSLFSAAVR	NLLDEIASREQEVQK	WFGSDVLQQPLPSMPAK
LISETTSVC[57.02146]KPEQVAK	LPNGLVIASLENYSPVSR	HIDSAHLYNNEEQVGLAIR
EIQDLEESFVPVAAPLGHPR	SRIFPGDTILETGEVIPPMK	TVDFTQDSNYLLTGGQDK
DLIGVQNLLK	MAETVDTSEMVNGATEQR	TVNELQNLTAAEVVVPR
VLTPELYAELRAK	SAYLHPQQFDC[57.02146]EPGVLGSK	YEAAGTLVTLSSAPTAIK
TVVSGLVQFVPK	MLDAEDIVNTARPDEK	SLHQAIEGDTSGDFLK
VIADNVK	VDTNAPDLSLEGPEGK	KFTTDDSIC[57.02146]VLGISK
ITLLREISLK	VSPASSVDSNIPSSQGYK	SNVNNNPGSITPTVELNGLAMK
GQHVPGSPFQFTVGPLGEGGAHK	ALAETGIAVPSYYNPAAVNPMK	IGGIGTVPVGRVETGVLKPGMVVTFAPVNVTTEVK
GC[57.02146]YLATGSK	SQVFSTAADGQTQVEIK	ASDAFHFFQSGQAK
IILEPMDLK	EQMIDLQNLLTTQSPSVK	WLHNEDQMAVEK
TLMEVMPK	AQIHEQNPSVEVVYYNK	LTATPTPLGGMTGFHMQTEDR
AETTPSMIPSQSR	VPIVIQDDSLPAGPPPQIR	RGFGFVTFDDHDPVDK
HVGDLGNVTADK	MVIQGPSSPQGEAMVTDVLEDQK	NC[57.02146]ASPSAASQLILPDSMK
GEFVTTVQQR	GIQQATTGVSQETSENPGNK	SPEGQFTQLMTLPK
DLEGENIEIVFAKPPDQK	RDVVGNDVATILSR	LYNTC[57.02146]AVFGPDGTLLAK
SVEQQVIGFSGLSDDK	DRYLPDTLLLEEC[57.02146]GLLRK	GQWDC[57.02146]SVC[57.02146]C[57.02146]VQNESSSLK
FLSDPQVHTVLVER	HLFLTSKPMVYLVNLSEK	ATENDIYNFFSPLNPVR
ITPDGITK	TLRQVEVINFGDC[57.02146]LVR	KPGYHAPVALLNDIPQSTEQYDPFAEHRPPK
DDVAQTDLLQIDPNFGSK	VLHEAEGHIVTC[57.02146]ETNTGEVYR	HHEVNVQFSWYGTTIK
DGQAMLWDLNEGK	VGSDMTSQQEFTSC[57.02146]LK	SSEHINEGETAMLVC[57.02146]K
DFYVAFQDLPTR	DLETQVIQLNEQVHSLK	AYHNSPAYLAYINAK
EVTPEGLQMVK	LYNTC[57.02146]AVFGPDGTLLAK	GEELSC[57.02146]EERNLLSVAYK
LQLLSLVTK	KYEDIC[57.02146]PSTHNMDVPNIK	DSLHQTILTQELEK
NPELPNAAQAQK	LAATNALLNSLEFTK	LVQAPLDADGDNVLQEK
LPTFGAPEQLVDLK	TEFTQGMILPTMNGESVDPVGQPALK	HFTVMNYDPDVVLK
FIPFIGVVK	ILATPPQEDAPSVDIANIR	SQQERDWVLNEFK
VDFQELLMK	MTDSFTEQADQVTAEVGK	GEYQGVFHC[57.02146]AVETAK
DYAVSTVPVADGLHLK	SAHVNSLAQDETK	SGTQDIQPGPLFNNNADGVATDITSTR
SNASLTNNQNLIQSLK	GRVFANAPDSAC[57.02146]VIGLK	TVLMNPNIASVQTNEVGLK
ITSGPFEPDLYK	NEYAAQLQNFNGEQHK	VYDDAHNMLNTLISQK
GQPIYIQFSNHK	AMADPEVQQIMSDPAMR	QIDAPGDPFPLNPR
VIELFSVC[57.02146]TNEDPK	NDMVELLGPRPFAEK	QGEYGLASIC[57.02146]NGGGGASAMLIQK
SLAETVLNFPLDK	FNAHGDANTIVC[57.02146]NSK	VVVAENFDEIVNNENK
NIELAVMR	NVSEELDRTPPEVSK	LRTAGPLESSETEEASQLK
APVPGTPDSLSSGSSR	AAAAAAAAAPAAAATAPTTAATTAATAAQ	AVATEANNSTFFSISSSDLVSK
MTDQEAIQDLWQWRK	QQHQEQQALQQSTTAK	TQPVVLGTASADHTALLWSIETGK
INGFPIFLK	ANLQIDQINTDLNLER	GLIQQFTTITGASESVGK
SYC[57.02146]AEIAHNVSSK	HAASTVQILGAEK	ASAVLPPTC[57.02146]IQLLDSSNWK
IQTLTSSVR	FASHC[57.02146]LMNHPDLAK	SAEEAASVLATSISPEQC[57.02146]IK
TNTLAAQSVIK	VINEPTAAALAYGLDK	AEAQQVEALPGPSLDQWHR
AAALEFLNRFEEAK	GAGTNEDALIEILTTR	KFDEGRNNFEGEVTK
APIIPHSGSIEK	AIVVTDGERILGLGDLGC[57.02146]NGMGIPVGK	EAYALC[57.02146]HC[57.02146]LPVLSTDK
AHQLWLSVEALK	MAGPESDAQYQFTGIK	MQQLNAAHQEALMK
IC[57.02146]DQWDNLGALTQK	HSVESMITTLDPGMAPYIK	WVC[57.02146]VDC[57.02146]VHGVVGQPLTC[57.02146]YK
VFEVSLADLQNDEVAFRK	NSVQTPVENSTNSQHQVK	YMNSLLIGELSPEQPSFEPTK
EYFTSLTK	VEMLETERGQQEAK	IRLDTETEGVPSTAIR
VALNVSC[57.02146]ANLLDK	WRVENQENVSNLVIEDTELK	DVRPAPAEEPLPDDNQAIQLQTLK
AAAIGIDLGTTYSC[57.02146]VGVFQHGK	EFADSLGIPFLETSAK	ILAIGLINEALDEGDAQK
QEAQAGPWPFSSSQTQPAVR	VDATEESDLAQQYGVR	SMDHFDDIGPSVVMASPGMMQSGLSR
AFLFDVVSK	TPSSDVLVFDYTK	ERLDQPMTEIVSR
RTMMAC[57.02146]GGSIQTSVNALSADVLGR	TFVNITPAEVGVLVGK	IHEAC[57.02146]MLALGSVK
VNIVPVIAK	VSGHVITDIVEGK	GFGFVC[57.02146]FSSPEEATK
DILVATDVAGR	QVSSLSSGVIQEALATNMK	EAESC[57.02146]DC[57.02146]LQGFQLTHSLGGGTGSGMGTLLISK
VLELTAENERLQK	VGASASDGSVC[57.02146]VLDLRK	EIEELQSQAQALSQEGK
FASYLTFSPSEVK	VGIPVTDENGNRLGESANAAK	TPALVFEHVNNTDFK
TQGSSTSWFGSNQSKPEFTVDLK	ATSHVGEIEQELALAR	SVLHEVMEQQTLSIAK
SLLQALNEVK	FQYC[57.02146]VAVGAQTFPSVSAPSK	DPEGFVGHPVNAFK
SGYPDIGFPLFPLSK	SGDGANAGGLVAAIAPK	QMNMSPPPGNAGPVIMSIEEK
ITLSSSSEEYQK	WGTLTDC[57.02146]VVMRDPQTK	AVETVHNLC[57.02146]C[57.02146]NENK
ISQGNISK	AC[57.02146]LDYPVTSVLPPASLC[57.02146]K	ISEQIVIGTPGTVLDWC[57.02146]SK
IEVPLYSLLEQTHLK	ARAYGPGIEPTGNMVK	HLQDLMEGLTAK
VVVYDLLSGHIVK	RGTGGVDTAAVGGVFDVSNADR	SGAMEMAGLC[57.02146]PAAC[57.02146]MQTPR
LSQAYAISAGVSLEGQQLFQTIHK	LGEVVNTHGPVEPDK	IPQQAELVDEDAMSQIRK
AINGPTSASGDDISK	TPSYSISSTLNPQAPEFILGC[57.02146]TASK	RQFPNASLIGLTATATNHVLTDAQK
LPLAAQGK	MQQLNAAHQEALMK	EAVRYINENLIVNTDELGRDC[57.02146]LINAAK
HVLFPLK	VIVDANNLTVEIENELNIIHK	TLFGTNLASQFDGLSSNPSK
IVFVTGNAK	LGEWQLNLQGINESTIPK	SREIFLSQPILLELEAPLK
DTLGLFLR	LGVENC[57.02146]YFPMFVSQSALEK	TPLIDLC[57.02146]DGQADQAAK
AQEPSAAIPK	AAFGLSEAGFNTAC[57.02146]VTK	IIASSPEMNLPTVSALRK
GFAFVQYVNERNAR	VAVNDAHLLQYNHR	RGAEVHLVPWNHDFTK
FIPVKPC[57.02146]FYQNFSDEIPVEHQVLVK	LHIIEVGQPAAGNQPFVK	RYELPAPSSGQK
IAC[57.02146]LDFSLQK	GIEGVQVIPLIPGAGEIIIADNIIK	QLGSGDGIPQVYYFGPC[57.02146]GK
IPTEAPQLELK	LFADAVQELLPQYK	LIEHGVNTAEDLVR
TVGATALPR	ILMPSLSPTMEEGNIVK	GVSVSSSTTGLPDMTGSVYNK
STLLFGQR	YTPVQQGPVGVNVTYGGDPIPK	EGGPNPEHNSNLANILEVC[57.02146]R
LLEGEEERLK	GGNFGFGDSRGGGGNFGPGPGSNFR	HATGNYIIIMDADLSHHPK
TFQPGSWMPR	NGIHDLDNISFPK	SHSGNISC[57.02146]MDFSSNGK
TFLLEYHNR	APLNVQFNSPLPGDAVK	APGMNSLEQGMVGLK
IMNVIGEPIDERGPIK	IRLDTETEGVPSTAIR	ENLQHTQAEEEAHLLTQQR
APVIDIGIANTGK	VNDHIC[57.02146]EITWEC[57.02146]LQPMK	KENALVQMADGNQAQLAMSHLNGHK
IRVDAQPVK	TC[57.02146]TDIKPEWLVK	TPIQAGGYGAFPVH
LQLDNQYAVLENQK	LEQLHIMQEQQK	LTVADALEPVQFEDGQK
C[57.02146]ATGNALC[57.02146]GK	LFVEALGQIGPAPPLK	VDVGGSEPASLSYLSFEGATK
EGSVTSVNLTK	NEVDMQVLHLLGPK	LYIGNLNESVTPADLEK
SFFGPLELVEK	AAYLQETGKPLDETLK	FASYC[57.02146]LTEPGSGSDAASLLTSAK
QSTWEKPDDLK	APGMNSLEQGMVGLK	MPPYDEQTQAFIDAAQEAR
VTAPLEC[57.02146]SFLLLK	GGQIGLQAPGLSVSGPQGHLESGSGK	QAHLC[57.02146]VLASNC[57.02146]DEPMYVK
AFFSEVER	KWQTMIEAHVDVK	AHEAC[57.02146]GPMEIDSALNTVQTLK
KPTQASITK	NTPVYVSSPTWENHNAVFSAAGFK	VYRQTNLENLDQAFSVAER
VSVQNGSIHQK	LLSDLC[57.02146]GTVMSTTDVEK	GC[57.02146]ALQC[57.02146]AILSPAFK
TIYAGNALC[57.02146]TVK	KLEPIWNEVGLEMK	GAVLVC[57.02146]DMSSNFLSKPVDVSK
WDAWNALGSLPK	ELQAHGADELLK	EMETLEDHPVFNPAMK
GIAYIEFK	QLANVQVLALEEC[57.02146]LK	QLASEDISHITPTQGFNIK
IWPGYSELPAVK	NSLPELSRVEANSTLLNVHIVFEGEK	AELANIEREC[57.02146]LNNK
VYTDVNTHRPR	NVSHNPLLLLTPQK	QQVQVVGLQEHLVNSADDVIK
YELQLANPK	FSPNSSNPIIVSC[57.02146]GWDK	LGQGIGPIHLNEIQC[57.02146]TGNEK
VENTRWDYLTQVEK	ASYGVEDPEYAVTQLAQTTMR	AAAGQESEGPAVGPPQPLGK
VLEEALLSR	VNAMTFTFDNVLPGK	SLERLDLSNNDISSLPYSLGNLHLK
TFVNITPAEVGVLVGK	GGSYSQAASSDSAQGSDVSLTAC[57.02146]K	TADHLFDAAYFGQK
YYVTIIDAPGHR	LLVDVDESTLSPEEQK	QGTAGSVINNPYVIMDK
FC[57.02146]PTC[57.02146]GNATK	APVPSTC[57.02146]SSTFPEELSPPSHQAK	SPITGNDLSPPVSFNLMFK
YLQVEC[57.02146]DRQVEK	ALADLVHSHIQSNELC[57.02146]SK	DDVAQTDLLQIDPNFGSK
GLIQQFTTITGASESVGK	LTNENMEITSALQSEQHVK	VQVPNC[57.02146]DEIFYAGTGNLLLR
FADILSMADHLK	VGSHITGGDIYGIVSENSLIK	GENINIC[57.02146]WSPDGQTIAVGNK
LFPQETLFLEAK	GQHDLESDVQQQLFK	SLDGAPIGVMDQSLMK
SYSYVC[57.02146]GISSK	EIMPVSTQAC[57.02146]VIEPIVSIPK	TGEEIFGTIGMRPNAK
AQNDLIWNIKDELKK	RQAQSPAGVSSEVEVLK	ALAQVFC[57.02146]EESGLSPLLQK
NAQLNIELEAAHH	AGAIAPC[57.02146]EVTVPAQNTGLGPEK	FDRGYISPYFINTSK
MEAENLEQLIDQK	APLTSGIDSSTLAPSNLK	AQDEGLLSDVVPFK
GPVNYNVTTEFEK	RPSNLAVTVDDSAEFK	APDVEGQGLDWSLK
NVQLTENEIR	HITTLQASFLTK	DNFSTSGIETTC[57.02146]ASNMLK
SQIFSTASDNQPTVTIK	AGGAAVVITEPEHTK	QPMNAASGAAMSLAGAEK
VTEELAAATAQVSHLQLK	TLAVPPEASIATLNQLC[57.02146]ATK	VWLDPNETNEIANANSR
C[57.02146]GPWTDLFHDQSVK	EAHLPPGAMAAVGLSWEEC[57.02146]K	MAGPESDAQYQFTGIK
IIDEVVNK	IGVSSDSGSINPMSEGFK	GSYNPVTHIYTAQDVK
SSEIEQAVQSLDR	HGAGAEISTVHPEQYAK	THLPGFVEQAEALK
GLSLQHIGRPHSGIDDC[57.02146]K	ITVTFNINNSIPPTFDGEEEPSQGQK	IATGHNIIDELPPC[57.02146]K
FITEIWHPNVDK	QDQTLAELQNNMVLVK	KPLPDHVSIVEPKDEILPTTPISEQK
ILVDLLK	ALIVEPSRELAEQTLNNIK	RDLMAC[57.02146]AQTGSGK
DGPSLLVVEQVR	AELQDRVTELSALLTQSQK	AQVARPGGDTIFGK
GWDQGLLGMC[57.02146]EGEK	AHSSMVGVNLPQK	LC[57.02146]EAIC[57.02146]PAQAITIEAEPR
DEAVGALHLIQAAK	IPRHELTEISNVDVETQSGK	RSIQFVDWC[57.02146]PTGFK
TPC[57.02146]NAGTFSQPEK	ESTEFLQQNPVTEYMK	ALYEDVILQPGTQEALK
ISLPVILMDETLK	ETTRTEPINTTYSYTDFQK	QNRYDGQVAVFGSDLQEK
SLQETIQSLK	AQTAHIVLEDGTK	IGNTGGMLDNILASK
YLTVAAVFRGR	VGTGEPC[57.02146]C[57.02146]DWVGDEGAGHFVK	HGIC[57.02146]VVDDFLGK
AAVQELSSSILAGEDPEERGVK	QNPLLAEAYSNLGNVYK	IQVHYYEDGNVQLVSHK
NTVANSPQTLLAGMNK	TLSSVQNEVQEALQR	ASLGSLEGEAEAEASSPK
NVQLQENEIRGLC[57.02146]LK	DHYSNGFC[57.02146]TVYAK	FHVDISLTDFIQK
GVPLQFDINSVGK	LETAIASHQQAMEELK	IIRDEQYTALSNMPK
NLYAANGIGAVLAHK	EPNSENVDISSGGGVTGWK	KGPSGYGFNLHSDK
GSEAIDRATISPWPGTTLNLLK	ISEQIVIGTPGTVLDWC[57.02146]SK	DDPVTNLNNAFEVAEK
ITMIAEPLEK	IRLESEEEGVPSTAIR	VEDVSAVEIVGGATRIPAVK
LLVLDPAQR	DSETGENIRQAASSLQQASLK	NLGESEIRDAMMAK
SVEAAAELSAK	TILQGSSEGTGLSALLPQPK	IDTIEIITDRQSGK
QAPDIGDLGTVNLFK	ALSGMC[57.02146]NIDTGLTFAAVHC[57.02146]LSGK	HVNPVQALSEFK
QAANFTAGGQPR	GVSVSSSTTGLPDMTGSVYNK	SC[57.02146]EVIIGSTHVLTPK
VYELQASR	FSGISGC[57.02146]SDGVSQEGSASSTK	QVPDSAATATAYLC[57.02146]GVK
DALNLAQMQEQTLQLEQQSK	VDVDVPDVNIEGPDAK	EPSSGPEVSEEQALQLVC[57.02146]K
ALADVEVTYTVQR	GLATSLQNDLQEVPK	GQASQITASNLVQNYK
ILTTEGR	LIAEGPGETVLVAEEEAAR	TTARDQDLEPGAPSMGAK
ELQVLDGANIQSIMASEK	RLAETQEEISAEVAAK	GILADEDSSRPVWLK
SGEQVPLLLK	ATMQNLNDRLASYLDK	LDTFC[57.02146]GSPPYAAPELFQGK
VAAQC[57.02146]SHAAVSAYK	VEHNQSYSQAGITETEWTSGSSK	VRIQTQPGYANTLR
LQPHPGLEK	LAESEGLSLLNVGIGPK	ITVTFNINNSIPPTFDGEEEPSQGQK
LTNSSSTGTVGK	LDAGNQLALIEELHK	SEEPAGQILSHLSSELK
TTPYQIAC[57.02146]GISQGLADNTVIAK	AVLAASSPYFC[57.02146]DQVLLK	SNMEFEERNAALQK
AVLFC[57.02146]LSEDK	YSTKPDAVFAGAMPTMASVK	LDSLQDIGMDHQALLK
ERGHTVTEPIQPLEPELPGEGQPEAR	VPVGDQPPDIEYQIK	LASGEHIAAFC[57.02146]LTEPASGSDAASIR
SQPDMAIMAVNTFVK	VVAPTISSPVC[57.02146]QEQLVEAGR	WDTERVFEVNASNLEK
NVLSLTNK	YLHVGYIVPPAPEK	VTISNRLVSSPC[57.02146]C[57.02146]IVTSTYGWTANMER
LLLPWLEAR	VGEEFEEQTVDGRPC[57.02146]K	LSNSSSSVSPLILSSNLPVNNK
C[57.02146]LVTGGNVK	LATQSNEITIPVTFESR	SHLPLALLPQTLLDQK
SVEEVASEIQPFLR	LASTNSSVLGADLPSSMK	GFGHIGIAVPDVYSAC[57.02146]K
HFVGMLPEK	YQQLFEDIRGQSDIAITK	EVLAGRPLFPHVLC[57.02146]HNC[57.02146]AVEFNFGQK
NMTPSPFLR	VLMLTLQNDPPSLETGVQDK	GPILC[57.02146]FVGPPGVGK
HGTC[57.02146]AAQVDALNSQK	AALHLYSNTLNFQISEVEPK	NMFLVGEGDSVITQVLNK
GQALITFEK	EHVNVVFIGHVDAGK	GVEGLIDIENPNRVAQTTK
SNNSMAQAMK	VLEDPAIASDESFGAVK	QLDSTIGIHPVC[57.02146]AEVFTTLSVTK
LDSSPSVSSTLAAK	KEGPYDVVVLPGGNLGAQNLSESAAVK	SHIAEGPADLEDPFNPK
ATEPHMLETYTPEVTK	KLEELELDEQQKR	NVDLSTFYQNRAAAFEQLQK
GNLYSFGC[57.02146]PEYGQLGHNSDGK	NSDVLQSPLDSAARDEL	TEQGPTGVTMTSNPITWGQIK
LEQGTSALIR	IISESAQMNEFETLTAK	TLASPEQLAQFQAQLQTGSPPATTQPQGTTQPPAQPASQGSGPTA
QC[57.02146]LPSLDLSC[57.02146]K	SAIVHLINYQDDAELATR	TVTIPTQPYQDIVTALK
ADVVESWIGEK	DFMIQGGDFTRGDGTGGK	YVLVAGITPTPLGEGK
VQNNLYHHC[57.02146]VINK	IDLENTLEQEQEALVNR	LSGSNPYTTVTPQIINSK
SGPFGQIFRPDNFVFGQSGAGNNWAK	NGSC[57.02146]GVSYIAQEPGNYEVSIK	LAQDFLDSQNLSAYNTR
IDPSLGIIAK	LAPITSDPTEATAVGAVEASFK	NRQILLYSATFPLSVQK
EFC[57.02146]TDSGLVVPSISYELHK	IC[57.02146]QADIVEAVDIASAAK	YGAAEPHTIAAFLGGAAAQEVIK
VQSNC[57.02146]PLSPTEYLGEDK	TAVDSGIPLLTNFQVTK	GAQDPTAFSVQDPWFC[57.02146]EAR
TWLDSAK	IGYEC[57.02146]LC[57.02146]PDGFQLVAQR	ISSTLYQAAAPVLTPAK
LVSAGFQTAEELLEVKPSELSK	SPASDTYIVFGEAK	QGAIVAVTGDGVNDSPALK
ALSVGLVK	TLEQHDNIVTHYK	GVNPLLEEAVGQQSLVK
TYAFSENPLPTVEIAIR	ALTDAGC[57.02146]NLNPLQYIK	TITLEVEPSDTIENVK
VDVNAPDVQAPDWHLK	VPGVTAIELDEDTGTFR	SC[57.02146]FGHPLAPQALEDVK
SAFAPFGK	EGEVTTMNHEDLSLLK	FNWNHC[57.02146]GEMAPAC[57.02146]K
ELDDISQEIAQLQR	LGPETPLAMDRFPYLALSK	GTSFDAAATSGGSASSEK
IINNTENLVR	IDATSASVLASRFDVSGYPTIK	QLLQNPPAGVDPIIWEQAK
VPGVTDC[57.02146]VAEIQK	TQEQLALEMAELTAR	MNC[57.02146]DRVFNVFC[57.02146]LYGNVEK
GVIDLAALGITGR	SGTQDIQPGPLFNNNADGVATDITSTR	LTLHVGDGFEFMK
QEAGGLGISIK	IYHEQEQALQELGNK	SMLQATAEANNLAAVAGAR
VVEATNSVTAVR	ETGFHLTTTNQGASAAGPGFSLKF	YEPDSANPDALQC[57.02146]PIVLC[57.02146]GWR
GLQTSQDARFYALSASFEPFSNK	MDVHITPGTHASEHAVNK	AAAAAAAAAPAAAATAPTTAATTAATAAQ
GFDWPLLVK	LHC[57.02146]FQLTVTPDEGYYQGGK	AQFAQPEILIGTIPGAGGTQR
LNSNTQVVLLSATMPSDVLEVTKK	WHSLMDPPGTALAK	SAIVHLINYQDDAELATR
QLQDELEMLVER	HGLTEADVGITK	EIQDLEESFVPVAAPLGHPR
VYTPSNADIGLR	ITDLANLSAANHDAAIFPGGFGAAK	GGQIGLQAPGLSVSGPQGHLESGSGK
FTASIQR	ALRTDYNASVSVPDSSGPER	ELDGIIQDGVHNITK
VVPLADIITPNQFEAELLSGRK	SLGSTAGTDITVNSVILLPK	LLDGIQDNYTFAQPGIQK
EELLLLK	RLLEGDGGPNTGGMGAYC[57.02146]PAPQVSNDLLLK	AIDIYEQVGTNAMDSPLLK
ALAAAGYDVEK	QIQELVEAIVLPMNHK	LVHSLFESIMSTQESSNPNNVLK
SQPAPAEFRAQLDPAFIK	NADNDWFRLESNK	STNLHDYGMLLPC[57.02146]GIDK
ETVSEESNVLC[57.02146]LSK	KEDGSEVGVGGAQVTGSNTRK	GFTINEYTIRPLGVTGVAGEPLPVDSEK
LVQLGQAEK	GADC[57.02146]C[57.02146]VLVFDVTAPNTFK	LEQLHIMQEQQK
LGDVYVNDAFGTAHR	IEQLQNHENEDIYK	DLAILQC[57.02146]HGELDPMVPVR
AVGTQTLSGAGLLK	TAELNVQVPEEPTHLDQR	THINIVVIGHVDSGK
ALC[57.02146]DPLEEVREAAAK	DLTLLGATAVEDRLQEK	MGGGGAMNMGDPYGSGGQK
IGEHTPSALAIMENANVLAR	RDPALNSGVSQKPDPAK	APLNVQFNSPLPGDAVK
TLSSLYSEMQK	VIESTQDLGNDLAGVMALQR	LTALDYHNPAGFNC[57.02146]K
IVMFTIDIGEAPK	GPHLVQSDGTVPFWAHAGNAIPSSDQIR	YLQDSTFATSPHLESLLK
VLETTVEIFNK	ERIQPEDMFVC[57.02146]DINEK	VPGVTDC[57.02146]VAEIQK
IPNFLHLTPVAIK	HWPFMVVNDAGRPK	YLNAGAGGIAGAFIHEK
NLQLFMENK	FSVC[57.02146]VLGDQQHC[57.02146]DEAK	TSLEGYPAGGSLPYSIQTAEK
AHPPELKK	STAGDTHLGGEDFDNR	EDVGTVVGIDLGTTYSC[57.02146]VGVFK
YQEQLVQEQELAK	DHLVTAYNHLFETK	QPGVGPASVMVGNLVAGK
IC[57.02146]PVEFNPNFVAR	ARHEVLLISAEQDK	LPGGELNPGEDEVEGLK
QAFEELRDDLVELSK	LAGANPAVITC[57.02146]DELLLGHEK	GGSC[57.02146]SQAASSNSAQGSDESLIAC[57.02146]K
LLVDVDESTLSPEEQK	HQEPVYSVAFSPDGR	VQASLAANTFTITGHAETK
SFQGDDSDLLLK	VQVQDNEGC[57.02146]PVEALVK	SQAEDVRVEGSFPVTMLPGDGVGPELMHAVK
FVADGIFK	DVRWPTETDVSSAK	RQATTIIADNIIFLSDQTK
DC[57.02146]PLQFHDFK	HIMSEPEEITTMSGQK	GPPIEDAIASSDVLETASK
LFPDTPLALDANK	QLTLSC[57.02146]PLC[57.02146]VNPVC[57.02146]R	HLFGQPNSAYDFK
ELFQTPVC[57.02146]TDKPTTHEK	ADHTLSSLEPAYSAK	IPQSHIQQIC[57.02146]ETILTSGENLAR
RLDLVHTAALMLDK	VTFEVFVQADAPHGVAWDSK	IINEPTAAAIAYGLDRTGK
EGC[57.02146]EAIVDTGTSLMVGPVDEVRELQK	TNRLAELEEFINGPNNAHIQQVGDR	INGEAQPWLSTSTEGLK
SLPGYMTR	TVFEALQAPAC[57.02146]HENMVK	VRALEEANTELEVK
TSSAQVEGGVHSLHSYEK	IEDLRSEC[57.02146]SSDFGGK	GHYNNVSC[57.02146]AVFHPR
KNEGLTWPELVIGDK	QLENRVVLSVSSGGQHTVLLVK	MTDSFTEQADQVTAEVGK
GFGFVTFSSMAEVDAAMAARPHSIDGR	AAVPSGASTGIYEALELR	TYGTSGLDNRPLFGETSAK
DLPFETLEVEAK	LLQDVRQDLADVVQVC[57.02146]EGK	DWC[57.02146]YEATYSQLAHPIQQAK
SLILPPEHILK	HNVPDDGLPLQSQQLPQSGK	DC[57.02146]EEC[57.02146]IQLEPTFIK
GTLSLMPEFK	RGFGFVTFDDHDPVDK	RYVLEEAEQLEPR
LTEMETLQSQLMAEK	VREATNDDPWGPSGQLMGEIAK	VRLLADPTGAFGK
NQLESLQR	GVVHDDMEC[57.02146]SHYMK	AIVVTDGERILGLGDLGC[57.02146]NGMGIPVGK
AYSPELIVHPVLDSPNAVHEVEK	TIDDRIVHELNTTVPTASFAGK	VHSPSGAVEEC[57.02146]HVSELEPDK
LVGDFTHDQSISQK	FQSPQIQATISPPLQPK	ELILSSNIGQHDLDTK
C[57.02146]PILSLQDVVK	TNQELQEINRVYK	VPYFNAPVYLENK
NIILEEGK	QVHALSPEENVIIK	AC[57.02146]ANPAAGSVILLENLR
LLERLPEVEVPQHL	ALAEEWSC[57.02146]PFMETSAK	TPAQFDADELRAAMK
AVFPSIVGRPR	THEDIEAQIREIQGK	ITPSYVAFTPEGERLIGDAAK
TQTFSGDFMHRLPLLGEK	LAALNPESNTAGLDIFAK	IPEGTILTMDMLTVK
NDIHTLLK	VTIAQGGVLPNIQAVLLPKK	KPNSVPQELAATTEK
VQSDGQIVLVDDWIK	NVLLDPQLVPGGGASEMAVAHALTEK	KPVPLLLDQDYVNLK
SLDIQVPNFPADETK	TIAQGNLSNTDVQAAK	FNEC[57.02146]GHVLYADIK
IIIENKPK	HATGNYIIIMDADLSHHPK	KLGALTAEEIALK
HSSVYPTQEELEAVQNMVSHTER	VVNANQNASPNVPGK	FQFETEVPDAYNMVPPK
EYGFC[57.02146]IMDNHK	VAASC[57.02146]GAIQYIPTELDQVRK	KPLPDHVSIVEPK
INEVQTDVGVDTK	MREANFTVSSMHGDMPQK	AMADPEVQQIMSDPAMR
NIILGGVK	RFEQQLAQTDGTLSTLEFQREAIENATTNAEVLR	EGSIWNHQPC[57.02146]FLK
LVQAFQFTDK	FLPGYVGGIQEGAVTPAGVVNK	LQVTNVLSQPLTQATVK
NKPEWFFKK	ENMNLSEAQVQALALSR	NQEQLAAELAEFTAK
SNEDQSMGNWQIK	LYTEGYQVPPGATYTAIEAPK	LRGTADVTHDLQEMK
LITPAVVSER	EDLETGVHLDPAVK	GVHC[57.02146]VMSLGVPGPATLAK
HQPTAIIAK	LQPHEFQGGTFTISNLGMFGIK	LAATNALLNSLEFTK
KTETAAHSLPQQTK	VLPLEALVTDAGEVTEAGK	TVTSLGVMADGVAPVFKK
MGLVDQLVEPLGPGLKPPEER	QDRTLTIVDTGIGMTK	GRGVTFLFPIQAK
IPENSEFPFVSLK	VVETDPSPYC[57.02146]IVAPDTVIHC[57.02146]EGEPIK	IVIGYQSHADTATK
LIQEIVDK	TPALVFEHVNNTDFK	AFDRHC[57.02146]NMVLENVK
SQWVRPAR	HSTPHAAFQPNSQIGEEMSQNSFIK	MQHNVLVAEVTQQLK
IPVSGPFLVK	SATDADVVNSGWLVVGK	AMLSGPGQFAENETNEVNFR
EQGVTFPSGDIQEQLIR	AWTVEQLRSEQLPK	KPQTLMELHQEK
ADPLALAAEK	TAVVVGTITDDVRVQEVPK	VDTNAPDLSLEGPEGK
NVIIWGNHSSTQYPDVNHAK	HFVGYPTNSDFELK	SNAHYNLQNAFNLAEQHLGLTK
AGVAPLQVK	TELAEPIAIRPTSETVMYPAYAK	SQGDMQDLNGNNQSVTR
LFGAPEPSTIAR	VTEELAAATAQVSHLQLK	QRALLGYADNQC[57.02146]K
IGISDISSLSEK	AQQEFAAGVFSNPAVR	QVSSLSSGVIQEALATNMK
LIQSHPESAEDLQEK	VALRGEDVPLTEQTVSQVLQSAK	AVTPPMPLLTPATPGGLPPAAAVAAAAATAK
ENQLQLSC[57.02146]FINQEVK	SC[57.02146]FGHPLAPQALEDVK	KDEDIPLFPVQTK
QTTVSNSQQAYQEAFEISK	LAFDMATNAAC[57.02146]ASLLK	IETMLGDVAVAVHPK
VLIANNGIAAVK	YMNSLLIGELSPEQPSFEPTK	EAVTFDQANPTQILGK
LNVGAPDVTLRGPSLQGDLAVSGDIK	FLAAAHNSADEPGPGAPAPQELGAADK	AGNQSMIALTTDLQATK
AALSALESFLK	ALIVVPYAEGVIPDEAK	SAGQGEVLVYVEDPAGHQEEAK
LTAEAEELKPFFMK	HVMDVVDEELSK	GSC[57.02146]FHRIIPGFMC[57.02146]QGGDFTR
ELQELNELFKPVVAAQK	TYFAHDALQQC[57.02146]TVGDIVLLR	NEVLEDHVQNNAEQLGAFAAGVK
SQVISNAK	EEVSRLEEQMNGLK	IHFPLATYAPVISAEK
DFAPVIVEAFK	LQTSLTC[57.02146]NSMVLFDHVGC[57.02146]LK	VASLEEVPFAAASIGQVHQGLLR
GIAFPTSISVNNC[57.02146]VC[57.02146]HFSPLK	QDTSSSTTHLAQQLK	SLIEPVNQSIVVSGESGAGK
MDFLTIVR	VPYFNAPVYLENK	NVSINTVTYEWAPPVQNQALAR
DLVAQAPLKPK	HEVSASTQSTPASSR	MIINEELMASLDQPTQTVVMHR
FPFNTPK	ADLVIVGAEGVVENGGIINK	GQC[57.02146]DLELINVC[57.02146]NENSLFK
NPPQGSYIYQK	SLVASLAEPDFVVTDFAK	LGQAELVVIDEAAAIPLPLVK
GTIEILSDVQLIK	YEQAIQC[57.02146]YTEAISLC[57.02146]PTEK	RFGVPVIADGGIQNVGHIAK
TLSQLSQQEGIK	DGSGTDHFIQALDSLSR	LPGQEGAAAPGEAGAVC[57.02146]LK
ISFSNIISDMK	DRVAILVDDMADTC[57.02146]GTIC[57.02146]HAADK	STGFETLVVTSEDGITK
IVLHPDTEHSK	QAGPASVPLRTEEEFK	ATATISAKPQITNPK
NNLASC[57.02146]YLK	TEGSDLC[57.02146]DRVSEMQK	SQETEC[57.02146]TYFSTPLLLGK
LISQVQK	KVTMINAIPVASLDPIK	ASSEGGTAAGAGLDSLHK
VLAEPVPLPADPMELK	EAIESAIGGNAYQHSK	KIEQQGGFTFENK
MIINEELMASLDQPTQTVVMHR	NPEQVDLYQFMAK	KLTAGEAC[57.02146]AQGLVTEVFPDSTFQK
VTPNEGLTVSFPFGK	KIEVIKPGDLGVDLTSK	ITDLANLSAANHDAAIFPGGFGAAK
MMDVTVTIK	DLAILQC[57.02146]HGELDPMVPVR	LHNQVNGTEWSWK
NNVSLLQSC[57.02146]IDLFK	KPLTSNC[57.02146]TIQIATPGK	IEGIVWHC[57.02146]SDGC[57.02146]LIK
NGAIAFLESLK	IEDNNTLVFIVDVK	AASGFNAMEDAQTLRK
VQISPDSGGLPERSVSLTGAPESVQK	INEELESQYQQSMDSK	ALEHSALAINHK
LGLAPQIQDLYGK	VYLLDVQGNITQK	DGHHHYEGAVVILDAGAQYGK
MMTPEVLAEAYGK	VAFTGSTEVGHLIQK	AAVEEGIVLGGGC[57.02146]ALLR
IVEHQNLSK	NETLGGTC[57.02146]LNVGC[57.02146]IPSK	DRMVNSNLASVEELK
SDAGNLNFEFQVAK	ALHVDSAEYSC[57.02146]LK	TIDSVTSAQMLQGC[57.02146]TIFK
GTDTVAGLALIK	WKGDNSSVSSLC[57.02146]ISPDGK	FNGEDIDTISPTLGFNIK
LQAILEDIQVTLFTR	VRPAELEQFESTIGFKLPNHR	GALDTTDGYMGVNQAPEK
INVGIGEIK	VEYHAGGSTQNSIK	VGINYQPPTVVPGGDLAK
ASADYQWLLQSPK	YEPDSANPDALQC[57.02146]PIVLC[57.02146]GWR	AYEYVEC[57.02146]PIRGTAAENK
IHFVPGWDC[57.02146]HGLPIEIK	ELDDISQEIAQLQR	VDVSAPDVEMQGPDWNLK
LLVEDINK	NNQGTVNWSVDDIVK	SMVEEGTGLRLLEAAAQSTK
EIEIAEQDMSALISLRK	MQGSITTPGSIALAQAQAQAQVPAK	DHASIQMNVAEVDK
SLLIQELSK	EAIQC[57.02146]VDNNQSVLVSAHTSAGK	LPQQSHSAFGATSSSSGFGK
EMQNLSFQDC[57.02146]YSSK	TVEFQHIIPISAVTGEGIEELK	AISHEHSPSDLEAHFVPLVK
SLLLEAYVK	NELHNLLDKPQLQGIPVLVLGNK	QVPFNEVRLPPPPDIK
AVLNPLC[57.02146]QVDYR	KGGPSPGDVEAIK	LGAQLADLHLDNK
LPIPMIAK	TGTITTFEHAHNMR	MAEADRTAIHEVMEQQTISIAK
QLAVAEGKPPEAPK	LQQHQSMPGTMAEAEDLDGGTLSR	EQMIDLQNLLTTQSPSVK
VNWATTPSSQK	GGYVLHIGTIYGDLK	SELSYLAHNLC[57.02146]EIDK
SQAPTLELLQNPK	FPAAQAPDPSETPK	SANPPHTIQASEEQSSTPAPVK
HSLAEILR	NASLQDTLEVLQSSYK	SGPVMGGGLPPPPIK
FEAGQFEPSETTAK	YGALALQEIFDGIQPK	SQHSGNAQVTQTK
DDFTSIIGK	NSGPLGTEMNTGFSSEVK	GMESLEDTFVSQANALQR
GIYQSLEGAVQAGQLK	EETVVENATPDYAAGLVSTQK	NLDAVHDITVAYPHNIPQSEK
GLIAAIC[57.02146]AGPTALLAHEIGFGSK	REDGGYTFTATPEDFPK	REVDDLGPEVGDIK
LETNEFQQLQSK	LQLEQQVATGPALDNK	HEVSASTQSTPASSR
FILAPAK	FQEHIIQAPKPVEAIK	SFDLIHSPHGELK
TVMSHLDR	SHGLLVQQALPK	REPGYTPPGAGNQNPPGMYPVTGPK
EIQTAVRLLLPGELAK	GQNWEEQVNSLPEVFRK	IFQNAPTDPTQDFSTQVAK
AAPEASSPPASPLQHLLPGK	KPALQSSVVATSK	LPHLPGLEDLGIQATPLELK
IALYETPTGWK	TGIDQLVVTPISQAQAK	VAIVKPGVPMEIVLNK
IEFLQSHENQEIYQK	DPVQC[57.02146]SRDVVIC[57.02146]PDASLEDAK	SSTATHPPGPAVQLNK
IMSSPLSK	QTIDNSQGAYQEAFDISK	DVALSSGSAC[57.02146]TSASLEPSYVLR
STYEQVDLIGK	LAAVDATVNQVLASR	VVVSNRLVTSPC[57.02146]C[57.02146]IVTSTYGWTANMER
QPPIQSTAGAVPVRNEK	SLIEPVNQSIVVSGESGAGK	NADNDWFRLESNK
IVILNNLEELK	HGFDPQSPLC[57.02146]VHIMLSGTVTK	LRFPAEDEFPDLSAHNNHMAK
ITVTPSSK	DGRISVAGVTSSNVGYLAHAIHQVTK	QEAESWSPDAC[57.02146]LGVK
HDIIMPPLPFTSK	AIEEIAGVGVPELINSPK	RTHSQGGYGSQGYK
AGVRPSSSGSAWEAC[57.02146]SEAPSK	ELEEAVTSALQQETEK	SAALPIFSSFVSNWDEATK
QDTFALASQQK	TQPSSGVDSAVGTLPATSPQSTSVQAK	LLGHEVEDVIIK
FMEFVSVSVTHPELK	IISAASEGGANVFTVSYFK	TAEAQLAYELQGAREQQK
VPFPLTLR	APREPLEPQVLQDDLPISLK	IVNGHLQPNLVDLC[57.02146]ASVAELDDK
VDALNDEINFLR	LAQDFLDSQNLSAYNTR	YSNDPVVASLAQDIFK
VSLDVNHFAPDELTVK	IGEHTPSALAIMENANVLAR	FEGEPATHTQPGVQLQSNTYDLQESNVR
VIGIEC[57.02146]SSISDYAVK	ELQSMADQEQVSPAAIK	KGNFILSAGVDK
C[57.02146]DFTGTLIVVPDVSK	QLAQIDGTLSTIEFQREALENANTNTEVLK	HHLQPENPGPGGAAPSLEQNR
VASGC[57.02146]LDINSSVK	GEIC[57.02146]HLLC[57.02146]KPEYAYGSAGSLPK	ALNALNNLSVNVENQIK
YTC[57.02146]QELQR	STNC[57.02146]FGDNDPIDVC[57.02146]EIGSK	TFQGHTNEVNAIK
GQILTMANPIIGNGGAPDTTALDELGLSK	RYAIC[57.02146]SALAASALPALVMSK	KLEPIWNEVGLEMK
YGSDIVPFSK	KVNIDFEPFKPINTSLYLC[57.02146]DNK	KIEVIKPGDLGVDLTSK
ISLQIGDIK	EAC[57.02146]TVLGEGGDSGGLIPGK	EGAAGAGVAQAGPLVDGELLR
AGLQFPVGR	GLLAQGLRPES[79.9663]PPPAGPLLNGAPAGESPQPK	LELNSMQEQLIQAQNTLK
VIYINSPLPQK	ANIVDQSHLHDSSQK	MWDLSSNQAIQIAQHDAPVK
AALLDQIREGAQLK	DPQGPGPGLEAFVSAAK	LLSNMEAQHNDLEFK
ITLPVDFVTADK	SNTSPEELGPLANQLTSDYGR	ATENPEQVASEGLPEPVLRK
QNLIAEVSTK	HTGPITC[57.02146]LQFNPK	VAPAEPQEAPDSTAAGGSASK
SPVTTLLEC[57.02146]MHK	ASAEGPLLGPEAAPSGEGAGSK	LGGSAVISLEGKPL
GAVAIADAIRGGLPK	RLTVMSLQESGLK	HPGLGEYAAC[57.02146]QSHAFMK
VRTDITYPAGFMDVISIDK	FGDPEC[57.02146]QVILPLLK	NPDGTMNLMNWEC[57.02146]AIPGKK
VLLAPLGDDFR	DVLNEDVRNLTLK	HQALQAEIAGHEPR
IGDVVLSIDGINAQGMTHLEAQNK	SENLGQGDKPDYFSSVATVVYLRK	RTGAIVDVPVGEELLGR
NSLISSLEEEVSILNR	MVRESVEQQADSFK	AGVPGVAAPGAPAAAPPAK
EAAENSLVAYK	ARGLPVTC[57.02146]EVAPHHLFLSHDDLER	YSNSALGHVNC[57.02146]TIK
LLETPSTLHDQK	LNLLHEFLQTEIK	RFEQQLAQTDGTLSTLEFQREAIENATTNAEVLR
LIQNVFEIK	HVFGESDELIGQK	ISEPEAEISPGSLPVTANMK
VTIAQGGVLPNIQAVLLPKK	NATNVEQSFMTMAAEIK	HPVSALMEIC[57.02146]NK
ELFPIQMEGVK	RKPENTAELEIFQEGIK	TGVGYPQLSAVMEC[57.02146]ADAAHGLK
LLGELLQDNAK	SGC[57.02146]IVNNLAEFTVDPK	ASESSKPWPDATYGTGSASR
TILMMGR	LPDYKPYPMYPATTSLVNVVPK	VAAIEALNDGELQK
ASLC[57.02146]ISTK	SHLPLALLPQTLLDQK	SELPLDPLPVPTEEGNPLLK
EQVPSGAELERQQILQEMRK	FPSSGPVTPQPTALTFAK	VGEC[57.02146]EASAMLPLEC[57.02146]QYLNK
NTAEWLLSHTK	VVGQQDLMINNPLSQDEGSLWNK	HIMGQNVADYMR
TFTTQETITNAETAK	ESDLPSAILQTSGVSEFTK	EETVVENATPDYAAGLVSTQK
SFTNYSGGYSADHPVIK	IPC[57.02146]ESPPLEVVDTTASTK	TNQIDLLQAEISENQAIIQK
VVNEINIEDLC[57.02146]LTK	TGPVTLHTQTAIHFAEQIAK	SQVFSTAADGQTQVEIK
TSDISTLGHLVITTQGGYVK	AANDAGYFNDEMAPIEVK	GC[57.02146]TSQEGGTTPTFPIQK
ALEAFETFKK	TLNEADC[57.02146]ATVPPAIR	YSGRDSLIFLVDASK
APVPSTC[57.02146]SSTFPEELSPPSHQAK	MLGNGRLEAMC[57.02146]FDGVK	IDRYTQQGFGNLPIC[57.02146]MAK
ETVSQRPGATVPTDFATFPSSAFLR	TVTNAVVTVPAYFNDSQR	IMASSPDMDLATVSALRK
LAAAILGGVDQIHIKPGAK	SMDHFDDIGPSVVMASPGMMQSGLSR	VC[57.02146]GSDGVTYGNEC[57.02146]QLK
LYVPHSLWPQIK	WTSQHSNTQTLGK	DMAAPGTSSVPAPTAGNAEK
GFSEGLWEIENNPTVK	QGLLSEASVNNLMAK	EMLFEGGPRPWILEPSK
DSQVVQVVLDGLK	TLRAGLLEPEVFHLNPAK	GSLESPATDVFGSTEEGEK
IVFSGNLFQHQEDSK	DYIVALQHPVTTDIK	DHADVSNQLYAC[57.02146]YAIGK
APHLQLIEGK	ATHPIPAAC[57.02146]GIYYFEVK	VC[57.02146]NDEQLLLELQQIK
TYDLLFK	TESNQEVANPEHYIK	NLYEGLVMTEVQIQK
AQNDLIWNIK	DPANFQYPAESVLAYK	TRIIDVVYNASNNELVR
VADIGLAAWGRK	VGEC[57.02146]EASAMLPLEC[57.02146]QYLNK	LAESEGLSLLNVGIGPK
TSFVNFTDIC[57.02146]K	SIEIPRPVDGVEVPGC[57.02146]GK	DLRLAIALGDAVNHPTPMAAAANEVYK
TASLIANSC[57.02146]K	GHSSFVNEATFTQDGHYIISASSDGTVK	GTVIEVNVSELGLVTQGGK
MEIGLPDEK	DPGMGAMGGMGGGMGGGMF	QVHALSPEENVIIK
EELIAELQDC[57.02146]EGLIVR	LAQENGWGVMVSHR	QRSLASDITDEQK
GQVYILGR	TSEVPYAGINIGPVHK	NVAADIAVQLC[57.02146]ESVANK
ALGQNPTNAEVLK	QIDSSPVGGETDETTVSQNYR	EFADSLGIPFLETSAK
SFAMSAVITEGVKPTLSELEK	LSPIIEDSREATHSSGFSGSSASVASTSSIK	SLSPDC[57.02146]GGSIEVMQSFLK
EENTIILQQLLPLRTK	VYRQTNLENLDQAFSVAER	TTGEGTSLRGDINVC[57.02146]IVGDPSTAK
QLGGLYINFNADK	TSEVVRLPYPLQMK	NSNVDSSYLESLYQSC[57.02146]PR
NDSFTTC[57.02146]IELGK	VIGIEC[57.02146]SSISDYAVK	NVSHNPLLLLTPQK
ALTDAGC[57.02146]NLNPLQYIK	EPSSGPEVSEEQALQLVC[57.02146]K	LMHLTSEELNPNPDK
AQPLSLEELLAK	IWC[57.02146]FGPDGTGPNILTDITK	TQQAAQANITLQEQIEAIHK
VLPTYDASK	VPASETSPGPPPMGPPPPSSK	ETC[57.02146]LITFLLAGIEC[57.02146]PR
MISLC[57.02146]LQK	SINSRVFIGNLNTALVK	FMC[57.02146]EVQVEGYNYTGMGNSTNK
SEIDLLDIRTEFK	YDIPATAATATSPTPNPVPSVPANPPK	RLIEIGENVLNGSVPVSQFEINK
AFVDFLSDEIK	TGAAGAEALSLLLK	IDSRLEQYTSAIEGTK
C[57.02146]MQEIPQEQIK	RLAETQEEISAEVSAK	DPVQC[57.02146]SRDVVIC[57.02146]PDASLEDAK
APVDITGQFEK	KAEEIANEMIEAAK	LGAPAAGGEEEWGQQQR
LTAFVNTLNGK	AHSGAQGLLAAQK	KLDVSIEMPEELDISQLR
EILQIMNK	GELLGC[57.02146]FGLTEPNSGSDPSSMETR	LREFEEGLVSQYK
LGIYEAMK	LDQEMEQLNHHTTTR	SPVDYGTSAGVWSQDK
NANPEWNQVVNLQIK	VQANLGAPDINIEGLDAK	GTGRIPDQLVILDMK
STDFLPVDC[57.02146]PVR	TYITDPVSAPC[57.02146]APPLQPK	QAVLGAGLPISTPC[57.02146]TTINK
YAEIVHLTLPDGTK	GDRFGNC[57.02146]GFSGNEYK	VHILDTESFETTFGPK
SGSKFPVFNMSYNPAENAVLLC[57.02146]TR	TEAASDPQHPAASEGAAAAAASPPLLR	ASHNIGIAMDTEQGLIVPNVK
TGEMSGPVFTDSGIHIILRTE	TILEEEITPTIQK	AQQGLYQVPGPSPQFQSPPAK
[truncated: 21,731 more rows]

## Sheet: PXD000612 Two Phospho
SpeCollate	Crux	MSFragger
IGPILDNSTLQSEVKPILEK	HTGPGILSMANAGPNTNGSQFFIC[57.02146]TAK	HTGPGILSMANAGPNTNGSQFFIC[57.02146]TAK
FAQALGLTEAVK	HGGGGGGGSGPSAGSGGGGFGGSAAVAAATASGGK	SGPFGQIFRPDNFVFGQSGAGNNWAK
VILTSPLIRDELEK	HGIILNSEIATNGETSDTLNNVGYQGPTK	NMITGTSQADC[57.02146]AVLIVAAGVGEFEAGISK
LQVGQGVSLTLK	KVEHEISEGNVATAAAAALASAATK	KVEHEISEGNVATAAAAALASAATK
AQNDLIWNIKDELK	HSQAVEELAEQLEQTK	KPPVATEGESALNFNLFEK
TYEQVLENLESK	LKGEMMDLQHGSLFLQTPK	VPAATSAIITNDGIGINPAQTAGNVFLK
AQPLEDLAGLK	QAFTDVATGSLGQGLGAAC[57.02146]GMAYTGK	SSGNSSSSGSGSGSTSAGSSSPGAR
VLMLTLQNDPPSLETGVQDK	ELEQVC[57.02146]NPIISGLYQGAGGPGPGGFGAQGPK	AYHEQLSVAEITNAC[57.02146]FEPANQMVK
FMELNLAQK	TALLDAAGVASLLTTAEVVVTEIPK	AYHEQLTVAEITNAC[57.02146]FEPANQMVK
LMDEVIK	KPEQVVALDAQNIVAVSC[57.02146]GEAHTLALNDK	VGEVC[57.02146]HITC[57.02146]KPEYAYGSAGSPPK
DQSQVTWHEIARPQIHGYDLK	AITVFSPDGHLFQVEYAQEAVK	TKPQDMISAGGESVAGITAISGK
LLLLGAGESGK	HQAFEAEVQANSGAIVK	KTDPSSLGATSASFNFGK
TTPSVVAFTADGER	NMITGTSQADC[57.02146]AVLIVAAGVGEFEAGISK	AGQVVTIWAAGAGATHSPPTDLVWK
LQVTMPGIK	ILQEYVEHQVDDAMMANAAQK	VLGTSVESIMATEDRQLFSDK
VTINDLNENSVTLIQENC[57.02146]HLNK	HPSVESVVQC[57.02146]EIDEDVIQVSK	ELEQVC[57.02146]NPIISGLYQGAGGPGPGGFGAQGPK
VLSVC[57.02146]PSNKPAIVEAGGMQALGK	LAQQQASAAAAAAAATAAATAATTTSAGVSHQNPSK	TFSHELSDFGLESTAGEIPVVAIR
EVLSLLQEK	SGHSSVEDAQATMELYK	KVQGGALEDSQLVAGVAFK
SVLTGGLDALEFIGKK	VPAATSAIITNDGIGINPAQTAGNVFLK	HSLNSSSASTTEPDFQK
SFEQISANITK	NPDGTMNLMNWEC[57.02146]AIPGK	TEDMVSQLHTNLLGSMLTC[57.02146]K
ALLQSSASR	ERVEAGDVIYIEANSGAVK	HLALSQPFSFTQQDMPK
LQQQMDLQK	VLEDNKLPGAIC[57.02146]SLTC[57.02146]GGADIGTAMAK	KGEPVSAEDLGVSGALTVLMK
LPELLLK	SSGNSSSSGSGSGSTSAGSSSPGAR	VETGVLKPGMVVTFAPVNVTTEVK
APVNTAELTDLLIQQNHIGSVIK	SKVDQIQEIVTGNPTVIK	ADRDESSPYAAMLAAQDVAQR
TVTELVTK	TEDMVSQLHTNLLGSMLTC[57.02146]K	VIPATDLSEQISTAGTEASGTGNMK
HTGPGILSMANAGPNTNGSQFFIC[57.02146]TAK	TVQTAAANAASTAASSAAQNAFK	HPSVESVVQC[57.02146]EIDEDVIQVSK
TALALEVGELVK	TFSHELSDFGLESTAGEIPVVAIR	HVSPAGAAVGIPLSEDEAK
ATVLLSMSK	GPHLANSILFQSSGLTNGIIEEK	GPTVGGGLPGIGVQGLEGNLQMPGIK
GLDFALLQK	AEGSDVANAVLDGADC[57.02146]IMLSGETAK	EC[57.02146]VAPHMADIGSVTSSASGPAQSVAK
QVC[57.02146]EIIESPLFLK	THSVNGITEEADPTIYSGK	LQVEPAVDTSGVQC[57.02146]YGPGIEGQGVFR
SPNLDLVETEIK	APDMSSSEEFPSFGAQVAPK	GEETPVIVGSALC[57.02146]ALEGRDPELGLK
IPQAIAQLSK	AFADALEVIPMALSENSGMNPIQTMTEVR	TATESFASDPILYRPVAVALDTK
LAPEFAK	MHSPQTSAMLFTVDNEAGK	GPHLANSILFQSSGLTNGIIEEK
VQEAINSLGGSVFPK	TPEDAQAVINAYTEINK	ASASGSGAQVGGPISSGSSASSVTVTR
C[57.02146]GFLPGNEK	KEDVGTVVGIDLGTTYSC[57.02146]VGVFK	VAGPPILNPIANEIYLNFESSTPC[57.02146]LADK
FLPLFDRVLVER	GQNALVELQTQRPIALELYK	KNENLQNLLC[57.02146]GSGAGVISK
EYPFILDAFQR	KTDPSSLGATSASFNFGK	NPFSSASGGFGSTATSNTSNLFGNSGAK
LITQDLVQEK	GHNGWVTQIATTPQFPDMILSASR	MHSPQTSAMLFTVDNEAGK
IAYQLAVEAESEQK	AYHEQLSVAEITNAC[57.02146]FEPANQMVK	THSVNGITEEADPTIYSGK
LPYDVTPEQALAHEEVK	RGSDELFSTC[57.02146]VTNGPFIMSSNSASAANGNDSK	HGGGGGGGSGPSAGSGGGGFGGSAAVAAATASGGK
LITKPSEGTTLRVEDLVK	DLDEVLQTHSVFVNVSK	QTQIFTTYSDNQPGVLIQVYEGER
C[57.02146]NEIINWLDK	VIHDNFGIVEGLMTTVHAITATQK	VAHALAEGLGVIAC[57.02146]IGEK
VWDEANLRAQELAK	AGQVVTIWAAGAGATHSPPTDLVWK	QAFTDVATGSLGQGLGAAC[57.02146]GMAYTGK
NLPNVIINEK	HVGPGVLSMANAGPNTNGSQFFIC[57.02146]TIK	HSMNPFC[57.02146]EIAVEEAVR
EVLLPEVGAK	NLDSTTVAVHGEEIYC[57.02146]K	RVEDEVNSGVGQDGSLLSSPFLK
AALQEELQLC[57.02146]K	LNC[57.02146]QVIGASVDSHFC[57.02146]HLAWVNTPK	NPGVGNGDDEAAELMQQVNVLK
ELSVQNQDLIEK	KGEPVSAEDLGVSGALTVLMK	GHNGWVTQIATTPQFPDMILSASR
ISFLENNLEQLTK	HLC[57.02146]QQLQAEQAAAEK	NASMNTQHGTATEVAVETTTPK
ELIQLIK	NPGVGNGDDEAAELMQQVNVLK	AALRPTDVVLEVGPGTGNMTVK
ALMQVVDFLSR	AALRPTDVVLEVGPGTGNMTVK	MEYDGILIAGGPGNPALAEPLIQNVRK
VQQTVQDLFGR	LAQQQAAAAAAAAAAASQQGSAK	SPLGGGGGSGASSQAAC[57.02146]LK
EQLEAAKPEPVIEEVDLANLAPR	EIENGHIFTVNDQFTSK	LAYVAAGDLAPINAFIGGLAAQEVMK
SAFPHLQDAQVK	VVGFHVLGPNAGEVTQGFAAALK	LNC[57.02146]QVIGASVDSHFC[57.02146]HLAWVNTPK
YVPLADVK	EQLAQAMFDHIPVGVGSK	LTAGEAC[57.02146]AQGLVTEVFPDSTFQK
MSDGLFLQK	KIEDNNTLVFIVDVK	HGEVC[57.02146]PAGWKPGSETIIPDPAGK
EIGADLVLQISK	APVNTAELTDLLIQQNHIGSVIK	SNVSDAVAQSTRIIYGGSVTGATC[57.02146]K
SVPHLQK	VNAEGSVDSVFSQVC[57.02146]THLDALK	LHISPSNMTNQNTPEYMEK
STLQTLPEIVAK	SGPFGQIFRPDNFVFGQSGAGNNWAK	HQAFEAEVQANSGAIVK
IC[57.02146]DQISDAVLDAHLQQDPDAK	GHAYSVTGAEEVESNGSLQK	LNDHFPLVVWQTGSGTQTNMNVNEVISNR
NYQSQADIPIRSPFGIVK	TDNAGDQHGGGGGGGGGAGAAGGGGGGENYDDPHK	GHAYSVTGAEEVESNGSLQK
VISLPELK	VYNENLVHMIEHAQK	VPLQGFAALEGMNGIQK
LTC[57.02146]LQNLK	SHSTEPGLVLTLGQGDVGQLGLGENVMER	VVGFHVLGPNAGEVTQGFAAALK
LEPDILLR	TEQGGAHFSVSSLAEGSVTSVGSVNPAENFR	RSGVAYIAAPSGSAADK
NAENAYHIHQAR	KNENLQNLLC[57.02146]GSGAGVISK	HPVTGQFLYQDSNWASK
DLYANTVLSGGTTMYPGIADRMQK	TYEGMMHSSC[57.02146]QQEMMDVK	QLAAENRLTEMETLQSQLMAEK
GLVNLYNLPGDNK	HLDAC[57.02146]ETMGNATAIC[57.02146]SDK	SDIYVC[57.02146]MISFAHNVAAQGK
LPWDSLLTR	VRLSPEPWTPETGLVTDAFK	GHVDILAPTVQELAALEK
DLLEVADVLEK	QLAAENRLTEMETLQSQLMAEK	KAEALEAAIENLNEAK
DMTPYALPVIGEVR	GEMMDLQHGSLFLQTPK	LSLEGDHSTPPSAYGSVK
DAGQISGLNVLR	RDSLGAYASQDANEQGQDLGK	YGGPPPDSVYSGQQPSVGTEIFVGK
NGFLLDGFPR	LQSGTHC[57.02146]LWTDQLLQGSEK	LASGETVAAFC[57.02146]LTEPSSGSDAASIR
LMC[57.02146]PQEIVDYIADKK	AYHEQLTVAEITNAC[57.02146]FEPANQMVK	KPEQVVALDAQNIVAVSC[57.02146]GEAHTLALNDK
QLSDGIQELQQSLNQDFHQK	NGPLEVAGAAVSAGHGLPAK	DC[57.02146]IGGC[57.02146]SDLVSLQQSGELLTR
TVYFAEEVQC[57.02146]EGNSFHK	VAGPPILNPIANEIYLNFESSTPC[57.02146]LADK	EQLAQAMFDHIPVGVGSK
VLGTSVESIMATEDR	NPFSSASGGFGSTATSNTSNLFGNSGAK	SC[57.02146]SGVEFSTSGHAYTDTGK
IPSWQIPVK	KPPVATEGESALNFNLFEK	QLNSESLSQWTNPSTMANAK
VLTPELYAELR	GVC[57.02146]DQSFGIHVAELANFPK	ASHNNTQIQVVSASNEPLAFASC[57.02146]GTEGFR
LLETC[57.02146]SIALVGK	EAATLEVERPLPMEVEK	GVVPLAGTDGETTTQGLDGLSER
IADLGNAC[57.02146]WVHK	KLEEEQIILEDQNC[57.02146]K	HHITPLLSAVYEGHVSC[57.02146]VK
NQLTSNPENTVFDAK	KAESFAQEMFIEQNK	SVVLMSHLGRPDGVPMPDK
QIQELVEAIVLPMNHK	IRAQTEGINISEEALNHLGEIGTK	GGADVSGGVSAPDISLGEGHLSVK
MLVIDASK	HSQFIGYPITLFVEK	NQIIAC[57.02146]NGSIQSIPEIPDDLK
DMTVPILVSKPPVFTGK	GYIFLEYASPAHAVDAVK	AITVFSPDGHLFQVEYAQEAVK
MLNGLEDSIGLSK	AEVIMNYHVGETVLSLQK	GVC[57.02146]DQSFGIHVAELANFPK
MLPDVLK	KPTFMDEEVQSILTK	RFDEILEASDGIMVAR
ASDAFHFFQSGQAK	TGASYYGEQTLHYIATNGESAVVQLPK	VEPFLPGHYEVLDLKPNGK
GLGSSPDLELLLR	TQHEEFVTSLAQQQQQQQQQQQQLQMPQMEAEVK	TNHIGHTGYLNTVTVSPDGSLC[57.02146]ASGGK
VYIYSSGSVEAQK	VVGIHMQGLGC[57.02146]DEMLQGFAVAVK	APVNTAELTDLLIQQNHIGSVIK
SLDLVTMK	TPSSSQPERLPIGNTIQPSQAATFMNDAIEK	REEEEFNTGPLSVLTQSVK
ATLPSPDKLPGFK	ASLEAAIADAEQRGELAIK	LASVPAGGAVAVSAAPGSAAPAAGSAPAAAEEK
LALELPDVTK	RDEELVLPINSSLSVTLHQDQLK	YGGPPPDSVYSGVQPGIGTEVFVGK
ALPAVQQNNLDEDLIRK	ANLLNNEAHAITMQVTK	KPAEQAEETAPIEATATK
IAQLEEQLDNETK	LGHVVMGNNAVSPYQQVIEK	STVPHAYATADC[57.02146]DLGAVLK
LNC[57.02146]QVIGASVDSHFC[57.02146]HLAWVNTPK	SC[57.02146]SGVEFSTSGHAYTDTGK	HFSGLEEAVYRNIQAC[57.02146]K
MPSLPSYK	GRPMVISSGMQSMDTMK	DRDVTFSPATIENELIK
MVSVLPIFR	LAYVAAGDLAPINAFIGGLAAQEVMK	QTQTFTTYSDNQPGVLIQVYEGER
FMADIDLDPGC[57.02146]TLNK	KDEESGGGSNPFQHLEK	KLGVENC[57.02146]YFPMFVSQSALEK
TYNNLDVSVTK	MGLVDQLVEPLGPGLKPPEER	HC[57.02146]ASQYSELLETTETPK
NTPSISEEQIK	ILATGANVILTTGGIDDMC[57.02146]LK	KPEGSWDC[57.02146]ELC[57.02146]LVQNK
STPVTVVLPDTK	QAAAAAAAAAATAAWTGTTFTK	EVEAVIPDHC[57.02146]IFASNTSALPISEIAAVSK
ELSLAGNELGDEGAR	LIVDEAINEDNSVVSLSQPK	QDMEQAMTSSEMANSLGLPALK
FLQQMQQEQIIQVK	VQASLAANTFTITGHAETK	LKGEMMDLQHGSLFLQTPK
LMC[57.02146]SLC[57.02146]HC[57.02146]PGATIGC[57.02146]DVK	KPAEQAEETAPIEATATK	MGLVDQLVEPLGPGLKPPEER
ASGPPVSELITK	DGVADVSIEDSVISLSGDHC[57.02146]IIGR	KPTFMDEEVQSILTK
EIPVSIK	AAAGDLGGDHLAFSC[57.02146]DVAK	VGSHITGGDIYGIVSENSLIK
C[57.02146]MQLTDFILK	INQVFHGSC[57.02146]ITEGNELTK	VLILGSGGLSIGQAGEFDYSGSQAVK
TAEELMNFSK	TRSNPENNVGLITLANDC[57.02146]EVLTTLTPDTGR	HLATGNYLAAEENPSYK
SQQQQLVESLHK	TPSFGISAPQVSIPDVNVNLK	DFIDSLGLLHEQNMAK
FLC[57.02146]LLDGSNMSHK	QGEYGLASIC[57.02146]NGGGGASAMLIQK	VAPEEHPVLLTEAPLNPK
QLVTNAC[57.02146]LIK	KYEQGFITDPVVLSPK	AYC[57.02146]HILLGNYC[57.02146]VAVADAK
MEPLNNLQVAVK	KAEALEAAIENLNEAK	GLDVDSLVIEHIQVNK
LVINGNPITIFQER	MPSESAAQSLAVALPLQTK	NVTELNEPLSNEERNLLSVAYK
LIDFLESGK	LVQDVANNTNEEAGDGTTTATVLAR	GEMMDLQHGSLFLQTPK
SVSLTGAPESVQK	KGGSWIQEINVAEK	DFVSEQLTSLLVNGVQLPALGENK
ALELDSNLYR	ASHNNTQIQVVSASNEPLAFASC[57.02146]GTEGFR	NLDSTTVAVHGEEIYC[57.02146]K
IPGLLGVFQK	VGEVC[57.02146]HITC[57.02146]KPEYAYGSAGSPPK	HTGC[57.02146]C[57.02146]GDNDPIDVC[57.02146]EIGSK
SLPVSVPVWGFK	DFIDSLGLLHEQNMAK	VIPAADLSQQISTAGTEASGTGNMK
DDPVTNLNNAFEVAEK	GRTGLIPSNYVAEQAESIDNPLHEAAK	HGLNGILADEMGLGK
LAVADAVIEK	KPALVSIPEDVVQAEAGGMHTVC[57.02146]LSK	QSSAVSTSGNLNGGIAAGSSGK
ILMLGLDAAGK	QETFDAGLQAFQQEGIANITALK	RGSDELFSTC[57.02146]VTNGPFIMSSNSASAANGNDSK
IPLGLDLK	TGVHHYSGNNIELGTAC[57.02146]GK	SAAPAPISASC[57.02146]PEPPIGSAVPTSSASIPVTSSVSDPGVGSISPASPK
LTQTSGQSTHTHK	LSLEGDHSTPPSAYGSVK	ALRTDYNASVSVPDSSGPER
LIDSWMGK	QTQIFTTYSDNQPGVLIQVYEGER	QFIDSNPNQPLVILEMESGASAK
LLPQFLLHLDK	YYRPTEVDFLQGDC[57.02146]TK	GLVNLQSGAPKPEENPSLNIQFK
TQPVVLGTASADHTALLWSIETGK	GHVFEESQVAGTPMFVVK	AHLMEIQVNGGTVAEK
ILSISADIETIGEILKK	TYTSQSIHQAVIAEQLAK	HENITTAATEIIGAIC[57.02146]K
ITITNDQNRLTPEEIER	GHYTEGAELVDSVLDVVRK	FPEEEAPSTVLSQNLFTPK
NLVDNVAK	VNAAMNGQLPFAVVGSMDEVK	HGQLANEAAFLPVPQK
IALGIPLPEIK	LGVNNISGIEEVNMFTNQGTVIHFNNPK	RLLEGDGGPNTGGMGAYC[57.02146]PAPQVSNDLLLK
IVIPLIEEASK	EFRVVLPC[57.02146]SVQEYQVGQLYSVAEASK	SGPSEVTGSDASGPDPQLAVTMGFTGFGK
EGC[57.02146]TEVSLLR	LPGAIC[57.02146]SLTC[57.02146]GGADIGTAMAK	NADMSEEMQQDSVEC[57.02146]ATQALEK
TC[57.02146]TDIKPEWLVK	YGGPPPDSVYSGVQPGIGTEVFVGK	KEDVGTVVGIDLGTTYSC[57.02146]VGVFK
LLELLPGK	HGLTYATIDGSVNPK	HIGSIDPNC[57.02146]NVSEVVK
ISIPDVGLHLK	DRSSFYVNGLTLGGQK	HNLFAAGDSSIVPDGWK
AVWLPAVK	LNDHFPLVVWQTGSGTQTNMNVNEVISNR	HLSPYATLTVGDSSHK
GAVVGIDLGTTNSC[57.02146]VAVMEGK	GGETVMVNAAAGAVGSVVGQIAK	DGNVLLHEMQIQHPTASLIAK
QTQIFTTYSDNQPGVLIQVYEGER	STSFRGGMGSGGLATGIAGGLAGMGGIQNEK	AQGPAASAEEPKPVEAPAANSDQTVTVK
VVINVPIFK	HVSPAGAAVGIPLSEDEAK	NHLPQDSQDLVLGGDVPISSIQATIAK
IANPDQLLTQDVEK	ALNEHHVNATLDLIEGSMTVC[57.02146]TTK	LPEDPLLSGLLDSPALK
YFGC[57.02146]ELGAQTQFDVK	MEYDGILIAGGPGNPALAEPLIQNVRK	TGVHHYSGNNIELGTAC[57.02146]GK
TLDQAIMK	QFNYTHIC[57.02146]AGASAFGK	TLLQGSGC[57.02146]LAGIYLEDTK
SLLDFLPR	HTGPGLLSMANQGQNTNNSQFVITLK	AEVIMNYHVGETVLSLQK
TANDMIHAENMR	GAC[57.02146]ASHVSTMASFLK	AGEARPGPTAESASGPSEDPSVNFLK
YLTPQLPPVPIIPEHK	GLDVDSLVIEHIQVNK	EIVHIQAGQC[57.02146]GNQIGAK
TVFEALQAPAC[57.02146]HENLVK	HGTC[57.02146]AAQVDALNSQK	KIEDNNTLVFIVDVK
IDTIEIITDR	GQILTMANPIIGNGGAPDTTALDELGLSK	AATAPLLEAVDNLSAFASNPEFSSIPAQISPEGR
EEETSIDVAGKPNEVTK	NLAMEATYINHNFSQQC[57.02146]LR	GHNGWVTQIATTPQFPDMILSASRDK
LQLELSK	GPADSLSTAAGAAELSAEGAGK	KYEQGFITDPVVLSPK
ITEMPSIIK	VAHALAEGLGVIAC[57.02146]IGEK	TYEGMMHSSC[57.02146]QQEMMDVK
VVLPTLASLR	NPDGSLSQAAMMQSALAK	KYEDIC[57.02146]PSTHNMDVPNIK
LADFGLAR	NMGGPYGGGNYGPGGSGGSGGYGGR	APDMSSSEEFPSFGAQVAPK
ALSAIADLLTNEHER	GAVSSHEAVVDLSGFC[57.02146]K	DRSSFYVNGLTLGGQK
MTEIQTPENTPR	HSQFIGYPITLYLEK	IGGDAGTSLNSNDYGYGGQK
FVGDPALVLNDIHK	KTESFQNAQAGSNPK	GIPLATGDTSPEPELLPGAPLPPPK
DLSQNFPTK	NETVSSNSSNNTGNSTTETSSTLEVR	QGVHAAGAAEAGPLASVPAQSAK
LGPETPLAMDRFPYLALSK	WHLEQQQAIQTTEAEK	GSTAHFSGFESC[57.02146]SNGVISNK
ITNSLTVLC[57.02146]SEK	HENITTAATEIIGAIC[57.02146]K	EMEHNTVC[57.02146]AAGTSPVGEIGEEK
TVISQSLSK	ADLQNHLDTAQNALQDK	IPEISIQDMTAQVTSPSGK
MLEQLDMR	DC[57.02146]IGGC[57.02146]SDLVSLQQSGELLTR	INMPHEDC[57.02146]ITALC[57.02146]FC[57.02146]NAEK
QADVNLVNAK	HSLNSSSASTTEPDFQK	SKVDQIQEIVTGNPTVIK
ALEVTESPLVK	QQAIELTQEEPYSDIIATPGPR	NGTQVHGTITGVDVSMNTHLK
HVLTAAHC[57.02146]IHDGK	HTGC[57.02146]C[57.02146]GDNDPIDVC[57.02146]EIGSK	TQPSSGVDSAVGTLPATSPQSTSVQAK
IIDSGPQLSGSLDYNVVHSLYNK	NADMSEEMQQDSVEC[57.02146]ATQALEK	VQTDPPSVPIC[57.02146]DLYPNGVFPK
TGAAPIIDVVRSGYYK	QTFDLADAQTVLALSEC[57.02146]AVTLK	ADLVISHAGAGSC[57.02146]LETLEK
VLPSIVNEVLK	DQVTAQEIFQDNHEDGPTAK	HLC[57.02146]QQLQAEQAAAEK
EALNMLTWR	LVSQTGPVHAPIFTMSVEVDGNSFEASGPSK	ALNEHHVNATLDLIEGSMTVC[57.02146]TTK
SVPLATAPMAEQR	LVAGQQQVLQQLAEEEPK	GHYTEGAELVDSVLDVVRK
LLLQGLMDSVEAK	SAAPAPISASC[57.02146]PEPPIGSAVPTSSASIPVTSSVSDPGVGSISPASPK	NGLLTEHNIC[57.02146]EINGQNVIGLK
C[57.02146]IIPSVIK	VEANSTLLNVHIVFEGEK	VSHVSTGGGASLELLEGK
FLIDGFPR	HNLFAAGDSSIVPDGWK	IREDLPNLESSEETEQINK
VAHSFNC[57.02146]TPIEGMLSHQLK	FTASAGIQVVGDDLTVTNPK	WHLEQQQAIQTTEAEK
QISVADLPGLIEGAHMNK	HLC[57.02146]GDTNYAWPTAEIAVMGAK	HFVGYPTNSDFELK
VQDTSNTGLGEDIIHQLSK	HVSIQEAESYAESVGAK	GPHVDVSGPDIDIEGPEGK
LNIGDLQVTK	ASASGSGAQVGGPISSGSSASSVTVTR	HSQAVEELAEQLEQTK
EC[57.02146]HLNADTVSSK	FLLHQETLPEQLLAEK	GPVTDVAYSHDGAFLAVC[57.02146]DASK
SLTNDWEDHLAVK	EVQTVSEHIQNC[57.02146]LGSQTGGFAGIK	VRLSPEPWTPETGLVTDAFK
VVLTQANK	GKEDEGEEAASPMLQIQR	EQIVVDLSHPGVSEDDQVSR
QLTDC[57.02146]ISEFLK	QTQTFTTYSDNQPGVLIQVYEGER	HQNVQLPREGQEDQGLTK
VEEEIVTLRQVLAAK	SGGGGDIHQGFQSLLTEVNK	TVQTAAANAASTAASSAAQNAFK
APDDLVAPVVK	SC[57.02146]SGVEFSTSGSSNTDTGK	HLEINPDHSIIETLR
LALEVAEK	HSQFLGYPITLYLEK	LAALQGRLEGLGSSEADQDGLASTVR
VLETPQEIHTVSSEAVSLLEEVITPR	GHNGWVTQIATTPQFPDMILSASRDK	GPADSLSTAAGAAELSAEGAGK
VAIAENLLDVIK	AHAAVWNAQEAQADFAK	DITSDTSGDFRNALLSLAK
LTALDYHNPAGFNC[57.02146]K	IGQSLSSLTSPAEQGVLSEK	NGPLEVAGAAVSAGHGLPAK
EVFEDAAEIR	LVTSGAESGNLNTSPSSNQTR	AIGGEFSDTNAAVEGTPLPK
ITLTSDPRLPYK	EVEAVIPDHC[57.02146]IFASNTSALPISEIAAVSK	HSLPSGLGLSETQITSHGFDNTK
YEILQSVDDAAIVIK	VLGTSVESIMATEDRQLFSDK	HSSGIVADLSEQSLK
WIGLDLSNGKPR	HGLNGILADEMGLGK	SHLLDC[57.02146]C[57.02146]PHDILAGTR
SNLGSVVLQLK	GPLLEDGALSQAVSAGASSPEFTK	AEGSDVANAVLDGADC[57.02146]IMLSGETAK
IC[57.02146]EDSSELLDSDALNRPLNIMIPK	GGADVSGGVSAPDISLGEGHLSVK	SVC[57.02146]PVTSGFSSPSPSAAAAAQEVR
AILVDLEPGTMDSVR	GYAFVHFETQEAADK	AQVEEFLAQHGSEYQSVK
DLSQILVNIK	HNQLPLVIEFTEQTAPK	ERVEAGDVIYIEANSGAVK
AGNLGGGVVTIER	SLSRPTTETQFSNMGMEDVPLATSK	AHLLADMAHISGLVAAK
TVFEALQAPAC[57.02146]HENMVK	DGVSAAVISAELASFLATK	TGQATVASGIPAGWMGLDC[57.02146]GPESSK
TILALMK	KLEEGGPVYSPPAEVVVK	LYGAQFHPEVGLTENGK
ATENPEQVASEGLPEPVLRK	KMEDSVGC[57.02146]LETAEEVK	LVSQTGPVHAPIFTMSVEVDGNSFEASGPSK
GLGSTVQEIDLTGVK	NGFSSVQATQLQTTQSVEGATGSAVK	HQLEIFDALGSQAC[57.02146]SNK
AIQAELLK	IGGDAGTSLNSNDYGYGGQK	FLPGYVGGIQEGAVTPAGVVNK
IDSLSAQLSQLQK	HLALSQPFSFTQQDMPK	SGTTSESGALSLEPSHIGDLQK
TPQVGDRVLVEATYNPNMPFK	FRPLQLETINVTMAGK	EGPVASPPFMDLEQAVLPAVIPK
NYIPYLTK	DLNSQADSLMTSSAFDTSQVK	VDC[57.02146]TAHSDVC[57.02146]SAQGVR
MSVDAVEIETLRK	YGGPPPDSVYSGQQPSVGTEIFVGK	HGTC[57.02146]AAQVDALNSQK
AQLSSSLQEGVMQK	EMEHNTVC[57.02146]AAGTSPVGEIGEEK	IMDHVEESLC[57.02146]SAATPK
ISLDQIDLLSTK	LVHSLFESIMSTQESSNPNNVLK	TEQGGAHFSVSSLAEGSVTSVGSVNPAENFR
LYEQLSGK	LPGQDESTAGTSEQNDILK	GLGLGANLTEAQALTPTGPSR
ESPLLFK	KDLYANTVLSGGTTMYPGIADR	GTITIQDTGIGMTQEELVSNLGTIAR
LEAAYLDLQR	HEVTILGGLNEFVVK	SINPDEAVAYGAAVQAAILSGDK
AVDTDMIILPC[57.02146]LSRPAR	SPLDGAMVVAASSVQGFSTVWQGLEC[57.02146]AAK	MLVDDIGDVTITNDGATILK
VNIGMIDQSR	QGVHAAGAAEAGPLASVPAQSAK	VAHSFNC[57.02146]TPIEGMLSHQLK
AILQATLREEK	VLDAESMHDC[57.02146]VSVVK	VEANSTLLNVHIVFEGEK
TALLGLTK	VVRTALLDAAGVASLLTTAEVVVTEIPK	SHMMDVQGSTQDSAIK
HLVTGSVQAK	RSGVAYIAAPSGSAADK	QQAIELTQEEPYSDIIATPGPR
VQAGDVITIDK	GPAVGIDLGTTYSC[57.02146]VGVFQHGK	GLQVDLQSDGAAAEDIVASEQSLGQK
WAIIEEFTK	RQSYDISIVAQVDQTGSK	VEGTDVTGIEEVVIPK
SPATSC[57.02146]ELTPSNLNNK	EC[57.02146]VAPHMADIGSVTSSASGPAQSVAK	ILQEYVEHQVDDAMMANAAQK
DAPTHLPSVDLSNPFTK	GGPGSAVSPYPTFNPSSDVAALHK	RVIISAPSADAPMFVMGVNHEK
TVPEELVKPEELSK	LTALDYHNPAGFNC[57.02146]K	FTASAGIQVVGDDLTVTNPK
LVPMTVFHK	LQVEPAVDTSGVQC[57.02146]YGPGIEGQGVFR	TALLDAAGVASLLTTAEVVVTEIPK
LSELEAALQR	AGEARPGPTAESASGPSEDPSVNFLK	GYIFLEYASPAHAVDAVK
VFLISASSK	LTSDPTDIPVVC[57.02146]LESDNGNIMIQK	ENTGVLHAFPPC[57.02146]EFSQQFLDSPAK
VIVDANNLTVEIENELNIIHK	GRSPDELPSAGGDGGK	GLQTSQDARFYALSASFEPFSNK
ELELQIGMK	HSLPSGLGLSETQITSHGFDNTK	KMEDSVGC[57.02146]LETAEEVK
VELSQLR	FLGPEDSHVVVASNSPC[57.02146]LK	IRAQTEGINISEEALNHLGEIGTK
AIQAVATNPK	TDDEVVQREEEAIQLDGLNASQIR	LAEQAERYDDMATC[57.02146]MK
SIQTPQSHGTLTAELWDNK	GLQVDLQSDGAAAEDIVASEQSLGQK	NVNNEVHFFENNNFNTIANK
IVC[57.02146]SQPYSK	KPEVASWVHFDNLK	ALC[57.02146]DPLEEVREAAAK
LPPTDAYYK	SDIYVC[57.02146]MISFAHNVAAQGK	HIDC[57.02146]AAIYGNEPEIGEALK
LTC[57.02146]FELAPK	LNATNIELATVQPGQNFHMFTK	KTESFQNAQAGSNPK
IALEGANVIYK	LEVDAIVNAANSSLLGGGGVDGC[57.02146]IHR	HDADSFYQFSC[57.02146]NIC[57.02146]GK
VYFPEQIHDVVR	RFDEILEASDGIMVAR	TYTSQSIHQAVIAEQLAK
SFPVNSDVGVLK	HGDNYLVLNLSEK	SLAGSSGPGASSGTSGDHGELVVR
KLPHPDLPAEEK	NGTQVHGTITGVDVSMNTHLK	IPEINSSDMSAHVTSPSGR
TGAAPIIDVVR	IC[57.02146]DQISDAVLDAHLQQDPDAK	GQILTMANPIIGNGGAPDTTALDELGLSK
QVLQLQASHR	AGSNMLLIGVHGPTTPC[57.02146]EEVSMK	HGIILNSEIATNGETSDTLNNVGYQGPTK
ITDVLDQK	RTMMAC[57.02146]GGSIQTSVNALSADVLGR	IIGLDQVAGMSETALPGAFK
YNPDSGLEVLAVQR	VSHVSTGGGASLELLEGK	RVTFALPDDAETEDTGVLNVK
EMLFEGGPRPWILEPSK	KITDGLHALQEASNK	LGGTIDDC[57.02146]ELVEGLVLTQK
GVPLYRHIADLAGNSEVILPVPAFNVINGGSHAGNK	IYAVEASTMAQHAEVLVK	YTPVQQGPVGVNVTYGGDPIPK
IAQGVSGSIQDK	MHDLNTDQENLVGTHDAPIR	NGFSSVQATQLQTTQSVEGATGSAVK
GGTLFGGEVC[57.02146]K	KYDAFLASESLIK	NKPGPYSSVPPPSAPPPK
EEALELINGYIQK	SDPVVSYRETVSEESNVLC[57.02146]LSK	QTFDLADAQTVLALSEC[57.02146]AVTLK
LVSLASEVQDLHLAQR	LGHAETDEQLQNIISK	HLVGVDSLIGPETQIGEK
HFVALSTNTTK	RVEDEVNSGVGQDGSLLSSPFLK	FRQDLMNIAGTTLSSK
DQVTAQEIFQDNHEDGPTAK	LC[57.02146]DRLELASLQC[57.02146]LNETLTSC[57.02146]TK	APPTAC[57.02146]YAGAAPAPSQVK
VAAIEALNDGELQK	VPLQQNFQDNQFQGK	ILGLGDLGC[57.02146]NGMGIPVGK
SWWTLPGK	GAILSEEELAAMSPTAAAVAK	KEPTQAVVEEQVLDK
TFDAQIVIIEHK	LHISPSNMTNQNTPEYMEK	DSETGENIRQAASSLQQASLK
DDAGWSPLHIAASAGRDEIVK	EGAQFSSHLINLLNPK	ERFGIVTSSAGTGTTEDTEAK
QTLGVTQK	HIDC[57.02146]AAIYGNEPEIGEALK	GPSLDIDTPDVNIEGPEGK
EISNLNQLIEEFKK	IYELAAGGTAVGTGLNTR	HLPDQEQLNSLSQFK
LQDAAEQLK	SLAGSSGPGASSGTSGDHGELVVR	TPSFGISAPQVSIPDVNVNLK
C[57.02146]LQNPSSDIR	RQTSGGPVDASSEYQQELER	LIVDEAINEDNSVVSLSQPK
ASIPFSVVGSNQLIEAK	KPWQLQGEVTAQK	VVAEGFDSANGINISPDDK
ITQNNAMK	SVTEQGAELSNEERNLLSVAYK	GNPIC[57.02146]SLHDQGAGGNGNVLK
NAVITVPAYFNDSQR	HC[57.02146]HAAAATYILEAGK	SLIGVEYKPVSATGAEDK
LLDEAIQAVK	RC[57.02146]QEAQNGSESEVWTHQSK	TPQGPPEIYSDTQFPSLQSTAK
GLATSLQNDLQEVPK	GPSLDIDTPDVNIEGPEGK	LVEALC[57.02146]AEHQINLIK
LLLDNTQIMNALQK	FPEEEAPSTVLSQNLFTPK	AAAGDLGGDHLAFSC[57.02146]DVAK
FETLQAQAGK	ANIVHLMLSSPEQIQK	HWPFQVINDGDKPK
AQAGEGVRPSPMQLELR	EVQMHSFPLQFTLHC[57.02146]ALLANK	NENPVDYTVQIPPSTTYAITPMK
VEANSTLLNVHIVFEGEK	HTQENC[57.02146]ETWGVNGETGTLVDMK	AVTEQGAELSNEERNLLSVAYK
ITVVDALHEIPVK	ALESPERPFLAILGGAK	EDLFGRPSQGLYSSSASSGK
LIPDDLSLLK	THEMEPAEAIETPLLPHQK	TEELNREVATNSELVQSGK
IPAAIEELK	AASADSTTEGTPADGFTVLSTK	SHSTEPGLVLTLGQGDVGQLGLGENVMER
FSLIDLAGNER	ENTGVLHAFPPC[57.02146]EFSQQFLDSPAK	VIHDNFGIVEGLMTTVHAITATQK
SFPWSVLVVDEAHRLK	LGGTIDDC[57.02146]ELVEGLVLTQK	KPPLLNNADSVQAK
HLEINPDHPIVETLR	TGQEYKPGNPPAEIGQNISSNSSASILESK	KVDGSVNAYAINVSQK
IVTLDSLEDTK	AHLLADMAHISGLVAAK	LQFHNVKPEC[57.02146]LEAYNK
ELQIDSLLQQEK	HDAATC[57.02146]FVDAGNAFK	GPPLGGGEGEAESADTMPFVMLTRK
LDPSIFESLQK	MSQNFHTSYAETLGK	HGEVC[57.02146]PAGWKPGSDTIKPDVQK
GVNLPGAAVDLPAVSEK	VLETPQEIHTVSSEAVSLLEEVITPR	HEVTILGGLNEFVVK
MTLSLADR	AYC[57.02146]HILLGNYC[57.02146]VAVADAK	GYAFVHFETQEAADK
TPALANEEALQK	STIGVMVTASHNPEEDNGVK	KLELSDNRVSGGLEVLAEK
TPAQFDADELR	NASMNTQHGTATEVAVETTTPK	STAALSGEAASC[57.02146]SPIIMPYK
FLETVELQISLK	AVENGSEALMILDDQTNK	RGHVFEESQVAGTPMFVVK
GPTLGSIETSDFTK	GGSC[57.02146]SQAASSNSAQGSDESLIAC[57.02146]K	GGAAVDPDSGLEHSAHVLEK
VADPTPFHIQAEVTMK	AIQDHLLEVEQSK	THEAEIVEGENHTYC[57.02146]IR
TEPTAQQNLALQLAEK	QLNSESLSQWTNPSTMANAK	GIDIHGVPYVINVTLPDEK
QLQEIFENYK	VLILGSGGLSIGQAGEFDYSGSQAVK	YNNPAMLHNIDQEMLK
TDELLALGR	SGTTSESGALSLEPSHIGDLQK	IHPMAYQLQLQAASNFK
LALQALTEK	GLLSDSMTDVPVDTGVAAR	IYAVEASTMAQHAEVLVK
EWPSNLDLRK	AVDHINSTIAPALISSGLSVVEQEK	KPLTSNC[57.02146]TIQIATPGK
LMPPLIQK	SNVSDAVAQSTRIIYGGSVTGATC[57.02146]K	MREIVHIQAGQC[57.02146]GNQIGAK
FLLHQETLPEQLLAEK	NGRLVYLVENPGGYVAYSK	GSDC[57.02146]GIVNVNIPTSGAEIGGAFGGEK
LVTLPVSFAQLK	AAQYQVNQAAAAQAAATAAAMTQSAVK	HLEINPDHPIVETLR
MIC[57.02146]LPC[57.02146]K	NAAPILHLSGMDVTIVK	EVQTVSEHIQNC[57.02146]LGSQTGGFAGIK
LSLEEFIR	KPEGSWDC[57.02146]ELC[57.02146]LVQNK	GHVFEESQVAGTPMFVVK
IYAEDPSNNFMPVAGPLVHLSTPR	EVLHNQLLLQTQLVDQLQQQEAQGK	LKPYFLTDGTGTVTPANASGINDGAAAVVLMK
NADMSEEMQQDSVEC[57.02146]ATQALEK	IITITGTQDQIQNAQYLLQNSVK	IGGDAATTVNNSTPDFGFGGQK
SLIPTLEK	THEAEIVEGENHTYC[57.02146]IR	LQENLQQLQHSTNQLAK
NVLLEQSGIDILNK	EQIVVDLSHPGVSEDDQVSR	EEETSIDVAGKPNEVTK
C[57.02146]TAEQTLQSDFLK	DVISNTSDVIGTC[57.02146]EAADVAQK	HGEPEEDIVGLQAFQER
LWIYPVK	VGTETVRAPGSLVISAYAVC[57.02146]PDITATVTPDLK	IMQNTDPHSQEYVEHLK
NVPVITGSK	FGADARALMLQGVDLLADAVAVTMGPK	VC[57.02146]EDLDTSVNLAWTSGTNC[57.02146]TR
SGGVNQYVVQEVLSIK	LAALQGRLEGLGSSEADQDGLASTVR	AYTNFDAERDALNIETAIK
NLYEGLVMTEVQIQK	SGPSEVTGSDASGPDPQLAVTMGFTGFGK	QFNYTHIC[57.02146]AGASAFGK
LAFLDPDTGK	HGDEIYIAPSGVQK	RLNIIIVAEGAIDTQNKPITSEK
LPQFGISTPGSDLHVNAK	KPTPIQLNPAPDGSAVNGTSSAETNLEALQK	HC[57.02146]IMQANAEYHQSILAK
GLVLGPIHK	LRHTHVQDGEAGGITQQIGATNVPLEAINEQTK	QGEYGLASIC[57.02146]NGGGGASAMLIQKL
SLVATGNLLDLEETAK	KLETAVNLAWTAGNSNTR	FGVQMDRVDQSAVGFEYQGK
EGIPLIILAGK	KVQGGALEDSQLVAGVAFK	RDEELVLPINSSLSVTLHQDQLK
MLDAEDIVNTARPDEK	GAEAANVTGPGGVPVQGSK	LQHVEDGVLSMQVASAR
GHFGPINSVAFHPDGK	GPVAVTGASTPEGTAPPPPAAPAPPK	AGAIAPC[57.02146]EVTVPAQNTGLGPEK
KPMVLGHEASGTVEK	GLGHQVATDALVAMEK	AADFQLHTHVNDGTEFGGSIYQK
YQLDPTASISAK	KGEGLPNFDNNNIK	NMDPLNDNIATLLHQSSDK
YSC[57.02146]VILDEAHER	KPMVLGHEASGTVEK	TPQQTSASQQMLNFPDK
LAYQVLAEK	ALSSSADDASLVNASISSSVK	VADPTPFHIQAEVTMK
AINVLLEGNPDTHSWEMVGK	ELAEEEPHLVEQFQK	NMGGPYGGGNYGPGGSGGSGGYGGR
DIDILIVR	SELSYLAHNLC[57.02146]EIDK	VGASASDGSVC[57.02146]VLDLRK
ITEFC[57.02146]HR	LATLGGSQALGLDGEIGNFEVGK	NPDGTMNLMNWEC[57.02146]AIPGK
LQSQLQENEEFQK	IREDLPNLESSEETEQINK	LLYDLADQLHAAVGASR
TLQQFPGGSIDLQK	VADPTPFHIQAEVTMK	GPLLEDGALSQAVSAGASSPEFTK
AVTEQGAELSNEERNLLSVAYK	AAEAHVDAHYYEQNEQPTGTC[57.02146]AAC[57.02146]ITGDNR	NFYGGNGIVGAQVPLGAGIALAC[57.02146]K
IETWHKPDLGTQENVHK	YAGSALQYEDVSTAVQNLQK	GVVPLAGTNGETTTQGLDGLSER
VHPEIINENGNPSYK	GNPIC[57.02146]SLHDQGAGGNGNVLK	DFMIQGGDFTRGDGTGGK
KHEAFETDFTVHK	DALHLAQTNGMFFSTVGC[57.02146]HPTR	IGQGASGTVFTATDVALGQEVAIK
NGLLTEHNIC[57.02146]EINGQNVIGLK	HSSVYPTQEELEAVQNMVSHTER	LLQAVTDLGWSRPTLIQEK
IDTIEIITDRQSGK	ASGPGLNTTGVPASLPVEFTIDAK	KVEELEGEITTLNHK
STESLQANVQR	SHSGNISC[57.02146]MDFSSNGK	MHDLNTDQENLVGTHDAPIR
VLELDSVK	VAPEEHPVLLTEAPLNPK	VPGVTAIELDEDTGTFR
NIYVLQELDNPGAK	VGKDELFALEQSC[57.02146]AQVVLQAANER	RDSLGAYASQDANEQGQDLGK
LVLADLLEPVK	RTGSNISGASSDISLDEQYK	LVTSGAESGNLNTSPSSNQTR
EAALSTALSEK	VHELQGNAPSDPDAVSAEEALK	FLGPEDSHVVVASNSPC[57.02146]LK
ELEEIVQPIISK	GPVTDVAYSHDGAFLAVC[57.02146]DASK	DGVADVSIEDSVISLSGDHC[57.02146]IIGR
VLEAEVLALK	DRDVTFSPATIENELIK	NPNGYC[57.02146]GLGGTGVSC[57.02146]PVGIK
SVFDEELTNTSK	QRFDHIFYTGNTAVGK	VGEAGLLSVDC[57.02146]SEAGPGALGLEAVSDSGTK
ALQATVGNSYK	LIQSHPESAEDLQEK	VQGGALEDSQLVAGVAFK
NLLQEQLNSLSNDIK	KIEPELDGSAQVTSHDASTNGLINFIK	NPDGSLSQAAMMQSALAK
SQELIQLK	TPQQTSASQQMLNFPDK	TSIEDQDELSSLLQVPLVAGTVNR
YIENHIPSNDLR	NYGSYSTQASAAAATAELLK	LQSGTHC[57.02146]LWTDQLLQGSEK
NLPFSVENK	EALLSSAVDHGSDEVK	HNQLPLVIEFTEQTAPK
VLSGLEILSK	DLYANTVLSGGTTMYPGIADR	NSNLVGAAHEELQQSR
DITPLQVVLPNTALHLK	SC[57.02146]LTEAEAAVATQETSTVR	DHPALNYNIVSGPPSHK
SLDLDGIIAEVK	QSSAVSTSGNLNGGIAAGSSGK	RTELFIAAEGIHTGQFVYC[57.02146]GK
SMVPVQVQLDVPVVK	SHYADVDPENQNFLLESNLGK	VPPNGLVVYC[57.02146]GTIVTEEGK
DGNVLLHEMQIQHPTASLIAK	LNSNTQVVLLSATMPSDVLEVTK	NLNPVWDEIVVLPIQSLDQK
ELPAVELR	AATAPLLEAVDNLSAFASNPEFSSIPAQISPEGR	TKDEYLINSQTTEHIVK
VC[57.02146]NDEQLLLELQQIK	DQAVENILVSPVVVASSLGLVSLGGK	LVQDVANNTNEEAGDGTTTATVLAR
LTQIQESQVTSHNK	AANAAENDFSVSQAEMSSR	KPMVLGHEASGTVEK
EANIQAVDSEVGLTK	HC[57.02146]IMQANAEYHQSILAK	TLDLSNNQLSEIPAELADC[57.02146]PK
QAPELSLSSQDLELVTK	HYGPGWVSMANAGK	HIEDTGSTPSIGENDLK
QAEQLVFPLEK	QDMEQAMTSSEMANSLGLPALK	QAAAAAAAAAATAAWTGTTFTK
LLAC[57.02146]IASRPGQC[57.02146]GR	REEEEFNTGPLSVLTQSVK	HVSIQEAESYAESVGAK
VLDSGAPIK	NQIIAC[57.02146]NGSIQSIPEIPDDLK	RTGSNISGASSDISLDEQYK
DPFVIPLGK	AGVVANDAGDRVTPAVVAYSENEEIVGLAAK	VPGISSIEQGMTGLK
AGVNTVTTLVENK	SEMEMAHLYSLC[57.02146]DAAHAQTEVAK	INQVFHGSC[57.02146]ITEGNELTK
AANVLLSEHGEVK	ANLQQAIVTPLKPVDNTYYK	SDPVVSYRETVSEESNVLC[57.02146]LSK
INQVFHGSC[57.02146]ITEGNELTK	DGELHIAEHPAGHLVLK	VEGTEPTTAFNLFVGNLNFNK
MALDIEIATYRK	WVC[57.02146]VDC[57.02146]VHGVVGQPLTC[57.02146]YK	VLAGETLSVNDPPDVLDR
SIIQSAQQDSIK	TIRPMDMETIEASVMK	KDLYANTVLSGGTTMYPGIADR
TILEEEITPTIQK	HEQGLSTALSVEK	ADLQNHLDTAQNALQDK
ILELLRPDPNTGK	DVAC[57.02146]GANHTLVLDSQK	EAPATQASSTTQLTDTQVLAAENK
GSPMEISLPIALSK	KTETMNVVMETNK	TGAPQYGSYGTAPVNLNIK
VVVQVLAEEPEAVLK	GQHLSDAFAQVNPLK	AAEALHGEADSSGVLAAVDATVNK
NVLGHMQQGGAPSPFDR	SPAGLQVLNDYLADK	KPMSLASGLVPAAPPK
NILNENDIVFIVEK	GLQAQIASSGLTVEVDAPK	VAEAHENIIHGSGATGK
VIPTLALLK	EITYMHSEGILAGELK	HSETFTRDNNMGLVK
SPQESLSDLGAIESLRVPGK	AQLHDTNMELTDLK	VLTDSGSLDSTIPGIENTITVTTEQLTTASFPVGSK
TYFPHFDLSHGSAQVK	TEADVLAENQVLDSSAPK	IEGC[57.02146]HIC[57.02146]TSVTPGEPQVFLGK
MEYDGILIAGGPGNPALAEPLIQNVRK	ADRDESSPYAAMLAAQDVAQR	MPSESAAQSLAVALPLQTK
ISMPDLDLHLK	LAAAQGQAPLEPTQDGSAIETC[57.02146]PK	IVSSSDVGHDEYSTQSLVK
VNNSSLIGLGYTQTLKPGIK	TVEEVLGHFGVNESTGLSLEQVK	GLLSDSMTDVPVDTGVAAR
AQQEQELAADAFK	APGSAGHYELPWVEK	SIEEQLGTEIKPIPSNIDK
DFPLSGYVELR	FRQDLMNIAGTTLSSK	GEPLHIINSSNVTDEPLLK
YC[57.02146]FGVEDTLK	GC[57.02146]ALADHLLHTQAQDGAISTDAEGK	QITSYGETC[57.02146]PGLEQYAIK
LVDC[57.02146]HRELEK	TPSNEMTPVTIDLVK	AQPLEDLAGFTELSETSGHTQESLTAGK
HWILPQDYDHAQAEAR	SPETGTAGGSSTASYSAGR	ANALHATNNLQIIPDFSLK
ISMPDVDLHLK	IEFLQSHENQEIYQK	ATPLSSTVTLSMSADVPLVVEYK
SADTLWDIQK	RLNIIIVAEGAIDTQNKPITSEK	GPQLFHMDPSGTFVQC[57.02146]DAR
APIIAVTR	KLGVNNISGIEEVNMFTNQGTVIHFNNPK	NAAPILHLSGMDVTIVK
VIHDNFGIVEGLMTTVHAITATQK	IEPHHTAVLGEGDSVQVENK	ENALVQMADGNQAQLAMSHLNGHK
FTVPMLK	KSEEVFQLQEQINK	VHPNSVHIC[57.02146]AVVVEYETK
VYENVGLMQQQK	AGVSISVVHGNLSEEAAK	ITTGSSSAGTQSSTSNR
AINQQTGAFVEISR	ADLVISHAGAGSC[57.02146]LETLEK	HSQFLGYPITLYLEK
TLVPHYC[57.02146]ELVGANPK	YPQC[57.02146]LC[57.02146]LSPTYELALQTGK	GGPGSAVSPYPTFNPSSDVAALHK
IMDPNIVGSEHYDVAR	KLLDSWFTSTQEK	VELNALMTDETISNVPILILGNK
GVETIANDVVSLATK	DAWAVRHFIEQGINVC[57.02146]LC[57.02146]QSYAK	KGEGLPNFDNNNIK
SAFLLQNLLVGHPEHK	DSLTDLYVQHAIPLPQR	QDTLVALRQQLEEVK
QLSNPQQEVQNIFK	LHLQSTDYGNFLANEASPLTVSVIDDRLK	GHAGSVDSIAVDGSGTK
IEDLSQQAQLAAAEK	TKDEYLINSQTTEHIVK	MLIAQEGLLC[57.02146]GGSAGSTVAVAVK
VNVAGLVLAGSADFK	DTIQHQQGEAVWVSEGK	ASSHSSQTQGGGSVTK
LEGLTDEINFLR	RIDMVPELLSSNLC[57.02146]SLK	HSQFIGYPITLFVEK
LLYVTPEK	VTVRFPPEASGYLHIGHAK	WQHDLFDSGFGGGAGVETGGK
LHISPSNMTNQNTPEYMEK	NNEFIVIHNGIITNYK	ISNTAISISDHTALAQFC[57.02146]K
ILFLDPSGK	AYHNSPAYLAYINAK	AGVVGPELHEQLLSAEK
ANLQIDQINTDLNLER	GVLEC[57.02146]KPGEASVFQQPK	SGGGGDIHQGFQSLLTEVNK
FASHC[57.02146]LMNHPDLAK	ILGLGDLGC[57.02146]NGMGIPVGK	GLEPSPAAVAALPPEVR
DAHSNLLAK	LEYHQVIQQMEQK	HMAAASAEC[57.02146]QNYAK
GIPLATGDTSPEPELLPGAPLPPPK	GQLTTDQVFPYPSVLNEEQTQFLK	RTMMAC[57.02146]GGSIQTSVNALSADVLGR
YLPELMAEK	SINPDEAVAYGAAVQAAILMGDK	HNVPDDGLPLQSQQLPQSGK
TQHEILR	EEETSIDVAGKPNEVTK	SSTVATLQGTPDHGDPR
VIPAADLSQQISTAGTEASGTGNMK	GRVFEVSLADLQNDEVAFRK	APEEPNIQVNPLGIPVNSK
VTFEVFVQADAPHGVAWDSK	VLTAEELNAAQTSVAYGC[57.02146]IK	RIDMVPELLSSNLC[57.02146]SLK
VIELPNIQK	RQYQIC[57.02146]LAIDDSSSMVDNHTK	IC[57.02146]DQISDAVLDAHLQQDPDAK
GGVVNC[57.02146]LEPHPHLPVLATSGLDHDVK	LAESLLALSQQEELADLPK	NDQDTWDYTNPNLSGQGDPGSNPNK
VPEESVLPLVQK	IQDVGLVPMGGVMSGAVPAAAAQEAVEEDIPIAK	YIESPVLFLREDVGK
ITLEVAK	YPSHSFIGEESVAAGEK	GIASTSDPPTANIKPTPVVSTPSK
GC[57.02146]EVTPDVNISGQK	GPQLFHMDPSGTFVQC[57.02146]DAR	TESNQEVANPEHYIK
SPFSVAVSPSLDLSK	GGADRIELC[57.02146]SGLSEGGTTPSMGVLQVVK	QATVGDINTERPGMLDFTGK
DNWSPALTISK	QISSSSTGC[57.02146]LSSPNATVQSPK	RTPNNVVSTPAPSPDASQLASSLSSQK
VVVAENFDEIVNNENK	LSTTEPVISISSNNAVIELAK	ALQDLENAASGDAAVHQR
SATNLPQLK	TNHIGHTGYLNTVTVSPDGSLC[57.02146]ASGGK	SYSMIVNNLLKPISVEGSSK
HVEAVAYYK	HQALQAEIAGHEPR	NGAGLHTASSC[57.02146]FWDSSTDGSC[57.02146]TVR
ALLEVVQSGGK	KAEVNTIPGFDGVVK	LGVNNISGIEEVNMFTNQGTVIHFNNPK
LGAIFLEGVTVK	VPLQGFAALEGMNGIQK	DLYANTVLSGGTTMYPGIADR
YSPTSPTYSPTSPK	GAVVGIDLGTTNSC[57.02146]VAVMEGK	HLC[57.02146]GDTNYAWPTAEIAVMGAK
GHYTEGAELVDSVLDVVRK	VGEAGLLSVDC[57.02146]SEAGPGALGLEAVSDSGTK	GAVVGIDLGTTNSC[57.02146]VAVMEGK
C[57.02146]IELDERLK	KPESFFTQFDAVC[57.02146]LTC[57.02146]C[57.02146]SR	EPLFGISTGNLITGLAAGAK
LVGFISAIPANIHIYDTEK	DGNVLLHEMQIQHPTASLIAK	IEFLQSHENQEIYQK
THEAQIQEMRQK	VETGVLKPGMVVTFAPVNVTTEVK	VAVLGASGGIGQPLSLLLK
GFEDGIVQLK	LLGDASVSFTENC[57.02146]VVGIQANTER	VGSLDNVGHLPAGGAVK
LVIC[57.02146]PDEGFYK	LC[57.02146]EAIC[57.02146]PAQAITIEAEPR	KDEESGGGSNPFQHLEK
SISQQSGAR	YSNSALGHVNC[57.02146]TIK	QVPGGGGGGGSGGGGGSGGGGSGGGR
QVDLIDLVR	DKYPNLQVIGGNVVTAAQAK	RQYQIC[57.02146]LAIDDSSSMVDNHTK
FMATNDLMTELQK	TGLTPLMEAASGGYAEVGR	GEMMDLQHGSLFLR
SLNILTAFQK	SPVLSNTTTEPASTMSPPPAK	TSRPENAIIYNNNEDFQVGQAK
VSLLGPVTTPEHQLLK	HLATGNYLAAEENPSYK	GQHDLESDVQQQLFK
LTGGMENIK	NINADEAAAMGAVYQAAALSK	IQDVGLVPMGGVMSGAVPAAAAQEAVEEDIPIAK
GNLGAGNGNLQGPR	LSLQDAVSQGVIDQDMATR	SPVLSNTTTEPASTMSPPPAK
GPLLEEQALTK	GPPIEDAIASSDVLETASK	DPYTGQQISLFQAMQK
NAISLPQLNQAAYDSLVVGK	VQTDPPSVPIC[57.02146]DLYPNGVFPK	TGPFAEHSNQLWNISAVPSWSK
STGFETLVVTSEDGITK	GAEPETGSAVSAAQC[57.02146]QVGPTR	GQLTTDQVFPYPSVLNEEQTQFLK
RQAFTPSSTMMEVFLQEK	NTNDANSC[57.02146]QIIIPQNQVNR	FIGSPPGYVGHEEGGQLTK
LQATLDMQSGIIHAAEEK	HLVGVDSLIGPETQIGEK	RDPALNSGVSQKPDPAK
AADSLQQNLQR	APQETYADIGGLDNQIQEIK	AENNSEVGASGYGVPGPTWDR
EMVELPLRHPALFK	STVPHAYATADC[57.02146]DLGAVLK	NTPVYVSSPTWENHNAVFSAAGFK
VNVTVDYIRPASPATETVPAFSER	VAVLGASGGIGQPLSLLLK	GYGFVHFETQEAAER
VIQENEHALQK	NVTELNEPLSNEERNLLSVAYK	NETVSSNSSNNTGNSTTETSSTLEVR
TALALAIAQELGSK	NLEAVETLGSTSTIC[57.02146]SDK	KGDEVQC[57.02146]EIEELGVIINK
VLGMTLIQK	EELNFTHIC[57.02146]EYTQK	HC[57.02146]HAAAATYILEAGK
SDTLPLATR	SAFSC[57.02146]FHYSTEEIK	DGTVLC[57.02146]ELINALYPEGQAPVK
NQVALNPQNTVFDAK	EALGGQALYPHVLVK	IGEHTPSALAIMENANVLAR
GNDISSGTVLSDYVGSGPPK	HGFLEEFITPIVK	HC[57.02146]EDGIC[57.02146]TVTAGPK
HLPTLDHPIIPADYVAIK	AEAQQVEALPGPSLDQWHR	HLDAC[57.02146]ETMGNATAIC[57.02146]SDK
FIC[57.02146]EQDHQNFLR	AHLMEIQVNGGTVAEK	TGQEYKPGNPPAEIGQNISSNSSASILESK
TLPAAPASTNTTATPSLTHMVPAK	SGGDVDHSTLVTLFK	FLAAAHNSADEPGPGAPAPQELGAADK
TLYFLPR	DVPVAEEVSALFAGELNPVAPK	TDNAGDQHGGGGGGGGGAGAAGGGGGGENYDDPHK
SIDLPIQSSLC[57.02146]R	VELNALMTDETISNVPILILGNK	NPSTNFQEPVQPLTQQQVAQMQLK
DASLMVTNDGATILK	HEQNIDC[57.02146]GGGYVK	KITDGLHALQEASNK
LGADLLSEAVQK	IGTYTGPLQHGIVYSGGSSDTIC[57.02146]DLLGAK	LHLQSTDYGNFLANEASPLTVSVIDDRLK
FLPIYNPK	SYSMIVNNLLKPISVEGSSK	MLEHLSSLPTQMDYK
LIQQQLEK	QGEYGLASIC[57.02146]NGGGGASAMLIQKL	HVGNQQYNVTYVVK
VLEPEGSPSLC[57.02146]LLK	QATVGDINTERPGMLDFTGK	IDATSASVLASRFDVSGYPTIK
SMTPAQADLEFLENAK	GHFGPINSVAFHPDGK	IPDEFDNDPILVQQLR
FIQENIFGIC[57.02146]PHMTEDNK	GLQTVHINENFAK	KLEEGGPVYSPPAEVVVK
ISPWLLR	RSLSEQPVMDTATATEQAK	VLPLEALVTDAGEVTEAGK
AITDIIEMDSK	TLDLSNNQLSEIPAELADC[57.02146]PK	RQSYDISIVAQVDQTGSK
VVVLGSGGVGK	SPLGGGGGSGASSQAAC[57.02146]LK	GRVFANAPDSAC[57.02146]VIGLK
LSSWDQAETPGHTPSLR	VGSLDNVGHLPAGGAVK	GKEDEGEEAASPMLQIQR
VDVEVPDVSLEGPEGK	VLTDSGSLDSTIPGIENTITVTTEQLTTASFPVGSK	NQQITHANNTVSNFK
VVPDPNVIK	DATLTALDRGQQQVFK	VLEDNKLPGAIC[57.02146]SLTC[57.02146]GGADIGTAMAK
C[57.02146]GVISPR	EVTLIHSQVALADK	HDAATC[57.02146]FVDAGNAFK
VNPIQGLASK	KPAPVPAEPFDNTTYK	NVLLDPQLVPGGGASEMAVAHALTEK
STAGDTHLGGEDFDNR	APGMNTIDQGMAALK	AASADSTTEGTPADGFTVLSTK
LFLFHTSLPIAEAPGK	IQC[57.02146]TLQDVGSALATPC[57.02146]SSAR	HGDEIYIAPSGVQK
NLQQQYLQINQEITELHPLK	VPVLDEGLTSVETYTPAIR	MALELLTQEFGIPIER
QRITADLLSNGIDVYPQK	HNEETGDNVGPLIIK	LGHVVMGNNAVSPYQQVIEK
LLIIGDSGVGK	TPQGPPEIYSDTQFPSLQSTAK	TPEDAQAVINAYTEINK
KEDVGTVVGIDLGTTYSC[57.02146]VGVFK	IMDHVEESLC[57.02146]SAATPK	KYDFYINVC[57.02146]GPVSVSPC[57.02146]QPDSGAC[57.02146]QVAK
QTIGLALQGK	QLILVGDHC[57.02146]QLGPVVMC[57.02146]K	KPLVEMDETPQVEK
TELDAHLENLLSK	AAEALHGEADSSGVLAAVDATVNK	ANLLNNEAHAITMQVTK
SHTVVIGFGPSELQELGK	VINIC[57.02146]AHVLDDVAPGPAIK	NYGSYSTQASAAAATAELLK
DIDSFVPSK	IRNAQLAQYNFILVVGEK	FGVQSERQDSAAVGFDYK
QTPHSEIIFYK	ALVDHENVISC[57.02146]PHLGASTK	VVRTALLDAAGVASLLTTAEVVVTEIPK
LQAEIEGLK	YIAEPSMHSMPAVTLSPNGK	NLEGYVGFANLPNQVYRK
VITDIAGVIPAEK	GDTANEIGQVLHFENVK	GVTIASGGVLPNIHPELLAK
LTELGTVDPK	RC[57.02146]LNALEELGTLQVTSQILQK	HVGPGVLSMANAGPNTNGSQFFIC[57.02146]TIK
ERPTPSLNNNC[57.02146]TTSEDSLVLYNR	LTAGEAC[57.02146]AQGLVTEVFPDSTFQK	NVFDEAILAALEPPEPK
VLENIELNK	LRADVTTAFPTLGTDQVSELVPGK	EAYMGNVLQGGEGQAPTR
DAANLLNDALAIREK	DLGADIILDMATLTGAQGIATGK	VRIDQYQGADAVGLEEK
IIETLTQQLQAK	VLAQNSGFDLQETLVK	NRVPDSC[57.02146]C[57.02146]INVTVGC[57.02146]GINFNEK
TELTQIK	HDDPALTLVAGLTSNKPTDK	AANAAENDFSVSQAEMSSR
DAALATALGDKK	GEQTSSGTLSAFASYFNSK	LNSNTQVVLLSATMPSDVLEVTK
DAMNAAIQQAIK	VTISNRLVSSPC[57.02146]C[57.02146]IVTSTYGWTANMER	NEQQLFYISQPGSSVVTSLSPGEAVK
QLEDILVLAK	AADFQLHTHVNDGTEFGGSIYQK	MSASDPNSSIFLTDTAK
FITPEDLSK	APPVDDAEVDELVLQTK	IPPSSAPTVLSVPAGTTIVK
LLEPVLLLGK	VAEAHENIIHGSGATGK	VEEQEPELTSTPNFVVEVIK
IMQNTDPHSQEYVEHLK	GQYISPFHDIPIYADK	IC[57.02146]RDLSHIGDAVVISC[57.02146]AK
ISPLQFR	VQGGALEDSQLVAGVAFK	GQEVETSVTYYRLEEVAK
LLVPEIDEVMRK	ENDAHLVEVNLNNIK	KPALVSIPEDVVQAEAGGMHTVC[57.02146]LSK
FLEEATR	TEELNREVATNSELVQSGK	APGSAGHYELPWVEK
TGPTVTQVK	TPIQAGGYGAFPVH	GRPMVISSGMQSMDTMK
QILQVIEAEGLK	LASGETVAAFC[57.02146]LTEPSSGSDAASIR	GAILSEEELAAMSPTAAAVAK
MVSDINNGWQHLEQAEK	AVQLTQAMDTSTVGVLLAAK	VPADTEVVC[57.02146]APPTAYIDFAR
EGGLGPLNIPLLADVTR	LFLFHTSLPIAEAPGK	HNNQQALSHSIEEGLK
GIVVTAYSPLGSPDRPWAKPEDPSLLEDPR	LLSDTVASDPGVLQEQLATTK	DTIQHQQGEAVWVSEGK
VTIAQGGVLPNIQAVLLPK	IVGAPMHDLLLWNNATVTTC[57.02146]HSK	QIDSSPVGGETDETTVSQNYR
GINTLVTYDMVPEPK	SVVLMSHLGRPDGVPMPDK	QLAEEPMDTDQGNSMLSAIQSEVAK
QVEYLVNEK	ENITSDSLLTASMASESTVK	FC[57.02146]IQAC[57.02146]NEAGEGPLSQEYIFTTPK
TLDLLTMK	KLGVENC[57.02146]YFPMFVSQSALEK	KQGGLGPMNIPLVSDPK
TVATFILQK	VQEQVHTLLSQDQAQAAR	AQHTHDAITEAAQLMK
LIDEC[57.02146]VSQIVLHR	VSLDVNHFAPDELTVK	KPTPIQLNPAPDGSAVNGTSSAETNLEALQK
HFNLLSSK	NEQQLFYISQPGSSVVTSLSPGEAVK	SPAGLQVLNDYLADK
LLQAQGVEVPSK	RVESIQC[57.02146]FQNTEAGSPTIMLLSLK	NDVLAHQATVETVNK
IINTDNLLTEYQK	SGGLSVEVC[57.02146]GPALSQQWK	IASWADLVNAHVVPGSGVVK
AVELAANTK	GPSENVSQEQFTASMSHLLK	AFAHDAGGLPSGTGGLVK
MSLPDVDLDLK	APLRVQVQDNEGC[57.02146]PVEALVK	DVDRIIGLDQVAGMSETALPGAFK
ELPELLQR	SEGALELADVSNELPGLK	EENIQTLLINPNIATVQTSQGLADK
LGLVGVNLTLDGVK	HSSGIVADLSEQSLK	HLFLTSKPMVYLVNLSEK
LEVDAIVNAANSSLLGGGGVDGC[57.02146]IHR	TVIGC[57.02146]SGFHGDC[57.02146]LTLTK	SPLSSPQQTQLLGELEK
WSLLQQQK	VAHSFNC[57.02146]TPIEGMLSHQLK	WKGDNSSVSSLC[57.02146]ISPDGK
SLESQVENLQK	TILSNQTVDIPENVDITLK	SLSGKPSGSLGIVSNNSVETIGLLQSTSGK
NTVSQSISGDPEIDKK	TRLPLELETSSTQK	GPAVGIDLGTTYSC[57.02146]VGVFQHGK
EAESC[57.02146]DC[57.02146]LQGFQLTHSLGGGTGSGMGTLLISK	KLGALTAEEIALK	EAATLEVERPLPMEVEK
DLSTVEALQNLK	TPVGFIGLGNMGNPMAK	ERVEAVNMAEGIIHDTETK
YPASTVQILGAEK	TGIEQGSDAGYLC[57.02146]ESQK	RSLSEQPVMDTATATEQAK
LNGFQLENFTLK	APEVNLNAPDVDVHGPDWNLK	LGAVYDVSHYNALLK
NEGC[57.02146]QVYGFLEVNK	VETDHIVAAVGLEPNVELAK	DQAVENILVSPVVVASSLGLVSLGGK
SFPPPGPAEGLLR	TVNELQNLTAAEVVVPR	DNERVVGFHVLGPNAGEVTQGFAAALK
VIHAIANSGK	MREIVHIQAGQC[57.02146]GNQIGAK	GIQQATTGVSQETSENPGNK
ELGIWEPLAVK	EDLFGRPSQGLYSSSASSGK	IGIIGGTGLDDPEILEGRTEK
AQDEGLLSDVVPFK	ILESDRKEPLFGISTGNLITGLAAGAK	LYTGPGLAIHC[57.02146]MQVHK
TPFLGDMAHIR	SGSKFPVFNMSYNPAENAVLLC[57.02146]TR	STAGDTHLGGEDFDNR
MQQEAQHVLFLSK	SPAVATSTAAPPPPSSPLPSK	DPVPGYSVPAAEHSTITAWGK
VQGLEQAVDNFEGK	VSQFLVDGVC[57.02146]TVANC[57.02146]VGK	NC[57.02146]GC[57.02146]LGASPNLEQLQEENLK
STLTDSLVC[57.02146]K	MIAGQVLDINLAAEPK	SC[57.02146]GSSTPDEFPTDIPGTK
VLLLSSPGLEELYR	TSSAQVEGGVHSLHSYEK	NGRLVYLVENPGGYVAYSK
HVLVTLGEK	SGAAHLC[57.02146]DSQETNC[57.02146]STAGHSK	HNELTGDNVGPLILK
QIWQNLGLDDTK	LHEQLTESEQAAQC[57.02146]YIK	ILVNHQSFPNEENDVDK
SVLELIPELNEK	AGGSASAMLQPLLDNQVGFK	FANHVSGTLETALGK
AALELLSLDLK	NDVLAHQATVETVNK	TFEEDPAVGAIVLTGGDK
VMQVLNADAIVVK	LQALANEQAAAAHELEK	HYYEVSC[57.02146]HDQGLC[57.02146]R
SC[57.02146]AEWVSLSK	QTTVSNSQQAYQEAFEISK	VYAAATEDMDC[57.02146]LTFGSPVLMR
APNTPDILEIEFK	IPEISIQDMTAQVTSPSGK	QSFC[57.02146]AQEAPTASQGLLK
QLLC[57.02146]GAAVGTREDDK	HSAGELQQMMVEC[57.02146]SK	FVLSGANIMC[57.02146]PGLTSPGAK
APGFAHLAGLDK	QLAEEPMDTDQGNSMLSAIQSEVAK	GAVSSHEAVVDLSGFC[57.02146]K
SITC[57.02146]LDISSR	AQMSNFLASTTNQQEIASLDVK	HATIYPTEEELQAVQK
LETNPDIKPSNVEPMEK	RQAFTPSSTMMEVFLQEK	ELFQTPGHTEELVAAGK
ALNALNNLSVNVENQIK	TPLIDLC[57.02146]DGQADQAAK	ERLEQQVPVNQVFGQDEMIDVIGVTK
NLFEDQNTLTSIC[57.02146]EK	AHGPGLEGGLVGKPAEFTIDTK	LTPLGQHLAALPVNVK
VIDQQNGLYR	SSEHINEGETAMLVC[57.02146]K	HTLGENIADNGGLK
TLAAEMQELRVR	ASELHLLETPLVVK	SVNLTEQNSNNSAVPYK
SQPDMAIMAVNSFVK	TFDLYANVRPC[57.02146]VSIEGYK	GDTANEIGQVLHFENVK
VTLAVSDLQK	SNAHYNLQNAFNLAEQHLGLTK	LC[57.02146]ADSAC[57.02146]QQNTVTSSGDLVAK
VLRDNIQGITKPAIRR	FHMVDGNVSGEFTDLVPEK	VRTDITYPAGFMDVISIDK
EFLPEGQDIGAFVAEQK	APSEEDSLSSVPISPYK	VNNSSLIGLGYTQTLKPGIK
QVFLATWK	ERFGIVTSSAGTGTTEDTEAK	ASLEAAIADAEQRGELAIK
GDTANEIGQVLHFENVK	IVSSSDVGHDEYSTQSLVK	QLMEQDASSSPSAQVIGLK
AAEEAASTLASSIHPEQC[57.02146]IK	SLHSAGPPLLAVTAAPPAQPLAK	DLPIHAC[57.02146]SYC[57.02146]GIHDPAC[57.02146]VVYC[57.02146]NTSK
QAFTDVATGSLGQGLGAAC[57.02146]GMAYTGK	DNHLLGTFDLTGIPPAPR	ALPC[57.02146]IVDVRDEQQISAAVEK
ALNVEPDGTGLTC[57.02146]SLAPNIISQL	SPAESC[57.02146]DLLGDIQTC[57.02146]IR	GNLYSFGC[57.02146]PEYGQLGHNSDGK
NVLSETPAIC[57.02146]PPQNTENQRPK	GPC[57.02146]VSENEIGTGGTC[57.02146]QWK	EINSDQATQGNISSDRGK
LIGEYGLR	MGLGHEQGFGAPC[57.02146]LK	NQALNTDNYGHDLASVQALQR
EYSGFAGVSRPR	LHGGTPANFLDVGGGATVHQVTEAFK	SC[57.02146]LTEAEAAVATQETSTVR
SFSC[57.02146]FEK	LQFHNVKPEC[57.02146]LEAYNK	APIQWEERNVTAIQGPGGK
LYESLLVGSLPDMNK	NEFITLAHVNPQSFPAPK	HMGLMLATC[57.02146]SADGIVR
IMNTFSVVPSPK	SPATSC[57.02146]ELTPSNLNNK	ASGPGLNTTGVPASLPVEFTIDAK
AVVAALMK	AIGSASEGAQSSLQEVYHK	NEEDAAELVALAQAVNAR
MINLSVPDTIDER	LATGSDDNC[57.02146]AAFFEGPPFK	TVIGC[57.02146]SGFHGDC[57.02146]LTLTK
SQAEDVRVEGSFPVTMLPGDGVGPELMHAVK	SAGVQC[57.02146]FGPTAEAAQLESSK	YSPTSPTYSPTSPVYTPTSPK
EILVGDVGQTVDDPYATFVK	IPEINSSDMSAHVTSPSGR	VSPASSVDSNIPSSQGYK
VNAEGSVDSVFSQVC[57.02146]THLDALK	VLQHYQESDKGEELGPGNVQK	NC[57.02146]ASPSSAGQLILPEC[57.02146]MK
LIC[57.02146]C[57.02146]DILDVLDK	HVVTLLQVQDC[57.02146]HVLK	QGGLGPMNIPLVSDPK
ESLREVQLEELEAAR	TVAQSQQLETNSQRDFK	AIGAVPLIQGEYMIPC[57.02146]EK
AALNELLK	YNNPAMLHNIDQEMLK	HLQLAIRNDEELNK
STVEGIQASVK	GEETPVIVGSALC[57.02146]ALEGRDPELGLK	TRSNPENNVGLITLANDC[57.02146]EVLTTLTPDTGR
EDVSESVGASGQRPVFC[57.02146]PVHK	MLIAQEGLLC[57.02146]GGSAGSTVAVAVK	IQC[57.02146]TLQDVGSALATPC[57.02146]SSAR
TNYLVMGR	APEEPNIQVNPLGIPVNSK	ETGFHLTTTNQGASAAGPGFSLK
LQPFATEADVEEALR	NENPVDYTVQIPPSTTYAITPMK	AAEAHVDAHYYEQNEQPTGTC[57.02146]AAC[57.02146]ITGDNR
LLPGDLTQVQK	SAAMTLNERFTSYQK	AFVAIGDYNGHVGLGVK
SGTALENPVLLNK	NLTEQNSYSNIPHEGK	SLC[57.02146]IPFKPLC[57.02146]ELQPGAK
AINIGQLVDVK	IISNASC[57.02146]TTNC[57.02146]LAPLAK	DLNSQADSLMTSSAFDTSQVK
IC[57.02146]DQWDALGSLTHSR	DITSDTSGDFRNALLSLAK	TAVVVGTITDDVRVQEVPK
VLPVGVLYK	NSVTGGTAAFEPSVDYC[57.02146]VVK	TREAQQALGSAAADATEAK
KLIELQAGK	SPSAQLMEQVAQLK	LVAGQQQVLQQLAEEEPK
LSVEGFAVDK	AC[57.02146]ANPAAGSVILLENLR	GQNALVELQTQRPIALELYK
EVESVDLPHC[57.02146]HLIK	ELC[57.02146]SLASDLSQPDLVYK	TNC[57.02146]NVAVINVGAPAAGMNAAVR
VYEGERPLTK	FVTSTSDHFVEGQTVAAK	DLEGENIEIVFAKPPDQK
STELLLGVK	DPYTGQQISLFQAMQK	AQDGSHPLSLQDLIEK
KIEISQHAK	SIAAC[57.02146]HNVGLLAHDGQVNEDGQPDLGK	LREIFGLYGQTTGK
VMSQEIQEQLHK	TVEELLETGLIQVATK	TPVGFIGLGNMGNPMAK
SYELPDGQVITIGNER	LLQAVTDLGWSRPTLIQEK	GIGMGNIGPAGMGMEGIGFGINK
SATLLQLITK	INMPHEDC[57.02146]ITALC[57.02146]FC[57.02146]NAEK	YEQAIQC[57.02146]YTEAISLC[57.02146]PTEK
VELQELNDRFANYIDK	HQLEIFDALGSQAC[57.02146]SNK	EELNFTHIC[57.02146]EYTQK
AALLNQHYQVNFK	SENGLEFTSSGSANTETTK	RFGFPEGSVELYAEK
SAYALGGLGSGIC[57.02146]PNRETLMDLSTK	NNGTAHFLEHMAFK	RGTGGVDTAAVGGVFDVSNADR
DTFNGNLPFLFK	AAELIANSLATAGDGLIELRK	GVLEC[57.02146]KPGEASVFQQPK
DLSLEEIQK	HNELTGDNVGPLILK	VMSEFNNNFRQQMENYPK
IQDVGLVPMGGVMSGAVPAAAAQEAVEEDIPIAK	IGQGASGTVFTATDVALGQEVAIK	KAESFAQEMFIEQNK
APDVEGQGLDWSLK	APPTAC[57.02146]YAGAAPAPSQVK	GNIELASSEPQHFTTTVTR
APLDIPVPDPVK	VPFLEVNDPGEPSGLETLK	HSVESMITTLDPGMAPYIK
IASLPQEVQDVSLLEK	VTHVALNPC[57.02146]C[57.02146]DWFLATASVDQTVK	DGELHIAEHPAGHLVLK
LLGSLYALGIPK	VSLERLDLDLTADSQPPVFK	VGIPVTDENGNRLGESANAAK
EAVTFDQANPTQILGK	KEEELQAALARVEEEAAQK	RQLQQLQEGTLQEYQK
LC[57.02146]EAIC[57.02146]PAQAITIEAEPR	KVDLIIWEIEVPK	VINIC[57.02146]AHVLDDVAPGPAIK
TLQLDNNFEVK	HGLPPSETIAIVEHINAK	HLPTLDHPIIPADYVAIK
SLLSLPEK	STNLHDYGMLLPC[57.02146]GIDK	NPLDIDASGVVGLSFSGHR
NLPVPVYLRPLDEK	TPQVGDRVLVEATYNPNMPFK	IGQSLSSLTSPAEQGVLSEK
LIAEQTLQENLIEK	REPFLLSGGDDGALK	DNHLLGTFDLTGIPPAPR
LTEIRGPVTIVSGK	ASAFALQEQPVVNAVIDDTTK	HLEINPDHSIIETLRQK
NVGLDIEAEVPAVK	EAEVVLC[57.02146]GGTESMSQAPYC[57.02146]VR	REDLVVAPAGITLK
GMLNGAVPSEATK	GGPPLAMASEWVNC[57.02146]SC[57.02146]PR	LSTTEPVISISSNNAVIELAK
ISLQQELSR	NATVHPGLELPLMMAK	NVTNNFDERPISVGGNK
VTPLGAGQDVGR	TLSHPQQMALLDQTK	ITHSPLTIC[57.02146]FPEYTGANK
NKPIVNIDPQTAELNHLK	TSDISTLGHLVITTQGGYVK	DATNVGDEGGFAPNILENK
DLEALLNSK	HLC[57.02146]C[57.02146]LQALSAVSTHPSIVK	ALVDHENVISC[57.02146]PHLGASTK
TIQMGSFRINPDGSQSVVEVPYAR	ISNTAISISDHTALAQFC[57.02146]K	SGAWDESGVFIYTTSNHIK
ALPLPHFDTINLPEK	VAAQC[57.02146]SHAAVSAYK	HTHIDKPDC[57.02146]SGPPMDISNK
VNPIQGLASKWDYEK	VSNSPSQAIEVVELASAFSLPIC[57.02146]EGLTQR	AAELIANSLATAGDGLIELRK
C[57.02146]LIDLGK	IGNILDLC[57.02146]TALSALSGIPADK	EIADLGEALATAVIPQWQK
IFAFDLDAK	VANC[57.02146]SLGTATIISENLNNEVMMK	VPPAPVPC[57.02146]PPPSPGPSAVPSSPK
IDPLAPLDK	TVNELQNLSSAEVVVPR	TEFTQGMILPTMNGESVDPVGQPALK
GPAVGIDLGTTYSC[57.02146]VGVFQHGK	FIRELFESSTNNNK	FTNTQITEHYSTC[57.02146]IK
ADLTALFLPR	LC[57.02146]ADSAC[57.02146]QQNTVTSSGDLVAK	MEVDYSATVDQRLPEC[57.02146]AK
AIQIVTPPVDK	TSRPENAIIYNNNEDFQVGQAK	LVINGNPITIFQERDPSK
QPPKPPQIHYC[57.02146]DVC[57.02146]K	DLAALLHDGIPVVSSSSGK	QVASPFTLIIDDPSGNSFVENPHAPQK
GC[57.02146]LVTASADK	VDQDSALHNDLQILK	ALESPERPFLAILGGAK
GVDLVLNSLAEEK	TAAELLQSQGSQAGGSQTLK	FC[57.02146]FTPHTEEGC[57.02146]LSER
VQTEVLQK	NSALSAQLREAATQAQQTLGSTIDK	SC[57.02146]SGVEFSTSGSSNTDTGK
GLSEDVSISK	HGFNQQTLGFFMK	SGTLGHPGSLDETTYER
ALPLIVGAQLIHADK	KDEDIPLFPVQTK	RYSSEVATESPLDFTK
NAPAIIFIDELDAIAPK	QFIDSNPNQPLVILEMESGASAK	HSQFIGYPITLYLEK
IMQHLEGEGLK	FEGEPATHTQPGVQLQSNTYDLQESNVR	LQATLDMQSGIIHAAEEK
VDSLLENLEK	VTNSTELQHQLDK	HVLNLLDEIENIK
DLVGLAIENLHK	ALMLQGVDLLADAVAVTMGPK	VIEDVAFAC[57.02146]ALTSSVPTTK
GEVLGDVLQLETLK	KLGEMWNNLNDSEK	FHMVDGNVSGEFTDLVPEK
LSSTWEGIQAGK	TSHLSDTGISALVEIPK	LATGSDDNC[57.02146]AAFFEGPPFK
NLLLLANSTEEQQK	AEQPDGLILGMGGQTALNC[57.02146]GVELFK	RLAETQEEISAEVAAK
VDIDVPDVNVQGPDWHLK	SLEDALAEAQRVNTK	HGDNYLVLNLSEK
DPNIVIAK	SPMVEQAVQTGSADNLNAK	LRADVTTAFPTLGTDQVSELVPGK
VAFPLEVVQK	ESTQLSPADLTEGKPTDPSK	HQLLEADISAHEDRLK
LSLSEGGLVPSSK	TPFLLVGTQIDLRDDPSTIEK	HSSVYPTQEELEAVQNMVSHTER
IPAANILGHENK	NMDPLNDNIATLLHQSSDK	YPSHSFIGEESVAAGEK
EGSPVLLNC[57.02146]LMYK	STNGDTFLGGEDFDQALLR	DVFHNHGIHATTIQPEFASVGSK
IGSTENISNTK	ERHVSIQEAESYAESVGAK	LGYAGNTEPQFIIPSC[57.02146]IAIK
DLFDYSPPLHK	LAQANGWGVMVSHR	TVEEVLGHFGVNESTGLSLEQVK
AVIEHNLLSASK	LGQGIGPIHLNEIQC[57.02146]TGNEK	DVISNTSDVIGTC[57.02146]EAADVAQK
TVEELFVNC[57.02146]K	ASLQETHFDSTQTK	HSAGELQQMMVEC[57.02146]SK
VTAPDVDLHLK	AASQSTQVPTITEGVAAALLLLK	HIQSNLDFSPVNSASSEENVK
AIELNPANAVYFC[57.02146]NR	GIPLATGDTSPEPELLPGAPLPPPK	LAQATQERTDLYAK
SAPVMLTLSDSK	SMAASGNLGHTPFVDEL	ANATVDGLEQGYVVC[57.02146]PSEK
DFIDSLGLLHEQNMAK	ELFQTPGHTEELVAAGK	LPGQDESTAGTSEQNDILK
HFLPEMLSK	IRTLQEQLENGPNTQLAR	ALGDSSPSQAMQEYIAVVK
VFEPNEEALGVVLHK	NQQITHANNTVSNFK	IITITGTQDQIQNAQYLLQNSVK
IMSQSQVSK	TVQLTSSELESTLETLK	VGDSQNPLLSDGDLSTMIGK
GQLNADEISLRPAQSFLMNK	IGGDAATTVNNSTPDFGFGGQK	KEEELQAALARVEEEAAQK
VVAEPVELAQEFRK	LIQFC[57.02146]AIDELGTNYPK	ILATGANVILTTGGIDDMC[57.02146]LK
SNELGDVGVHC[57.02146]VLQGLQTPSC[57.02146]K	SGAMEMAGLC[57.02146]PAAC[57.02146]MQTPR	AAESVSKPDVSEEAPGPSK
DAANLLNDALAIR	GQEVETSVTYYRLEEVAK	DGVSAAVISAELASFLATK
GPILC[57.02146]FVGPPGVGK	ERLEQQVPVNQVFGQDEMIDVIGVTK	EDLRSWTAADMAAQTTK
TPTTTPPETQQSPHLSLK	DLEGENIEIVFAKPPDQK	QPAIMPGQSYGLEDGSC[57.02146]SYK
LAALQGRLEGLGSSEADQDGLASTVR	HGEVC[57.02146]PAGWKPGSDTIKPDVQK	SHLLNC[57.02146]C[57.02146]PHDVLSGTR
LVPQQLAH	QREEYQPATPGLGMFVEVK	GDPTGAGPEASLEPGADSVSMQAFSR
QVEPLDPPAGSAPGEHVFVK	SGAWDESGVFIYTTSNHIK	HGGFVYYQEGC[57.02146]C[57.02146]LVR
EIPIEGLEFMGHGK	DLLLTSSYLSDSGSTGEHTK	SPSPASTSTVPNMTDAPTAPK
VLSIGDGIAR	DC[57.02146]HC[57.02146]LGDVLIENTK	HGYIGEFEIIDDHRAGK
SFLEDIRK	LPQQSHSAFGATSSSSGFGK	IRTEDSEASTC[57.02146]VIIK
QLLSNELLLTQMEK	NILQLHDLTTGALLK	NVEPFTSVLSLPYPFASEINK
MTPEQLAIK	VLAGETLSVNDPPDVLDR	LLGPDAAINLTDPDGALAK
VDTYVEFPLR	AHVFEC[57.02146]NLESSVESIISPK	EPNSENVDISSGGGVTGWK
LQEMEGTVK	DTADVVHPFFLAQK	AGVVANDAGDRVTPAVVAYSENEEIVGLAAK
LQELTDLLQEK	GHAGSVDSIAVDGSGTK	MQGSITTPGSIALAQAQAQAQVPAK
TLDVFNITIAR	VANTSSFHTTPNTSLGMVQATPSK	YSTKPDAVFAGAMPTMASVK
EYLVTLAK	HAELIASTFVDQC[57.02146]K	SAGVQC[57.02146]FGPTAEAAQLESSK
NTDQGVYLGLSK	KVEAQLQELQVK	NVVHQLSVTLEDLYNGATRK
QVC[57.02146]PLDNREWEFQK	TVAGGAWTYNTTSAVTVK	HPTALGLEVGQEIQVK
SPGADLLQVLTK	TMQALEIELQSQLSMK	IGPILDNSTLQSEVKPILEK
SEDFSLPAYMDR	ATNESEDEIPQLVPIGK	WGLGGTC[57.02146]VNVGC[57.02146]IPK
AQSPGAVEEILDRENK	TLDQVLEDVDQC[57.02146]C[57.02146]QALSQR	GSLTEGALAHSGNPVSK
VVSEDFLQDVSASTK	LNTLLQRAPQC[57.02146]LGK	HELLQPFNVLYEK
LIEGLPEK	DNTVIDHTLPTPEAAEFLK	QISSSSTGC[57.02146]LSSPNATVQSPK
QMPYFGEK	NC[57.02146]GC[57.02146]LGASPNLEQLQEENLK	AKPYEGSILEADC[57.02146]DILIPAASEK
SLLDASEEAIKK	ITDGLHALQEASNK	HTLDGAAC[57.02146]LLNSNK
GPHLANSILFQSSGLTNGIIEEK	NPSTNFQEPVQPLTQQQVAQMQLK	APEVNLNAPDVDVHGPDWNLK
TPPVVIK	HLPDQEQLNSLSQFK	ATMQNLNDRLASYLDK
EAPPMEKPEVVK	SHLLDC[57.02146]C[57.02146]PHDILAGTR	LPLQANVYPMTTMAYIQDAK
LLLEIPEK	REHINLGC[57.02146]DMDFDIAGPSIR	RDYGVQLVEEGADTFTAK
YEELQSLAGK	ATPLSSTVTLSMSADVPLVVEYK	GAEPETGSAVSAAQC[57.02146]QVGPTR
QESPPAAAVRPFTPQPSK	HIEDTGSTPSIGENDLK	NLVRLDPILC[57.02146]DC[57.02146]ILEK
FFLQDPQSQELDVQVK	LEAAIAEAEERGELALK	NSALSAQLREAATQAQQTLGSTIDK
KPLPDHVSIVEPK	VYAAATEDMDC[57.02146]LTFGSPVLMR	LQGIDLDRTVQQVNQEK
EIADLGEALATAVIPQWQK	RDYGVQLVEEGADTFTAK	HVFGESDELIGQK
SGFEDMFAK	MQEAMTQEVSDVFSDTTTPIK	IREIADGLC[57.02146]LEVEGK
STGPITVAEYMK	IVNGHLQPNLVDLC[57.02146]ASVAELDDK	TPSQDSDYINANFIK
TESNQEVANPEHYIK	KGIDYDFPSLILQK	IQVTPPGFQLVFLPFADDK
AVEHINK	SGTGIAAMSVMRPEQIMK	IDSIADHVNSAAVNVEEGTK
LQEVSLR	AAAIGIDLGTTYSC[57.02146]VGVFQHGK	GAFIDQSQSLNIHIAEPNYGK
GIPHLVTHDAR	LGQAELVVIDEAAAIPLPLVK	KLETAVNLAWTAGNSNTR
VTGSLETK	NGLLTEHNIC[57.02146]EINGQNVIGLK	NINADEAAAMGAVYQAAALSK
DIILQSNPLLEAFGNAK	TVIGELPPASSGSALAANVC[57.02146]K	YLLGVQPAWGSAEAVDIDR
STMDNPTTTQYASLMHSFILK	AIGGEFSDTNAAVEGTPLPK	LEPIETNQNAVFQYISR
ALAEVDVISLEQGK	RLYVGGLSQDISEADLQNQFSR	LHEQLTESEQAAQC[57.02146]YIK
NTETALDNKPC[57.02146]GPQC[57.02146]YQHLEGAK	ITINPGC[57.02146]VVVDGMPPGVSFK	VC[57.02146]EVVDGFIYVANAEAHK
GEFGGFGSVSGK	FGLLDQDLSNIGPAYDNQK	LGHAETDEQLQNIISK
TLTFALR	SMLQATAEANNLAAAASAK	SADEPMTTFVVC[57.02146]NEC[57.02146]GNR
QAGPASVPLRTEEEFK	QDLEAEVSQLTGEVAK	QGC[57.02146]EEAVSQVEPLPSLMK
EPNSENVDISSGGGVTGWK	HC[57.02146]EDGIC[57.02146]TVTAGPK	TELAEPIAIRPTSETVMYPAYAK
SKVDQIQEIVTGNPTVIK	GLGLGANLTEAQALTPTGPSR	LLQDVRQDLADVVQVC[57.02146]EGK
QDPELAYISSNFITGHGIGK	KMEGVTNAVLHEVK	FEEHVQSVDIAAFNK
ALASTC[57.02146]KPELQK	SVC[57.02146]PVTSGFSSPSPSAAAAAQEVR	TGYGELNGNAGEREISLK
C[57.02146]LGLTEAQTR	VAGHPNIVINNAAGNFISPTER	SFC[57.02146]PGGTDSVSPPPSVITQENLGR
DGAVNGPSVVGDQTPIEPQTSIER	ERPTPSLNNNC[57.02146]TTSEDSLVLYNR	QDRTLTIVDTGIGMTK
IGPLGLSPK	IDRYTQQGFGNLPIC[57.02146]MAK	AHFQNFPNGVTDFIK
ISMPDIDLNLTGPK	FGVSSSSSGPSQTLTSTGNFK	AGGAGVPAFYTPTGYGTLVQEGGSPIK
ELDDISQEIAQLQREK	AGVVGPELHEQLLSAEK	YHVVSGADDYTVK
VFNC[57.02146]ISYSPLC[57.02146]K	LSELDDRADALQAGASQFETSAAK	AEVRLQFHDVAGDIFHQQC[57.02146]K
GLGTDEDSLIEIIC[57.02146]SR	SRSVIEQGGIQTVDQLIK	HPELFEALGIAQPK
VLIIGGGDGGVLREVVK	GHVEC[57.02146]VDVLINQGASILVK	GAAAAATGQPGTAPAGTPGAPPLAGMAIVK
ELDTLNNEIVDLQREK	GLVAVITGGASGLGLATAER	LAELEEFINGPNNAHIQQVGDR
SLPDVVMNGDPK	ENALVQMADGNQAQLAMSHLNGHK	AIGSASEGAQSSLQEVYHK
LQLNIVEMK	MIINEELMASLDQPTQTVVMHR	GVAVDGLNQLTVTTGSEGLLK
GSVDSNWIVGATLEK	NC[57.02146]DISVHLVEVSQK	RSVGELPSTVESLQK
ITLDNAYMEK	MPPYDEQTQAFIDAAQEAR	TSSAQVEGGVHSLHSYEK
LLIGTLYHR	TGQATVASGIPAGWMGLDC[57.02146]GPESSK	FLLHQETLPEQLLAEK
TGVPDGIMQFIK	QDTLVALRQQLEEVK	VTGQNQEQFLLLAK
AEAGDNLGALVR	VEHEISEGNVATAAAAALASAATK	QETFDAGLQAFQQEGIANITALK
IWADIPAPK	VEGTEPTTAFNLFVGNLNFNK	LAGANPAVITC[57.02146]DELLLGHEK
SPISQLDC[57.02146]LNRDNYIR	SHMMDVQGSTQDSAIK	AIVDALPPPC[57.02146]ESAC[57.02146]TVPTDVDK
GHLLPGVPVEDQSLPGEAR	ALQDLENAASGDAAVHQR	LGFAGLVQEISFGTTK
EQMAQQLAEETQGFQR	RLQQTQNQVDEVVDIMR	HIMSEPEEITTMSGQK
MFPFIMEGTK	GAFIDQSQSLNIHIAEPNYGK	HLNEIDLFHC[57.02146]IDPNDSK
NLATTVTEEILEK	LQFHDVAGDIFHQQC[57.02146]K	NVIDGDLC[57.02146]EQFNSMEPNK
FLVTLAQK	IMVVGSTINDVLAVNTPK	SINPDEAVAYGAAVQAAILMGDK
EIIFQGPISAAGK	TKPQDMISAGGESVAGITAISGK	REDGGYTFTATPEDFPK
LVFPQDLLEK	VIPAADLSQQISTAGTEASGTGNMK	ATQMPEGGQGAPPMYQLYK
FPSLLTHNENMVAK	ITSADGHIESSALLK	IQFMC[57.02146]GEDASNAMPVIFGK
YQAVTATLEEK	ILNNSGLPITSAIDLEDAAK	LLQIAGISPHGNALGASMQQQVNQQIPQEK
VSQLMEWTNK	HSETFTRDNNMGLVK	HNEETGDNVGPLIIK
YLPDIIK	KLEAAEDIAYQLSR	DLAALLHDGIPVVSSSSGK
NVLLDPQLVPGGGASEMAVAHALTEK	VDVGGSEPASLSYLSFEGATK	MGLGHEQGFGAPC[57.02146]LK
LLDTMVDTFLQK	EEELNAIRTENSSLTK	ILESDRKEPLFGISTGNLITGLAAGAK
GC[57.02146]IEPGPGHWGELSR	VNLNHEVSNEDVLTK	GAC[57.02146]ASHVSTMASFLK
QTQTFTTYSDNQPGVLIQVYEGER	GNDISSGTVLSDYVGSGPPK	ENDAHLVEVNLNNIK
LAELEEFINGPNNAHIQQVGDR	NAIDDGC[57.02146]VVPGAGAVEVAMAEALIK	HVIPMNPNTDDLFK
TIEDDLVSALVR	NPNGYC[57.02146]GLGGTGVSC[57.02146]PVGIK	RVVALSMSPVDDTFISGSLDK
EVAWNLTSVDLVR	KVEELEGEITTLNHK	LGVENC[57.02146]YFPMFVSQSALEK
NIPIPTLK	GLVNLQSGAPKPEENPSLNIQFK	LPGAIC[57.02146]SLTC[57.02146]GGADIGTAMAK
VTLLLSSK	HILYGC[57.02146]SELFNATQFIK	SVEMHHEALSEALPGDNVGFNVK
QLAVYEEFAR	KPMSLASGLVPAAPPK	EIYYHGEPISVNVHVTNNTNK
SQEQLAAELAEYTAK	SASSSAAGSPGGLTSLQQQK	VRAWGPGLEGGVVGK
SNYNLPMHK	FIQQTYPSGGEEQAQYC[57.02146]R	ANC[57.02146]IDSTASAEAVFASEVK
SAIQANDHHPR	NHTLQEQVTQLTEK	RDAALAVAEAMADK
EFPGFLENQK	GLEHVTVDDLVAEITPK	LAPITSDPTEATAVGAVEASFK
NVLC[57.02146]GNIPPDLFAR	LVEALC[57.02146]AEHQINLIK	GQHLSDAFAQVNPLK
ELEVLLMC[57.02146]NK	EGPYDVVVLPGGNLGAQNLSESAAVK	LHGGTPANFLDVGGGATVHQVTEAFK
SDQNLQTALELTR	AENNSEVGASGYGVPGPTWDR	HYGPGWVSMANAGK
FPELNYQLK	VERDIGEGNLSTAAAAALAAAAVK	RSPNVPGDFPDC[57.02146]PAGMLFAEEQAK
GALALAQAVQR	DELHIVEAEAMNYEGSPIK	HHAAYVNNLNVTEEK
LLDC[57.02146]SMEIK	EILVGDVGQTVDDPYATFVK	HFYQPIWTLVGAGAK
QLQEETPPGGPLTEALPPARK	STAALSGEAASC[57.02146]SPIIMPYK	QLSSSVTGLTNIEEENC[57.02146]QR
DVDPDVIQTHLDK	GAAAAAAASGAAGGGGGGAGAGAPGGGR	ADVQTDAGC[57.02146]LSEPVASALIPVK
LTNENMEITSALQSEQHVK	TIDNADSSTLHAVTFLR	SSVTSAAAVSALAGVQDQLIEK
LIELNYLGTVSLTK	ALGLVTPAGVLLAGPPGC[57.02146]GK	KLSTLPITVDILAETGVGK
LQSQLLSLEK	DEERHVGDLGNVTADK	SPLIESTANMDNNQSQK
LMSDLQK	FGVQMDRVDQSAVGFEYQGK	QSVFSAPSLSAGASAAEPLDR
LSLDGQNIYNAC[57.02146]C[57.02146]TLR	EFRFEPSSQMIEVQEGQNLK	FMADC[57.02146]PHTIGVEFGTR
DMNETLPGERPDTIHLEGLPC[57.02146]K	RIEPLSPELVAAASAVADSLPFDK	GPC[57.02146]VSENEIGTGGTC[57.02146]QWK
FAC[57.02146]NGTVIEHPEYGEVIQLQGDQRK	VGDSQNPLLSDGDLSTMIGK	HELLSLASSNHLGK
VDIEAPDVSLEGPEGK	FLDGNEMTLADC[57.02146]NLLPK	IGFEC[57.02146]TC[57.02146]PAGFQLLDQK
QLPVLDK	QAQLAQTLQQQEQASQGLR	TVEPPISQVGNVDTASELEK
FVNVVPTFGK	FEMLNAELEENQELANSR	HTLSIGDMVTGTVK
FMDQHPEMDFSK	RAAVGQESPGGLEAGNAK	DSLTDLYVQHAIPLPQR
DILLRPELEELR	LSQAYAISAGVSLEGQQLFQTIHK	GQYISPFHDIPIYADK
AVFGELPSGGGTVEK	RSALQSINEWAAQTTDGK	EGPYDVVVLPGGNLGAQNLSESAAVK
LSNIFVIGK	DGTVLC[57.02146]ELINALYPEGQAPVK	KEDGSEVGVGGAQVTGSNTRK
IQSQFTDAQK	QVASPFTLIIDDPSGNSFVENPHAPQK	TSAGTTDPEEATRLLAEK
AKPLGTVQQK	VLVHPPQDGEDEPTLVQK	FRPLQLETINVTMAGK
SELLSQLQQHEEESR	DATNVGDEGGFAPNILENK	WNTDNTLGTEITVEDQLAR
SIQADGLVWGSSK	KLTQIQESQVTSHNK	KPAPVPAEPFDNTTYK
SIFSAVLDELK	AQHTHDAITEAAQLMK	GEAAPGPAPPAPEATPPPASAAGK
LSC[57.02146]STWNYQK	RLQGQLEQGDDTAAERLEK	LYGSAGPPPTGEEDTAEK
NGEDLGVAFWISK	IGPILDNSTLQSEVKPILEK	RSALQSINEWAAQTTDGK
ELPQVSFVK	EENIQTLLINPNIATVQTSQGLADK	QAPELSLSSQDLELVTK
IWNVIYEENC[57.02146]FKPQTIK	THINIVVIGHVDSGK	NAPAIIFIDELDAIAPK
ASSTSPVEISEWLDQK	DALNLAQMQEQTLQLEQQSK	VMQQQQQTTQQQLPQK
NFPQTALVSFATTGEK	KVDGSVNAYAINVSQK	VSLDVNHFAPDELTVK
APWELLELR	IHPMAYQLQLQAASNFK	EAIQQQQNQLVWVSEGK
NYLETGRGLC[57.02146]FPLVK	ILDSVGIEADDDRLNK	NRPTSISWDGLDSGK
LLGPDAAINLTDPDGALAK	HIQSNLDFSPVNSASSEENVK	GHFGPINSVAFHPDGK
VPVITSSK	RDENVC[57.02146]NFLEGGLLIGGSDNK	TVAGGAWTYNTTSAVTVK
AHVLAASVEQATENFLEK	QQLSAEELDAQLDAYNAR	RDENVC[57.02146]NFLEGGLLIGGSDNK
SQILELELNFHK	VEVFRQTVADQVLVGSYC[57.02146]VFSNQGGLVHPK	TPSTMENDSSNLDPSQAPSLAQPLVFSNSK
MDQAIIFC[57.02146]R	RWVDPNSPVLLEDPVLC[57.02146]ALAK	LQQHQSMPGTMAEAEDLDGGTLSR
MNQLTQELFSLK	SPLIESTANMDNNQSQK	TTPSVVAFTADGERLVGMPAK
LTVSNVLK	AAMPRIYELAAGGTAVGTGLNTR	HNQELTSQLLAAENK
DLVEVADILEK	TATESFASDPILYRPVAVALDTK	NQDEC[57.02146]VIALHDC[57.02146]NGDVNR
LIEFLLK	VTAEADSSSPTGILATSESK	KLLDSWFTSTQEK
FAPVVAPK	DLLSTQPSETLASSDSFASTQPTHSWK	ALIVEPSRELAEQTLNNIK
NWTPELQK	QLMEQDASSSPSAQVIGLK	GLQAQIASSGLTVEVDAPK
LVQDVANNTNEEAGDGTTTATVLAR	GNLYSFGC[57.02146]PEYGQLGHNSDGK	ANLQQAIVTPLKPVDNTYYK
ELPVNAQNYVR	HPELFEALGIAQPK	SYLSGGAGAAGGGGADPGNK
LVLPAPQISDAELQEVVK	AVETVHNLC[57.02146]C[57.02146]NENK	LGPETPLAMDRFPYLALSK
VAQLAVINSLEK	LLHEVQELTTEVEK	ALANVNIGSLIC[57.02146]NVGAGGPAPAAGAAPAGGPAPSTAAAPAEEK
LTLYDIAHTPGVAADLSHIETK	ATESGAQSAPLPMEGVDISPK	NLAMEATYINHNFSQQC[57.02146]LR
LVLDPYLLK	NDQDTWDYTNPNLSGQGDPGSNPNK	NILQLHDLTTGALLK
LLEESIANLNR	TPVVQNAASIVQPSPAHVGQQGLSK	FLDGNEMTLADC[57.02146]NLLPK
LPTTAASTPDAVDK	ALGDSSPSQAMQEYIAVVK	ALADLVHSHIQSNELC[57.02146]SK
TVFSADPNVVDLHK	QTELFAHFIQPAAQK	EIENGHIFTVNDQFTSK
GAGPGC[57.02146]YLAGSLTLSK	ANDLTHSLSSYLK	TVEELLETGLIQVATK
DGVWNLQNEVTK	DVDRIIGLDQVAGMSETALPGAFK	VEVFRQTVADQVLVGSYC[57.02146]VFSNQGGLVHPK
HFVLDEC[57.02146]DK	QDPELAYISSNFITGHGIGK	HTQENC[57.02146]ETWGVNGETGTLVDMK
QILGVIDK	VANVIVDHSLQDC[57.02146]VFSK	HSSWGDVGVGGSLK
IVGAPMHDLLLWNNATVTTC[57.02146]HSK	IITLEEGDIILTGTPK	TPSNEMTPVTIDLVK
EVIELPVK	KIEQQGGFTFENK	LMELHGEGSSSGK
LTLSALVDGK	GSTAHFSGFESC[57.02146]SNGVISNK	GNDQVRFELSC[57.02146]YSLAPQIK
SEFVILR	ADVQTDAGC[57.02146]LSEPVASALIPVK	QASIQHIQNAIDTEK
STLADYSAQK	TNQIDLLQAEISENQAIIQK	SNLAYDIVQLPTGLTGIK
NILDLVNEFPEK	ETGFHLTTTNQGASAAGPGFSLK	NASTFEDVTQVSSAYQK
AYHEQLSVAEITNAC[57.02146]FEPANQMVK	ELVNLIDNHQVTVISGETGC[57.02146]GK	SGHSSVEDAQATMELYK
EGLPVALDK	SC[57.02146]PETLTHAVGMSESPIGPK	FNAHGDANTIVC[57.02146]NSK
FVIATSTK	VC[57.02146]EDLDTSVNLAWTSGTNC[57.02146]TR	GFVEPDHYVVVGAQR
LVPHNESAWNYLK	FEEHVQSVDIAAFNK	IELHGKPIEVEHSVPK
SQLDIIIHSLKK	SMVEEGTGLRLLEAAAQSTK	KLEEEQIILEDQNC[57.02146]K
SPAPPLLHVAALGQK	VVAEGFDSANGINISPDDK	DLLLTSSYLSDSGSTGEHTK
EFPDVLEC[57.02146]TVSHAVEK	MLVDDIGDVTITNDGATILK	AHGPGLEGGLVGKPAEFTIDTK
LSSQISAGEEK	SPEGQFTQLMTLPK	LATLGGSQALGLDGEIGNFEVGK
DGVYVLDLAAK	AAALVDRYSTPASLLAAYDAC[57.02146]ATPK	TAIHTAAMDMLGGPGIESQC[57.02146]RK
LMQGFNEDMAIEAQQK	VIDPVTGKPC[57.02146]AGTTYLESPLSSETTQLSK	SHYADVDPENQNFLLESNLGK
VRPSTGNSASTPQSQC[57.02146]LPSEIEVK	IDSIADHVNSAAVNVEEGTK	RWVDPNSPVLLEDPVLC[57.02146]ALAK
ALVGGAVGGLAGAASK	GQASQITASNLVQNYK	SHPEVIGVFGESVK
VDLVLLGK	VNNASLIGLGYTQTLRPGVK	APPVDDAEVDELVLQTK
LITNTAEAVLQK	SVEMHHEALSEALPGDNVGFNVK	EALLSSAVDHGSDEVK
NIQVSHQEFSK	QAHLC[57.02146]VLASNC[57.02146]DEPMYVK	RDPGVITYDLPTPPGEK
QIQFADDMQEFTK	FNGEDIDTISPTLGFNIK	LPQVAEEISGPLTSANK
LVEEIEQMNNLFQQK	EGAAGAGVAQAGPLVDGELLR	KPEC[57.02146]QSDWQC[57.02146]PGK
VSGHVITDIVEGK	LASVPAGGAVAVSAAPGSAAPAAGSAPAAAEEK	LPQSQLSHQDLQLVK
LQLLSNEIMDK	DRPENVHGGILADDMGLGK	FGADARALMLQGVDLLADAVAVTMGPK
QQIDAMVGSLAGEAK	HTHIDKPDC[57.02146]SGPPMDISNK	YTLPPGVDPTQVSSSLSPEGTLTVEAPMPK
TTFQENTQSISVR	GQC[57.02146]DLELINVC[57.02146]NENSLFK	AVDHINSTIAPALISSGLSVVEQEK
TQQQVEAEVTNIK	AAESVSKPDVSEEAPGPSK	TDDEVVQREEEAIQLDGLNASQIR
DGVADVSIEDSVISLSGDHC[57.02146]IIGR	ERVEAVNMAEGIIHDTETK	VEHEISEGNVATAAAAALASAATK
DC[57.02146]LTPVMAVNMLTQQEVPVVILAK	KQEIEKPVAVSELFTTLPIVQGK	ERHVSIQEAESYAESVGAK
IMALDIDERHLLR	LGAASLGAEDPETQVVLINAVK	QPGPVTNGQLQQPTTGAASGGYIK
SVLIGEFLEK	NLTQEQLIRQQLLAK	DLETQVIQLNEQVHSLK
ALPLEAEVAPVK	NVAADIAVQLC[57.02146]ESVANK	KYDGYTSC[57.02146]PLVTGYNR
IGDFGLVTSLK	HNNQQALSHSIEEGLK	TPLFSDGVEMDTPQLDK
VTVAGLAGKDPVQC[57.02146]SR	FTNTQITEHYSTC[57.02146]IK	VANVIVDHSLQDC[57.02146]VFSK
TELDAHFENLLAR	KIPSLNVDC[57.02146]AVLDC[57.02146]EDGVAANK	FQYC[57.02146]VAVGAQTFPSVSAPSK
GEIDASVPELEGDLRGPQVDVK	LAQQQAALLMQQEER	LPYDVTPEQALAHEEVK
DMSIIQWK	LYGAQFHPEVGLTENGK	IIVDTYGGWGAHGGGAFSGK
SPGAPGPLTLK	KGDILLDENC[57.02146]C[57.02146]VESLPDK	VIHLSNLPHSGYSDSAVLK
YLPSIINDVK	MQQHFEFEYQTK	LQAVEVVITHLAPGTK
VFGERFGGGNPELLTQMVSK	RDVPGFAIGGLSGGESK	DLLSTQPSETLASSDSFASTQPTHSWK
LVFLGEQSVGK	GTIVLASPGWTTHSISDGK	STTSDIPHMLNQVESK
LLSESAQPLK	HLQDLMEGLTAK	AAYLQETGKPLDETLK
KPTPIQLNPAPDGSAVNGTSSAETNLEALQK	VPADTEVVC[57.02146]APPTAYIDFAR	STQAATQVVLNVPETR
AQYEDIANR	RGPSEETGGAVFDHPAK	RLDQELDFILSQQK
FSLPQEK	AKPYEGSILEADC[57.02146]DILIPAASEK	DLGADIILDMATLTGAQGIATGK
GALPLDTVTFYK	WQHDLFDSGFGGGAGVETGGK	STAQQELDGKPASPTPVIVASHTANK
EITALAPSTMK	AINVLLEGNPDTHSWEMVGK	IEEVSDTSSLQPQASLK
ETDLLILFK	VIEDVAFAC[57.02146]ALTSSVPTTK	GESPLTDC[57.02146]YGPFSGQLIATMK
LTSVVMEK	ENPHATSNSIFINWK	NALPPVLTTVNGQSPPEHSAPAK
NYPDPVSIIQK	KLENC[57.02146]NYAVELGK	ALNALC[57.02146]DGLIDELNQALK
FNPFVTSDR	DILRAPVDITGQFEK	LASTNSSVLGADLPSSMK
AQPPEAGPQGLHDLGR	LDNTTAAVQELGRENQSLQIK	LGVC[57.02146]FDVPTASVTEIQEK
LQALANEQAAAAHELEK	THTQDAVPLTLGQEFSGYVQQVK	QEPVITDSYSGSTPSITSLIK
TFAPEEISAMVLTK	SFQIQTSTSLGTSQISQK	VGC[57.02146]NPNEDVAIFAVDSLR
VVGGFDRVLLDAPC[57.02146]SGTGVISK	EVGDGTTSVVIIAAELLK	TLNEADC[57.02146]ATVPPAIR
LLPDTILEK	LPEDPLLSGLLDSPALK	NPGYPQSEGLLGEC[57.02146]MIR
LHSEGDQLLAAEHPGR	KGPGEVAGTVTGQK	MPIEGSENPERPFLEK
ASLVALPEQTASEEETPPPLLTK	AFTKPEEAC[57.02146]SFILSADFPALVVK	AVTGYRDPYSGSTISLFQAMQK
TLDGIFSEQVAMGYSHSLVIAR	SLTYLSILRNPVTNK	YGLIYHASLVGQTSPK
SVVLMSHLGRPDGVPMPDK	NNPVHLITEEDLK	YFHVVIAGPQDSPFEGGTFK
AYLPVNESFGFTADLR	HHITPLLSAVYEGHVSC[57.02146]VK	RNQDLAPNSAEQASILSLVTK
EEPVTISPFPSLQPLGHNK	LGNDFMGITLASSQAVSNAR	GFGDGYNGYGGGPGGGNFGGSPGYGGGR
FHNELNAHIK	NVTGHYISPFHDIPLK	DIHFMPC[57.02146]SGLTGANIK
DASVQTVATEGDLLR	VAVTSSSSSSSSSSSIPSAEK	IGTYTGPLQHGIVYSGGSSDTIC[57.02146]DLLGAK
MAIPVLWK	ADHQPLTEASYVNLPTIALC[57.02146]NTDSPLR	APPYQEPPWGGPATAPYSLETLK
ALLPVLAK	NLNLNAALHPDEINIEILNDSHTPGTK	NAIDDGC[57.02146]VVPGAGAVEVAMAEALIK
ENTQPFVVLPK	ASENPVLQNIQADPTIVC[57.02146]TSFK	ASGSGGGSAALGPSGFGPSGGSGTK
TLQEVTQLSQEAQR	GSLLGC[57.02146]SIDITSAADSEAITFQK	KIEEAMDGSETPQLFTVLPEK
VNLEVIKPWITK	SPSPASTSTVPNMTDAPTAPK	STSFRGGMGSGGLATGIAGGLAGMGGIQNEK
LVESLPQEIK	FIAHVPVPSQQEIEEALVR	ATNESEDEIPQLVPIGK
EGSIWNHQPC[57.02146]FLK	SWVGFSGGQHHTVC[57.02146]MDSEGK	SPSLDVTVPEAELNLETPEISVGGK
LSLTQDPVVK	TVEEAENIAVTSGVVRK	APGAIGPYSQAVLVDR
LLQEAPGK	LKPYFLTDGTGTVTPANASGINDGAAAVVLMK	TPSSSQPERLPIGNTIQPSQAATFMNDAIEK
VNDTIQIDLETGK	TVFEALQAPAC[57.02146]HENLVK	SPISSGSGGSHMSGTSSSSGMK
ILNPEEIEK	IPNIYAIGDVVAGPMLAHK	RC[57.02146]QEAQNGSESEVWTHQSK
LTPYEVDELR	GEYQGVFHC[57.02146]AVETAK	VVNVANVGAVPSGQDNIHR
ATFC[57.02146]LPILGVK	LQAVEVVITHLAPGTK	SGGLSVEVC[57.02146]GPALSQQWK
TC[57.02146]DGVQC[57.02146]AFEELVEK	HIGSIDPNC[57.02146]NVSEVVK	GLGHQVATDALVAMEK
LGQALTEVYAK	HGEPEEDIVGLQAFQER	LRIAAENELNQSYK
GLDVDSLVIEHIQVNK	AHSPMIAVGSDDSSPNAMAK	SLHSAGPPLLAVTAAPPAQPLAK
GFSLLATEDK	LAENFC[57.02146]VC[57.02146]HLATGDMLR	SEMEMAHLYSLC[57.02146]DAAHAQTEVAK
GNNDILSITQPDVIYQIHK	ISENFHC[57.02146]DLNSDQFK	VMPFSTAC[57.02146]NTPLSNFESHQNYK
DTALLLDPNIYR	AMLSGPGQFAENETNEVNFR	LEVDAIVNAANSSLLGGGGVDGC[57.02146]IHR
LNQALLDLHALGSAR	RTPNNVVSTPAPSPDASQLASSLSSQK	RPSNLAVTVDDSAEFK
QSIAIDDC[57.02146]TFHQC[57.02146]VR	FTALSSESIENLPSVFGSNPK	TNRLAELEEFINGPNNAHIQQVGDR
VFGPTIVAHAVPNPDPVTMLQDIK	MLEHLSSLPTQMDYK	FHVIVAEC[57.02146]APFC[57.02146]QGHEMAVNLSK
SQFEELC[57.02146]AELLQK	RSALQSINEWAAQTTDGKLPEVTK	IEVIEIMTDRGSGKK
LMPEIVATASK	LRFPAEDEFPDLSAHNNHMAK	VSQPIEGHAASFAQFK
MPLIGLGTWK	KSELLPAGWNNNK	EFRVVLPC[57.02146]SVQEYQVGQLYSVAEASK
QHPYTFPGGSGTVFAR	RLDQELDFILSQQK	ILTATVDNANILLQIDNAR
DLFHIPPSYK	LINDC[57.02146]HGSVSEASSEQK	KVESLQEEIAFLK
EVIPISDPELK	EAIQQQQNQLVWVSEGK	SEGALELADVSNELPGLK
SFSTLFLETVK	LEQIDGHIAEHNSK	TKPYIQVDIGGGQTK
ANIPIMDTGENPEVPFPR	GC[57.02146]WDSIHVVEVQEK	MPGNPYSSNEPGIGPLMR
GVVDSDDLPLNVSR	QGQIITC[57.02146]PAVC[57.02146]NFQTGEYVVVHDNK	TAANLVVETGQDGVQIR
VAPPAVLNDISK	DAHSIHGTNPQYLVEK	VC[57.02146]LLGC[57.02146]GISTGYGAAVNTAK
ALLQEFDNAVLSK	SMLQATAEANNLAAVAGAR	TRGAEDDLNTVAAGTMTGMLYK
ATISNDGATILK	TITLEVEPSDTIENVK	LMC[57.02146]SLC[57.02146]HC[57.02146]PGATIGC[57.02146]DVK
SSPEPVALTESETEYVIR	VTRADVDVQPYAFTTK	LVTEMGTYATQSALSSSRPTK
NPPNQSSNERPPSLLVIETK	SPSDLHISPLAK	TVLHTGSAPSSSTPFNK
STNVVYQAHHVSR	SSQTSGTNEQSSAIVSAR	NEFITLAHVNPQSFPAPK
FTATASLGVIHK	GLAYVEYENESQASQAVMK	KVTAMQLYEC[57.02146]QLIDK
MLLGHMPTVELLK	NEVLEDHVQNNAEQLGAFAAGVK	SPSDLLDASAVSATSR
NQAAIQGRPPYAASAEEVAK	SFMESGGTVLSTNWSDVGK	LQEELSQAESTIDELK
QGQETAVAPSLVAPALNKPK	DETVSDC[57.02146]SPHIANIGR	NVPILYTASQAC[57.02146]LQHPDVAAYK
LEPIETNQNAVFQYISR	LREIFGLYGQTTGK	VAVVLMDTQGAFDSQSTVK
NDQDTWDYTNPNLSGQGDPGSNPNK	GESPLTDC[57.02146]YGPFSGQLIATMK	GLEHVTVDDLVAEITPK
DMFPGPYPR	VDIEGPDVNIEGPEGK	LSLAQEDLISNRNQIGNQNK
KLDEAVAEAHLGK	VDQSLHTNTSLDAASEYAK	HWILPQDYDHAQAEAR
SNVSDAVAQSTR	GHSTC[57.02146]LSEGALSPDGTVLATASHDGYVK	NLPPSGAVPVTGIPPHVVK
MIGLRLYDGLFK	HMAAASAEC[57.02146]QNYAK	VGDVVEFRGPSGLLTYTGK
TAELLSHHQVEIK	ERPEAPDQTLPPLNNFSVAEC[57.02146]QLMK	VQEQVHTLLSQDQAQAAR
ELILFSNSDNER	RPLDDGVGNQLGALVHQR	SWVGFSGGQHHTVC[57.02146]MDSEGK
TSIAIDTIINQK	QSTDPFATSSTDPFSAANNSSITSVETLK	EALGGQALYPHVLVK
SFVPLLDSK	GVAVDGLNQLTVTTGSEGLLK	VLGQLTETGVVSPEQFMK
AVQAQGGESQQEAQRLQAQLNELQAQLSQK	FC[57.02146]IQAC[57.02146]NEAGEGPLSQEYIFTTPK	LTSDPTDIPVVC[57.02146]LESDNGNIMIQK
DDPSKPVHLTAFLGYK	DQGSFTEVVSISNLGMAK	VTDTQEAEC[57.02146]AGPPVPDPK
FLLHEPIVNK	NFC[57.02146]SAVQYGNAQIIEC[57.02146]LK	NEDIPNVAVYPHNGMIDLK
GPTSQESQLNAMK	GVEGLIDIENPNRVAQTTK	LDNTTAAVQELGRENQSLQIK
LFLPEGPC[57.02146]DHTVVK	SVNLTEQNSNNSAVPYK	VGKDELFALEQSC[57.02146]AQVVLQAANER
IVPNVLLEQGK	RVIISAPSADAPMFVMGVNHEK	HEPLVLFC[57.02146]ESC[57.02146]DTLTC[57.02146]R
ALNIVDQEGSLLGK	NALQQENHIIDGVK	LGQSDPAPLQHQMDIYQK
VFITSDLC[57.02146]GQK	LAEQAERYDDMATC[57.02146]MK	GGETVMVNAAAGAVGSVVGQIAK
NLMEDFQK	LYEQHHVVQDMLVPMK	VPFLEVNDPGEPSGLETLK
C[57.02146]IPEIDDSEFC[57.02146]IRIPGGGITK	DDVAQTDLLQIDPNFGSK	TSHLSDTGISALVEIPK
GIDYDFPSLILQK	KTQEQLALEMAELTAR	KMEGVTNAVLHEVK
VVAEVGDIPTVLVQNK	KLELSDNRVSGGLEVLAEK	RTDDIPVWDQEFLK
VDEAIALFQK	AERDSALETLQGQLEEK	ATAPVSFNYYGVVTGPSASK
LVILEGELER	DRVNDVC[57.02146]TNGQDLIK	APQETYADIGGLDNQIQEIK
LLYPDHFHLLR	EAYALC[57.02146]HC[57.02146]LPVLSTDK	AAVPSGASTGIYEALELRDNDK
FHPIQGHRVEVK	LC[57.02146]SQMEQLEQENQQLK	KLGEMWNNLNDSEK
VSASPLLYTLIEK	NVIIWGNHSSTQYPDVNHAK	AHVLAASVEQATENFLEK
KLDGIPDC[57.02146]DISPVQIRK	LDSLQDIGMDHQALLK	VHELQGNAPSDPDAVSAEEALK
EILIPVFK	EAESC[57.02146]DC[57.02146]LQGFQLTHSLGGGTGSGMGTLLISK	HRPQVAIIC[57.02146]GSGLGGLTDK
LYPAAVDTIVAIMAEGK	GLQTSQDARFYALSASFEPFSNK	NLTQEQLIRQQLLAK
MSGGWELELNGTEAK	KVTAMQLYEC[57.02146]QLIDK	QEASNLLQESNC[57.02146]SQYMEK
WVPLQIDMKPEVPR	RMATEVAADALGEEWK	LNATNIELATVQPGQNFHMFTK
TATESFASDPILYRPVAVALDTK	TGEAYVQFEEPEMANQALLK	TQHEEFVTSLAQQQQQQQQQQQQLQMPQMEAEVK
ELVNNLGEIYQK	RQLQQLQEGTLQEYQK	KPWQLQGEVTAQK
C[57.02146]LQIPEK	LGGSAVISLEGKPL	WSPTHEQQLISGSLDNIVK
TVLSSHK	NAPAIIFIDELDAIAPK	GSTHPQPGVSPPAAPAAPGPK
GDSLDSVEALIK	VNNSSLIGLGYTQTLKPGIK	RLTVSSLQESGLK
ALAEAADVGAQMIK	SVSHQTVQQLVLEK	RDVVGNDVATILSR
ILPVLC[57.02146]GLTVDPEK	SGAAQGLAEVMAGLGVEK	YIAEPSMHSMPAVTLSPNGK
LFPDVLFPADSEHNK	KEPTQAVVEEQVLDK	FVTSTSDHFVEGQTVAAK
SFLEEVLASGLHSR	HQLLEADISAHEDRLK	VISHAISEHVEDAGVHSGDATLMLPTQTISQGAIEK
LGLENAEALIR	RGHVFEESQVAGTPMFVVK	LSLQDAVSQGVIDQDMATR
LLELDSFLK	KYSEFLPSMQSAQGLITQVDK	ITDFIKFDTGNLC[57.02146]MVTGGANLGR
SQLDIIIHSLK	FNEC[57.02146]GHVLYADIK	NNQFQALLQYADPVSAQHAK
GDPVAILK	VEVNNLNNLNNHDRK	MFVEEVSTGQEC[57.02146]GVVLDK
AAIAQLNGK	NNQFQALLQYADPVNAHYAK	EEELNAIRTENSSLTK
DVNSSSPVMLAFK	RPWITGDESIVGLMK	AAQYQVNQAAAAQAAATAAAMTQSAVK
DTYVSSFPR	VVTSEALC[57.02146]GVPVLVLANK	TDPFIFPEC[57.02146]PHVYFC[57.02146]GNTPSFGSK
TASLFEQK	AAELAVQNEVGLVDNPLK	RITSPLMEPSSIEK
FYGPEGPYGVFAGR	LFLNETQTQEITEDIPVK	AHQDIHTQLQDVK
LEC[57.02146]DLQQREEEIAELQK	EIADLGEALATAVIPQWQK	FIQENIFGIC[57.02146]PHMTEDNK
LGGTIDDC[57.02146]ELVEGLVLTQK	KYDFYINVC[57.02146]GPVSVSPC[57.02146]QPDSGAC[57.02146]QVAK	IVDIIDTTGSGDVNTATEVEPK
SFLTVPQGLVK	RVVALSMSPVDDTFISGSLDK	KPESFFTQFDAVC[57.02146]LTC[57.02146]C[57.02146]SR
C[57.02146]SVIRDSLLQDGEFSMDLR	RSAELPDAVGPIVQLQEK	QAQLAQTLQQQEQASQGLR
LAIALGDAVNHPTPMAAAANEVYK	WNTDNTLGTEITVEDQLAR	ITINPGC[57.02146]VVVDGMPPGVSFK
FAVYLPPK	LTLYDIAHTPGVAADLSHIETK	SHIMPAEFSSC[57.02146]PLNSDEEVNK
IYELAAGGTAVGTGLNTR	KLQEESDLELAK	VDIDVPDVNVQGPDWHLK
TPNTFAVC[57.02146]TK	AVYSTNC[57.02146]PVWEEAFR	ENMNLSEAQVQALALSR
DLYIDRPLPYLIGSK	TELEDTLDSTAAQQELR	EHPYLFSQC[57.02146]QAIHC[57.02146]R
EESFSILC[57.02146]IAHPLEK	FMADC[57.02146]PHTIGVEFGTR	DEERHVGDLGNVTADK
AIALFTPDAC[57.02146]GLSDPAHVESLQEK	GLIQQFTTITGASESVGK	VGTETVRAPGSLVISAYAVC[57.02146]PDITATVTPDLK
VMEPLFR	GANIQLLDLPGIIEGAAQGK	FDFDAC[57.02146]NEVPPAPK
LIDAETTAAAWPNVAAVSITGRK	VLGQLTETGVVSPEQFMK	AGLLAGDRLVEVNGENVEK
QISQEHTPVALEAYFVPLVK	MLLDPMGGIVMTNDGNAILR	ELAEEEPHLVEQFQK
VLSGEFQIVNPHLLK	HSMNPFC[57.02146]EIAVEEAVR	HINDSAPEVRDAAFEALGTALK
SAYVSYDVQK	ALEAAQIIIDVLQLPMSK	QAGPASVPLRTEEEFK
HANAKPFEVPFLK	IEGC[57.02146]HIC[57.02146]TSVTPGEPQVFLGK	QGQETAVAPSLVAPALNKPK
QIFPVLDC[57.02146]K	SLLEQYHLGLDQK	SPAPPLLHVAALGQK
TNDQDGLISGILR	TYNVDRQVPDSAATATAYLC[57.02146]GVK	NVVVTQADQIGPLPSTLIK
QTISNAC[57.02146]GTIGLIHAIANNK	SQEATEAAPSC[57.02146]VGDMADTPR	GRTGLIPSNYVAEQAESIDNPLHEAAK
QAEVQMYVC[57.02146]NK	LLYDLADQLHAAVGASR	VIDPVTGKPC[57.02146]AGTTYLESPLSSETTQLSK
DDIPVFLR	AQGPAASAEEPKPVEAPAANSDQTVTVK	VANC[57.02146]SLGTATIISENLNNEVMMK
STNTSQTGLVGTK	NRQILLYSATFPLSVQK	KLEAAEDIAYQLSR
TQHEEFVTSLAQQQQQQQQQQQQLQMPQMEAEVK	GMESLEDTFVSQANALQR	TAFHQEQGHQLLK
QLGGSVELVDIGK	GRTFNLTAGSLESTEPIYVYK	VLTAEELNAAQTSVAYGC[57.02146]IK
SIEEAMNEIR	IEALQNHENESVYK	DDAGWSPLHIAASAGRDEIVK
YLPQQQK	FNWNHC[57.02146]GEMAPAC[57.02146]K	VNAEGSVDSVFSQVC[57.02146]THLDALK
TPALIVYGDQDPMGQTSFEHLK	LVLEQVVTSIASVADTAEEK	QAGGFLGPPPPSGK
EALELTDTGLLSGSEER	KLDASC[57.02146]AANNPSLK	SIQTPQSHGTLTAELWDNK
VTAEADSSSPTGILATSESK	IMQNTDPHSQEYVEHLK	ALSSSADDASLVNASISSSVK
VMLGETNPADSKPGTIRGDFC[57.02146]IQVGR	THMVVANTMEDFQK	MQEVVANLQYDDGSGMK
TALALEVGDIVK	LQVELDNVTGLLSQSDSK	GVNLPGAAVDLPAVSEK
LVAIVDPHIK	QGTAGSVINNPYVIMDK	TEADVLAENQVLDSSAPK
GPGEVAGTVTGQK	VC[57.02146]NDEQLLLELQQIK	ESTGAQVQVAGDMLPNSTER
AAAIGIDLGTTYSC[57.02146]VGVFQHGK	GEHSIVYLKPSYAFGSVGK	ALRETLPAEQDLTTK
DLEGENIEIVFAKPPDQK	IETDHWPGPPSFAVVGPDMK	TTPSYVAFTDTERLIGDAAK
GTPWEGGLFK	ADMGGAATIC[57.02146]SAIVSAAK	RGPSEETGGAVFDHPAK
SLVIELDK	RATVAPEDVSEVIFGHVLAAGC[57.02146]GQNPVR	HSVEVQVNVMSENILTGAK
DLQEVIELTK	DIIEHLNTSGAPADTSDPLQQIC[57.02146]K	TVVVNC[57.02146]NPETVSTDFDEC[57.02146]DK
VHVQTINAK	TDVC[57.02146]TVHLPNDFPTC[57.02146]LTSESK	SPDGAHLTWEPPSVTSGK
RTGAIVDVPVGEELLGR	GIGMGNIGPAGMGMEGIGFGINK	RPSTSQTVSTPAPVPVIESTEAIEAK
ILQEYVEHQVDDAMMANAAQK	FANHVSGTLETALGK	LSEVLQAVTDHDIPQQLVER
FAGQMGIQLFETSAK	SPLTQEQLIPNLAMK	GSEVGFHGAAPDISVK
FKIPEMHLK	TIIITC[57.02146]SFTPGSC[57.02146]TLTAYK	VPPIKPNAGEESVMNLDK
LTPYEVDELRR	DHASIQMNVAEVDK	TPQVGDRVLVEATYNPNMPFK
DAEGILEDLQSYRGAGHEIR	LC[57.02146]PTHADSLNNLANIK	KGDVVHC[57.02146]WYTGTLQDGTVFDTNIQTSAK
EFSPFGSITSAK	VNNSSLIGVGYTQTLRPGVK	SIHLAC[57.02146]TAGIFDAYVPPEGDAR
MTDQEAIQDLWQWRK	WATHGEPSPVNSHPQR	GNDISSGTVLSDYVGSGPPK
NQVAMNPTNTVFDAK	HSSWGDVGVGGSLK	ILQDIASGSHPFSQVLK
LFIGMISK	FQGQTC[57.02146]EMC[57.02146]QTC[57.02146]LGVC[57.02146]AEHK	GVEITGFPEAQALGLEVFHAGTALK
VMMVALGR	LLSEEVFDFSSGQITQVK	GAEAANVTGPGGVPVQGSK
IADQLEELNK	ETTESLHGDISSLK	DC[57.02146]LTPVMAVNMLTQQEVPVVILAK
VTVDTGVIPASEEK	KVESLQEEIAFLK	ASAFALQEQPVVNAVIDDTTK
AKNEILDEVISLSQVTPK	LSQLEEHLSQLQDNPPQEK	SNMGHPEPASGLAALAK
GWQDVTATSAYK	SQGDMQDLNGNNQSVTR	KSEEVFQLQEQINK
ALANVNIGSLIC[57.02146]NVGAGGPAPAAGAAPAGGPAPSTAAAPAEEK	REVDDLGPEVGDIK	IEQLQNHENEDIYK
WTSQHSNTQTLGK	DNRFAVALDSEQNNIHVK	HGFLEEFITPIVK
MIINEELMASLDQPTQTVVMHR	EDLRSWTAADMAAQTTK	LPQGLPAEENMSNTC[57.02146]LK
LQAGEYVSLGK	SYTPLHAAASSGMISVVK	VLMLTLQNDPPSLETGVQDK
NLLFAAK	NGGLGHMNIALLSDLTK	GHIIVDEFQNTNVK
SGPFGQIFRPDNFVFGQSGAGNNWAK	VC[57.02146]LLGC[57.02146]GISTGYGAAVNTAK	GTGVVTSVPSDSPDDIAALRDLK
FASFNAYENHLK	LQENLQQLQHSTNQLAK	LFADAVQELLPQYK
SPLSWIEEK	RNVTVQPDDPISFMQLTAK	VTVRFPPEASGYLHIGHAK
LVELTQK	GSLTEGALAHSGNPVSK	AQALRDNSTMGYMAAK
MESALDQLK	AGESVLVHGASGGVGLAAC[57.02146]QIAR	VVSQYHELVVQAR
MQSTLISAAR	SIEEQLGTEIKPIPSNIDK	AGGSASAMLQPLLDNQVGFK
AYLPQELLGK	HFTVMNYDPDVVLK	HFC[57.02146]PNVPIILVGNK
MTPSYEIR	IQFMC[57.02146]GEDASNAMPVIFGK	DRPENVHGGILADDMGLGK
NAEAVLQSPGLSGK	AASGFNAMEDAQTLRK	MGQLGLGNQTDAVPSPAQIMYNGQPITK
AIEEGVNHMWTVSAFQQHPR	KPPLLNNADSVQAK	DLYANTVLSGGTTMYPGIADRMQK
GVDIVMDPLGGSDTAK	HLEINPDHSIIETLR	KTEAPAAPAAQETK
EIVSLIEAQTAK	DLPIHAC[57.02146]SYC[57.02146]GIHDPAC[57.02146]VVYC[57.02146]NTSK	VWQLGSSSPNFTLEGHEK
C[57.02146]DAISVLEK	NPNTSEPQHLLVMK	KLGVNNISGIEEVNMFTNQGTVIHFNNPK
EALESVEVLIK	QLLQNPPAGVDPIIWEQAK	EHVNVVFIGHVDAGK
TLEPIC[57.02146]DADPSALAK	YC[57.02146]ADQQPENHEVDTSVSGAGC[57.02146]TTYK	ELSDIAHRIVAPGK
C[57.02146]YEC[57.02146]GESGHLSYAC[57.02146]PK	HGQLANEAAFLPVPQK	IFRDGEEAGAYDGPR
C[57.02146]MPTFQFFKK	TQQVIHIIDFGLAK	SNTSPEELGPLANQLTSDYGR
LSENAGIQSLLLSK	HGGVIHIYVDK	AELTSSAPAC[57.02146]YALAISPDAK
TVVLGDLLIDDK	ALPC[57.02146]IVDVRDEQQISAAVEK	HLQTGENHTSVDPR
LNDHFPLVVWQTGSGTQTNMNVNEVISNR	KLNC[57.02146]QVIGASVDSHFC[57.02146]HLAWVNTPK	RSLYTANPLPVATTGVDLDVTLPGEGGK
AGSTSWTGFQTK	AQGPAASAEEPKPVEAPAANSDQTVTVKE	HC[57.02146]PSAVVPVELQK
MQQNIQELEEQLEEEESARQK	LEELAALQTLC[57.02146]SSSISK	HVVQSISTQQEK
ILTTIEDLDQK	AAGC[57.02146]NIPVASVAAGFPAGQTHLK	HC[57.02146]ILDVSGNAIK
NNPVHLITEEDLK	AHQDIHTQLQDVK	VVGIHMQGLGC[57.02146]DEMLQGFAVAVK
NLPPSGAVPVTGIPPHVVK	SFAANGIQAHPESSTGSDAR	VTIAQGGVLPNIQAVLLPKK
IGIPGVK	GRPGAAELPSVMLLNGDC[57.02146]PESLK	VTAEADSSSPTGILATSESK
FNFIADVVEK	QGLETFKPDYSEQK	FMADIDLDPGC[57.02146]TLNK
GQIQLDPQTVETK	TAGYYPNPPLVLSSDETLISK	VTRADVDVQPYAFTTK
LNISFPATGC[57.02146]QK	SAALPIFSSFVSNWDEATK	SELVANNVTLPAGEQRK
TNGSFLWC[57.02146]EVEK	IRVNAVNPTVVMTSMGQATWSDPHK	DPVHTVSLQQFIYEK
ELSAVTFPDIIRNYK	DGETSGSQEDQLC[57.02146]TALVNQLNK	VGTGEPC[57.02146]C[57.02146]DWVGDEGAGHFVK
IEVPLYSLLEQTHLK	NVTNNFDERPISVGGNK	LIQSHPESAEDLQEK
LPEAVQLIEK	GPPLGGGEGEAESADTMPFVMLTRK	DAWAVRHFIEQGINVC[57.02146]LC[57.02146]QSYAK
EMAIPVLEAR	STTSDIPHMLNQVESK	YQQLFEDIRGQSDIAITK
GNLYSFGC[57.02146]PEYGQLGHNSDGK	VPFC[57.02146]PMVGSEVYSTEIK	KPEVASWVHFDNLK
IETMLGDVAVAVHPK	HYVGHGNAINELK	GLQTVHINENFAK
IAPYSVEIK	VGIDTPDIDIHGPEGK	DKYPNLQVIGGNVVTAAQAK
LQTQGLGTALK	LQQQLTQAAQELAAEK	EELHQDC[57.02146]LVLATAK
ALIAAQLDNAIEK	TLETQSALGPALQAAFK	RSALQSINEWAAQTTDGKLPEVTK
AVNPFLADVDK	HVTTQGVEENIQEVVGHITEGVC[57.02146]RPLK	HFSGESYLC[57.02146]SGALK
VFLENVIR	GAHNGQGLGNAFLSHISAC[57.02146]DGIFHLTR	NEVDMQVLHLLGPK
DGTILC[57.02146]TLMNK	LSLDGQNIYNAC[57.02146]C[57.02146]TLR	VYC[57.02146]ENQPMLPIGLSDIPGEAMVK
NTPENLHEMAK	VTDEC[57.02146]IQIMGGMGFMK	QLYETTDTTTRLQAEK
EIAEELFTR	YINENLIVNTDELGRDC[57.02146]LINAAK	NFLYDIAGC[57.02146]SGTFTVQNR
ILILGLDGAGK	NLDAVHDITVAYPHNIPQSEK	LAQDFLDSQNLSAYNTRLFK
QEAQAGPWPFSSSQTQPAVR	TNLSAVVAAQSNWEK	HLVESTNEMAPLK
LALSIPAEK	LVSNHSLHETSSVFVDSLTK	HLAGLGLTEAIDK
QADLYISEGLHPR	YSNDPVVASLAQDIFK	WTSQHSNTQTLGK
GQHVPGSPFQFTVGPLGEGGAHK	RYSSEVATESPLDFTK	LVVWEAAQNGADEGTELASNTHNIAQDLSNK
EIQDLEESFVPVAAPLGHPR	GLVEPVDVVDNADGTQTVNYVPSR	FQGQTC[57.02146]EMC[57.02146]QTC[57.02146]LGVC[57.02146]AEHK
VVNIVPVIAK	IQVHYYEDGNVQLVSHK	SKPGAAMVEMADGYAVDR
EENMESVPLHLSLTETQSQGLC[57.02146]LQK	RILEDQEENPLPAALVQPHTGK	TTPYQIAC[57.02146]GISQGLADNTVIAK
HASPILPITEFSDIPR	LAQDFLDSQNLSAYNTRLFK	AGVSISVVHGNLSEEAAK
LTEVPVEPVLTVHPESK	AALLNQHYQVNFK	IQHNGNC[57.02146]QLNEENLSTK
IGSTIDDTISK	GAAAAATGQPGTAPAGTPGAPPLAGMAIVK	QDAQSLHGDIPQK
VQSLQTALEK	GVEITGFPEAQALGLEVFHAGTALK	HLSC[57.02146]TVGDLQTK
EVLNMLK	KTEAPAAPAAQETK	HIDEVVYPPPVDPK
AQALRDNSTMGYMMAK	SEGGEDYTGATVIEPLK	AEPQPLSPASSSYSVSSPR
ISNTAISISDHTALAQFC[57.02146]K	LYTGPGLAIHC[57.02146]MQVHK	HVVTLLQVQDC[57.02146]HVLK
TWTVVDAK	SIHLAC[57.02146]TAGIFDAYVPPEGDAR	VLDAESMHDC[57.02146]VSVVK
C[57.02146]QDLLNADC[57.02146]LQR	NLYEGLVMTEVQIQK	QSIAIDDC[57.02146]TFHQC[57.02146]VR
LASTPFK	EGAAEGPLDPSGYNPAK	IRLESEEEGVPSTAIR
ETVSQRPGATVPTDFATFPSSAFLR	GPTVGGGLPGIGVQGLEGNLQMPGIK	LVISHEEELIPLHK
TTPSYVAFTDTER	GPAAAQGSAAAPAEPK	REPFLLSGGDDGALK
LHISPSNMTNQNTNEYLEK	LGFAGLVQEISFGTTK	MSQNFHTSYAETLGK
SVNVKPLVTHRFPLEK	DEAVGALHLIQAAK	HTLSYVDVGTGK
DVDRIIGLDQVAGMSETALPGAFK	HFTIDDFEIGRPLGK	AGLSPANC[57.02146]QSDRVNLEK
YPSPFFVFGEK	AADIDLYHC[57.02146]PNC[57.02146]EVLHGPSIMK	LHISPSNMTNQNTNEYLEK
GLALDLEDGNFLK	TAESQTPTPSATSFFSGK	AVTPPMPLLTPATPGGLPPAAAVAAAAATAK
FIPVKPC[57.02146]FYQNFSDEIPVEHQVLVK	GAEGLGEEGGLHQDPLR	VDQDSALHNDLQILK
IEFLQSHENQEIYQK	KQGGLGPMNIPLVSDPK	TAAELLQSQGSQAGGSQTLK
IGNTGGMLDNILASK	MGQLGLGNQTDAVPSPAQIMYNGQPITK	IDQLQEELLHTQLK
DVQMLQDAISK	SGGVNQYVVQEVLSIK	KPALQSSVVATSK
LVINGNPITIFQERDPSK	EAESC[57.02146]DC[57.02146]LQGFQLTHSLGGGTGSGMGTLLLSK	IIQQAGQVWFPDSAFK
QLQDIATLADQR	GLHVVEVTYDDVPIPNSPFK	DFTVSALHGDMDQK
FC[57.02146]ETTIGSK	NC[57.02146]ASPSSAGQLILPEC[57.02146]MK	AAGC[57.02146]NIPVASVAAGFPAGQTHLK
RTMMAC[57.02146]GGSIQTSVNALSADVLGR	NLNPVWDEIVVLPIQSLDQK	IVGGVTHANSYYK
QLITDISGSGNNWAVGHK	ITESEEVVSREVSGIK	EQLEAAKPEPVIEEVDLANLAPR
RFDEILEASDGIMVAR	TTPYQIAC[57.02146]GISQGLADNTVIAK	NDMVELLGPRPFAEK
AVNTQALSGAGILR	DLNGILLLDTALQTPVSK	TVTNAVVTVPAYFNDSQR
ILADQQDK	TVLMNPNIASVQTNEVGLK	ENPHATSNSIFINWK
AQQVSQGLDVLTAK	NSGELEATSAFLASGQR	EEPLHSIISSTESVQGSTSK
AGIVQEDVQPPGLK	AELTSSAPAC[57.02146]YALAISPDAK	IPC[57.02146]ESPPLEVVDTTASTK
NASTFEDVTQVSSAYQK	DPSGLSGDVLINGAPRPANFK	LRHTHVQDGEAGGITQQIGATNVPLEAINEQTK
IAFGGETDEATR	VREVSQPDWTPPPEVTLVLTK	ATAAPAGAPPQPQDLEFTK
LNLVDLAGSENIGR	DENAIYFLGNSLGLQPK	SPLPVAFEYVGWGPAK
FDNIGMNAMANK	EGSIWNHQPC[57.02146]FLK	ATNVC[57.02146]TRFEDSPSYVK
MLLDLQTK	QTALLDADDPVSQLHK	QTVADQVLVGSYC[57.02146]VFSNQGGLVHPK
ILPEQGLMLTGSADK	SHLLNC[57.02146]C[57.02146]PHDVLSGTR	VYNENLVHMIEHAQK
DYAVSTVPVADGLHLK	ARNEYLLALEATNASVFK	GELLGC[57.02146]FGLTEPNSGSDPSSMETR
QLTVTQQSQEEVAR	VAVVLMDTQGAFDSQSTVK	MVSISNYPLSAALTC[57.02146]AK
RKPADLQNLAPGTHPPFITFNSEVK	AMGVVVATGVNTEIGK	GFSEGLWEIENNPTVK
FPLTTESAMK	GLTMLDHEQVTPEDPGAQFLIR	IELLC[57.02146]QDQVLDPNMDLR
AQTEGINISEEALNHLGEIGTK	EANIRVVSEDFLQDVSASTK	KHPDASVNFSEFSK
QNSVQEQPGTAC[57.02146]LSK	HHAAYVNNLNVTEEK	VPLQQNFQDNQFQGK
LQDAEIAR	SGDSGGGMYVINLHK	GRSPDELPSAGGDGGK
ILQDGGLQVVEK	YLNAGAGGIAGAFIHEK	EITYMHSEGILAGELK
LMIWDTR	ARPFPDGLAEDIDKGEVSAR	ALTDAGC[57.02146]NLNPLQYIK
AVENINNTLGPALLQK	GPDGLTAFEATDNQAIK	HEQGLSTALSVEK
DAQVVQVVLDGLSNILK	HGGSLGLGLAAMGTAR	IRLISLTDENALSGNEELTVK
ENQLQLSC[57.02146]FINQEVK	QQLAQYQQQQSQASAPSTSR	KGGSWIQEINVAEK
ERGHTVTEPIQPLEPELPGEGQPEAR	LGAVYDVSHYNALLK	VSNSPSQAIEVVELASAFSLPIC[57.02146]EGLTQR
VVPLADIITPNQFEAELLSGRK	LHQLAMQQSHFPMTHGNTGFSGIESSSPEVK	LIQFC[57.02146]AIDELGTNYPK
WTAPESLAYNK	RYNVLGAETVLNQMR	IITLEEGDIILTGTPK
LATNTSAPDLK	GQDHC[57.02146]GIESEVVAGIPR	GIEGVQVIPLIPGAGEIIIADNIIK
LVEALC[57.02146]AEHQINLIK	IQHNGNC[57.02146]QLNEENLSTK	DLPTIPGVTSPSSDEPPMEASQSHLR
SGYPDIGFPLFPLSK	LSLAQEDLISNRNQIGNQNK	EVQMHSFPLQFTLHC[57.02146]ALLANK
FLSLPDTWMK	IFHPNVGANGEIC[57.02146]VNVLK	SLDPSRPVTFVSNSNYAADK
FEELNMDLFR	APIQTYVLGANNQETVK	AAAAASAAGPGGLVAGK
SINSRVFIGNLNTAIVK	EEPLHSIISSTESVQGSTSK	KFDPMGQQTC[57.02146]SAHPAR
GFGFVTFSSMAEVDAAMAARPHSIDGR	HVGNQQYNVTYVVK	LAQQQAAAAAAAAAAASQQGSAK
NNDFYVTGESYAGK	AFGYVC[57.02146]GGEGQHQFFAIK	AEQPDGLILGMGGQTALNC[57.02146]GVELFK
AVFVDLEPTVIDEVR	HC[57.02146]ASQYSELLETTETPK	GHSTC[57.02146]LSEGALSPDGTVLATASHDGYVK
VFEVSLADLQNDEVAFRK	NPLDIDASGVVGLSFSGHR	RPASVSSSAAVEHEQR
TMQGSEVVNVLK	TRGAEDDLNTVAAGTMTGMLYK	SLEDALAEAQRVNTK
TGFLEIDEHMR	TAEAQLAYELQGAREQQK	HAPDVVLDTLEQVK
SFQQELDARHDK	HHLQPENPGPGGAAPSLEQNR	RLVPGGGATEIELAK
NDPYKPHPHDLVGK	FLVQNIHTLAELK	AQGPAASAEEPKPVEAPAANSDQTVTVKE
TVRPTSAPDVTK	IGASLADVDPMQLDSSVR	LNSNTQVVLLSATMPSDVLEVTKK
TDEQALLSSILAK	AQDGSHPLSLQDLIEK	AVHEQLAALSQAPVNKPK
GLQVDLQSDGAAAEDIVASEQSLGQK	TPVEGAQTSIYLASSPEVEGVSGR	AIVAIENPADVSVISSR
VVVYDLLSGHIVK	KPNSVPQELAATTEK	LVSPGSANETSSILVESVTR
LLLYDGK	GIIRPGTAFELLEAQAATGYVIDPIK	VVGQQDLMINNPLSQDEGSLWNK
QLSLPQQEAQK	NQALNTDNYGHDLASVQALQR	NLLHVTDTGVGMTREELVK
LTEMETLQSQLMAEK	LGPGRPLPTFPTSEC[57.02146]TSDVEPDTR	IQC[57.02146]EENLTPVIGGYPVEK
MGLVDQLVEPLGPGLKPPEER	LQAAATLTEVANGIESLGVKPDLPPPPSK	MTNGFSGADLTEIC[57.02146]QR
FMPYTTYLVEK	VTDTQEAEC[57.02146]AGPPVPDPK	QREEYQPATPGLGMFVEVK
LNSNTQVVLLSATMPSDVLEVTKK	QLRFEDVVNQSSPK	RDVPGFAIGGLSGGESK
MQLLEIITTEK	EAVTFDQANPTQILGK	FLQEHGSDSFLAEHK
AVNTLNEALEFAK	RPASVSSSAAVEHEQR	HASPILPITEFSDIPR
LGESQTLQQFSR	HYLDINTVLEK	GTC[57.02146]EQGPHQVPWMEK
YKPLDLRPK	HPVTGQFLYQDSNWASK	AQLHDTNMELTDLK
DLAHFPAVDPEK	VEGTDVTGIEEVVIPK	SVAEGLSGSLVQEPFQLATEK
SPVPVETLK	ASESSKPWPDATYGTGSASR	HIDC[57.02146]AHVYQNENEVGVAIQEK
AFLTLAEDILRK	LVINGNPITIFQERDPSK	TVQGSGHQEHINIHK
EGC[57.02146]EAIVDTGTSLMVGPVDEVRELQK	KPNAETTVASEIK	LYTEGYQVPPGATYTAIEAPK
QLIVGVNK	ENVNATENC[57.02146]ISAVGK	VPFC[57.02146]PMVGSEVYSTEIK
WNENVQYLSEDRSVQEVLQK	HEPLVLFC[57.02146]ESC[57.02146]DTLTC[57.02146]R	SRSVIEQGGIQTVDQLIK
VLELEPNNFEATNELRK	NVFDEAILAALEPPEPK	GPAFNMASPESDFGINLK
SINDNIAIFTEVQK	HNQELTSQLLAAENK	FRHFNALGGWGELQNSVK
FAYTGTEMR	GSEVGFHGAAPDISVK	LHDFQDEIVENSVTK
GLVNLQSGAPKPEENPSLNIQFK	AFAHDAGGLPSGTGGLVK	EQTEQILRDIQQHK
TEVQGEDGQVVLIK	DLTDGHFENILADNSVNDQTK	HEQILVLDPPTDLK
FLSAEEYQQK	SGGTALHVAAAK	NISSAQIVGPGPKPEASAK
VLHIDLWK	GFGDGYNGYGGGPGGGNFGGSPGYGGGR	QQVASLETNDPILGFQATNER
ENVLIGDGAGFK	IDQLQEELLHTQLK	GLSGAQDPFPGPAPVPVEVVQK
TAVVVGTITDDVRVQEVPK	AGLLAGDRLVEVNGENVEK	IQAGEGETAVLNQLQEK
LFPGFEIETVK	YGLIYHASLVGQTSPK	SGDPGPSVVGLVSIPGMGK
AFADALEVIPMALSENSGMNPIQTMTEVR	IQDHQVVINC[57.02146]AIPK	EVTLIHSQVALADK
IGDVVLSIDGINAQGMTHLEAQNK	MEVDYSATVDQRLPEC[57.02146]AK	QRITADLLSNGIDVYPQK
TPQGWREVFVDIDPQVSDK	EDSLAQAGETINALK	LKDPANFQYPAESVLAYK
DFVSEQLTSLLVNGVQLPALGENK	KGIVDQSQQAYQEAFEISK	LGNDFMGITLASSQAVSNAR
IPVENILGEVGDGFK	TLLQGSGC[57.02146]LAGIYLEDTK	APIQTYVLGANNQETVK
VIELVDK	HFYQPIWTLVGAGAK	EIGWTDVGGWTGQGGSILGTK
SADTLWGIQK	KLEELELDEQQKR	NEFVSLINC[57.02146]SSQPPLISHGIGK
DILTAIAADLC[57.02146]K	LTPLGQHLAALPVNVK	TLNAHEHFVTSLDFHK
LNTNVDLYQSLQK	EVTDMNLNVINEGGIDK	AIVVTDGERILGLGDLGC[57.02146]NGMGIPVGK
NWC[57.02146]ALITETAGSLK	TAELSGSSSTLEPIISSSAHHVTTVNSTNC[57.02146]K	YDIPATAATATSPTPNPVPSVPANPPK
AAAAASAAGPGGLVAGK	HGEVC[57.02146]PAGWKPGSETIIPDPAGK	HGLTYATIDGSVNPK
NTDVVATLK	STGETIRSQNVMAAASIANIVK	LLSEEVFDFSSGQITQVK
TSSDNNVSVTNVSVAK	NPDGTMNLMNWEC[57.02146]AIPGKK	VSQFLVDGVC[57.02146]TVANC[57.02146]VGK
AHQLWLSVEALK	SIYGSRFPDENFTLK	QDLEAEVSQLTGEVAK
VVDLLVIK	VGRPSNIGQAQPIIDQLAEEAR	AAMFTAGSNFNHVVQNEK
IFLQDIK	ASGSGGGSAALGPSGFGPSGGSGTK	HPSSPEC[57.02146]LVSAQK
C[57.02146]IYFEAK	TGVGYPQLSAVMEC[57.02146]ADAAHGLK	EHNGQVTGIDWAPESNR
TVQSNSPISALAPTGK	HHSLGGQYGVQGFPTIK	LPDDDPTAVAGSFSC[57.02146]TMK
SGSKFPVFNMSYNPAENAVLLC[57.02146]TR	QLGSVATGSTLQQSLELK	DHIPITDSPVVVQQHMLPPK
VEPFLPGHYEVLDLKPNGK	GDVPSVGLEGPDVDLQGPEAK	GLVEPVDVVDNADGTQTVNYVPSR
VTEELAAATAQVSHLQLK	GQVC[57.02146]LPVISAENWKPATK	GLTVQQWDALYTDLPNR
EFC[57.02146]TDSGLVVPSISYELHK	ALAQVFC[57.02146]EESGLSPLLQK	VLETPQEIHTVSSEAVSLLEEVITPR
TPPGVSAPTEPLLC[57.02146]K	NPVSDHFPVGC[57.02146]MK	QQNVDQAVATLQGEGLSVTGTVC[57.02146]HVGK
NVPYVFVR	GLIAAIC[57.02146]AGPTALLAHEIGFGSK	ITESEEVVSREVSGIK
ASELATLIQTK	VLLAEEGIAPLSSAGPGK	EGGQYGLVAAC[57.02146]AAGGQGHAMIVEAYPK
FLLEHHK	ELFQTPGHTEEAVAAGK	KYNIMAFNAADK
FLEMHQL	NEILDEVISLSQVTPK	FNQTYQLAHGTAEEK
HIEVQVAQETR	EHNGHITGIDWAPK	NLEVSSC[57.02146]VGSGGSSEAR
NSLTLEAVK	DNERVVGFHVLGPNAGEVTQGFAAALK	GINSSNVENQLQATQAARK
QWFINITDIK	MFVEEVSTGQEC[57.02146]GVVLDK	ESFAEMNRGSNEWK
ELISLVK	SPITGNDLSPPVSFNLMFK	GTIVLASPGWTTHSISDGK
IQASTMAFK	GTPGPPPAHGAALQPHPR	SLEYC[57.02146]STASIDSENPPDLNK
AAVQELSSSILAGEDPEERGVK	DAQVVQVVLDGLSNILK	FVEGAREVEMDAVGK
QLGQDLLNSYIENEGK	FEVNNTILHPEIVEC[57.02146]R	IPGGATLVFEVELLK
SNPYFEFVLK	VHSQGPHHVC[57.02146]ELC[57.02146]NK	RYAIC[57.02146]SALAASALPALVMSK
SFPSIFK	HPGLGEYAAC[57.02146]QSHAFMK	GYPHLC[57.02146]SIC[57.02146]DLPVHSNK
DTIVLLC[57.02146]KPEPELNAAIPSANPAK	NRPTSISWDGLDSGK	STNGDTFLGGEDFDQALLR
HVLSDLSTK	RNQDLAPNSAEQASILSLVTK	ALLVTASQC[57.02146]QQPAENK
SAAPSTLDSSSTAPAQLGK	HIDEVVYPPPVDPK	TFDLYANVRPC[57.02146]VSIEGYK
NQC[57.02146]LFTNTQC[57.02146]K	MWDLSSNQAIQIAQHDAPVK	AHAAVWNAQEAQADFAK
LIHTLDDRTQLWASEPGTPPLPTSLPSQNPILK	GDVVLQSDHVIETLTK	AAAGQESEGPAVGPPQPLGK
DPNAFLFDHLLTLKPVK	ALEQLNGFELAGRPMK	SSSADFGTFNTSQSHQTASAVSK
ASSEGGTAAGAGLDSLHK	TTEPGVTGLLLAVEGPAAK	DEAVGALHLIQAAK
LQEEMLQREEAENTLQSFRQDVDNASLAR	EVINRPFTNESLQPHALGPVK	HLC[57.02146]C[57.02146]LQALSAVSTHPSIVK
NNPPTLVGDFTK	VHPNSVHIC[57.02146]AVVVEYETK	HIADLAGNSEVILPVPAFNVINGGSHAGNK
LLERLPEVEVPQHL	ASNLENSTYDLYTIPK	LYC[57.02146]LSGHPTLPC[57.02146]NVLK
LVSAGFQTAEELLEVKPSELSK	GNIELASSEPQHFTTTVTR	KLENC[57.02146]NYAVELGK
ASYILMEK	YLAGADPSTVEMC[57.02146]YPPIIQSGGNYNLK	APSEEDSLSSVPISPYK
GFLPETK	GKLPIVNEDDELVAIIAR	YEAAGTLVTLSSAPTAIK
VEIATLTR	EQANAVSEAVVSSVNTVATK	SPFEVQVGPEAGMQK
AAALEFLNRFEEAK	GHVDILAPTVQELAALEK	LATQSNEITIPVTFESR
SYMIPENEFHHK	TFTDC[57.02146]FNC[57.02146]LPIAAIVDEK	NTNDANSC[57.02146]QIIIPQNQVNR
ALVLTEIGPK	NRAEQWNVNYVETSAK	EAEVVLC[57.02146]GGTESMSQAPYC[57.02146]VR
DTDDVPMILVGNK	GFVEPDHYVVVGAQR	MREANFTVSSMHGDMPQK
ITELESVSLPTPEIQSDFLHSK	ILQDIASGSHPFSQVLK	AC[57.02146]LDYPVTSVLPPASLC[57.02146]K
SLDIQVPNFPADETK	SPDGAHLTWEPPSVTSGK	HSEAATAQREEWK
IANAIMK	VAGALAEAGVGLEEIAK	YC[57.02146]ADQQPENHEVDTSVSGAGC[57.02146]TTYK
TMFLPLAER	HLQLAIRNDEELNK	HAASTVQILGAEK
LAAEQELIR	LELNSMQEQLIQAQNTLK	TVFEALQAPAC[57.02146]HENLVK
DLLFGVPGK	MVSISNYPLSAALTC[57.02146]AK	HVDYVADQIVTK
IISSIEQK	LKDPANFQYPAESVLAYK	GPDGLTAFEATDNQAIK
VTIAQGGVLPNIQAVLLPKK	TNLAMMRPALPGWK	AVTEQGHELSNEERNLLSVAYK
IC[57.02146]VNGDDAHPLWK	TEC[57.02146]HC[57.02146]QIVNLGAGMDTTFWR	ALGLVTPAGVLLAGPPGC[57.02146]GK
LGMENDDTAVQYAIGR	SRWDETPASQMGGSTPVLTPGK	FNISNGGPAPEAITDK
FITEIWHPNVDK	TGPFAEHSNQLWNISAVPSWSK	MRIESLSSQLSNLQK
IHFVPGWDC[57.02146]HGLPIEIK	LILADALC[57.02146]YAHTFNPK	QEAQAGPWPFSSSQTQPAVR
FIDNMLMGSGAFVK	APVLLAGTADGNTWMWK	MGAVFMDAPVSGGVGAAR
VLELTAENERLQK	GENINIC[57.02146]WSPDGQTIAVGNK	SVGYKPDFVGFEIPDK
SQPDMAIMAVNTFVK	FPSLLTHNENMVAK	AQTSLESQFTDRYPDNLK
TNHIGHTGYLNTVTVSPDGSLC[57.02146]ASGGK	HVDYVVDQVVGK	GGSC[57.02146]SQAASSNSAQGSDESLIAC[57.02146]K
GPDWILGEIK	DVALSSGSAC[57.02146]TSASLEPSYVLR	GPVAVTGASTPEGTAPPPPAAPAPPK
TEGDIFAIVSK	AAALEFLNRFEEAK	TSIHEAMEQQSISISK
SFADINLYR	KGDVVHC[57.02146]WYTGTLQDGTVFDTNIQTSAK	ILATPPQEDAPSVDIANIR
TPAEQLLSK	AEYEGDGIPTVFVAVAGR	NIVVDDITEQKPEPQDDGK
ESSSMLATVK	LDSPAGTALSPSGHTK	HGAGAEISTVHPEQYAK
FADILSMADHLK	IIQQAGQVWFPDSAFK	AERDSALETLQGQLEEK
GLTMLDHEQVTPEDPGAQFLIR	GHIIVDEFQNTNVK	NATVHPGLELPLMMAK
VGGLLAFAK	TQEIQENLLSLEETMK	SPGSTPTTPTSSQAPQK
ANGTTVHVGIHPSK	AGC[57.02146]AVTSLLASELTK	MAPYQGPDAVPGALDYK
VAQENSSTFGLQTLQK	LLEAFHNQGPVIK	MVSDINNGWQHLEQAEK
QAFEELRDDLVELSK	MQQEAQHVLFLSK	IPVENILGEVGDGFK
IC[57.02146]DQWDNLGALTQK	QASDYGINHAQLPLGNFVK	HISDGVADSGLTLK
LGDVYVNDAFGTAHR	LSEVLQAVTDHDIPQQLVER	YASIC[57.02146]QQNGIVPIVEPEILPDGDHDLK
VENTRWDYLTQVEK	EALGQAGVSETDNSSQDALGLSK	IRQLIDEGIAPEEGGVDAK
IGEAEAAVIEAMGK	QEAQAGPWPFSSSQTQPAVR	ATSHVGEIEQELALAR
TQAIVC[57.02146]QQLDLTHLK	NLNYLHLDYNFNLKPVK	IC[57.02146]QADIVEAVDIASAAK
VQSDGQIVLVDDWIK	ANATVDGLEQGYVVC[57.02146]PSEK	DVAC[57.02146]GANHTLVLDSQK
VVVVGDQSAGK	KEAESC[57.02146]DC[57.02146]LQGFQLTHSLGGGTGSGMGTLLISK	KYDAFLASESLIK
NAQLNIELEAAHH	KLSTLPITVDILAETGVGK	APIDTPTQQLIQDIK
RC[57.02146]LNALEELGTLQVTSQILQK	VTGQNQEQFLLLAK	VDHTGEYGNLVTIQSFK
QVAEAYEVLSDAK	ASAELALGENSEVLK	DLGNIIHNLC[57.02146]GHDLPEK
GFLSGLLDNVK	SDAEYTNSPLVPTFC[57.02146]TPGLK	LGEVVNTHGPVEPDK
GLIAAIC[57.02146]AGPTALLAHEIGFGSK	AVLHPTGPLYC[57.02146]PEEK	GEQVSQNGLPAEQGSPR
LISETTSVC[57.02146]KPEQVAK	LPQVAEEISGPLTSANK	VLQHYQESDKGEELGPGNVQK
EGQWDC[57.02146]SVC[57.02146]LVR	GIVDQSQQAYQEAFEISK	KQPALDVLYDVMK
VHFITDTLSK	NAQAIEDMVGYAQETQHEK	LFLFHTSLPIAEAPGK
LQEVDSLWK	ALSDHHIYLEGTLLKPNMVTPGHAC[57.02146]TQK	SPAESC[57.02146]DLLGDIQTC[57.02146]IR
VLALLDVPDK	DLANLEVPHELPTK	ATTPASTANSDVATIPTDTPLK
AIFENTLSTYPK	VVSQYSSLLSPMSVNAVMK	GQDHC[57.02146]GIESEVVAGIPR
TLTIDC[57.02146]VQFQR	APPYQEPPWGGPATAPYSLETLK	LAENFC[57.02146]VC[57.02146]HLATGDMLR
C[57.02146]LIATGGTPR	MSASDPNSSIFLTDTAK	ITDGLHALQEASNK
SVEQQVIGFSGLSDDK	KPLVEMDETPQVEK	GDVPSVGLEGPDVDLQGPEAK
GIAFPTSISVNNC[57.02146]VC[57.02146]HFSPLK	DKPHVNVGTIGHVDHGK	QQQDYFHSILGPGNIK
LYPVASLFTQK	AEAGPVEQQLLQETEK	LSQLEEHLSQLQDNPPQEK
VIELFSVC[57.02146]TNEDPK	EPLFGISTGNLITGLAAGAK	TDVC[57.02146]TVHLPNDFPTC[57.02146]LTSESK
GVTIASGGVLPNIHPELLAK	TSIEDQDELSSLLQVPLVAGTVNR	RVQSC[57.02146]PDPAVYGVVQSGDHIGR
VVTVVTTK	QEAATLAANNTQLQAR	AFGYVC[57.02146]GGEGQHQFFAIK
QLPGSMTIQK	LEPIETNQNAVFQYISR	DETVSDC[57.02146]SPHIANIGR
VITEYLNAQESAK	AVTFIDLTTLSGDDTSSNIQR	HTGPGLLSMANQGQNTNNSQFVITLK
TLAFTSVDLTNK	EIVHLQAGQC[57.02146]GNQIGAK	MAPSETHGAAAIFK
INEWLTLVEK	TTARDQDLEPGAPSMGAK	SLYGDVDSPLPTGEAGGPPSTR
ALLEEAFDNLK	IDSIPHLNNSTPLVDPSVYGYGVQK	LC[57.02146]PTHADSLNNLANIK
FLPAVSDENSK	IREIADGLC[57.02146]LEVEGK	TGTITTFEHAHNMR
TSSGTKPSVKPTSATK	IDTIEIITDRQSGK	SNMEFEERNAALQK
VGASASDGSVC[57.02146]VLDLRK	EVLAGRPLFPHVLC[57.02146]HNC[57.02146]AVEFNFGQK	SLHQAIEGDTSGDFLK
ASC[57.02146]ILQLVK	SNDLAVLDASNQISVYK	GGADRIELC[57.02146]SGLSEGGTTPSMGVLQVVK
SINNDTTYC[57.02146]IK	VLEGHTDFINGLVFDPK	ILAIGLINEALDEGDAQK
QSLTMDPVVK	TPSSNTLDDYMSC[57.02146]FR	TLAVPPEASIATLNQLC[57.02146]ATK
QSTWEKPDDLK	QYPANQGQEVEYFVAGTHPYPPGPGVALTADTK	IPQQAELVDEDAMSQIRK
TSDISTLGHLVITTQGGYVK	AVGLISHVLEQNQEGDAAYRK	IDSIPHLNNSTPLVDPSVYGYGVQK
NVIIWGNHSSTQYPDVNHAK	ENALVQMADANQAQLAMNHLSGQR	APDVDVNIAGPDAALK
LNSLMSLVNK	LTGMAFRVPTANVSVVDLTC[57.02146]R	VLRPPGGGSNFSLGFDEPTEQPVRK
C[57.02146]NSLLPLDDIVR	IRQLIDEGIAPEEGGVDAK	RSAELPDAVGPIVQLQEK
QLWDTANTVK	EAATQAQQTLGSTIDK	ELC[57.02146]SLASDLSQPDLVYK
ETLTFLK	SHTVVIGFGPSELQELGK	APGMNTIDQGMAALK
LAEGLDIQLK	SLSGKPSGSLGIVSNNSVETIGLLQSTSGK	VPGVTAIELGEETC[57.02146]TFR
GLQTSQDARFYALSASFEPFSNK	AISRWSSLAC[57.02146]NIALDAVK	ITSADGHIESSALLK
EGGSAGLIPSQFLEEK	AHFQNFPNGVTDFIK	FDTGNLC[57.02146]MVTGGANLGR
ITESVAETAQTIK	ESIGSELGNSFASNIR	VASGVLSPPPAAPPPSSSSVPEAGGPPIK
LLEFQLALK	HSHSQLPVGTGNK	TYITDPVSAPC[57.02146]APPLQPK
SHYADVDPENQNFLLESNLGK	NEEDAAELVALAQAVNAR	FGDYQC[57.02146]NSAMGISQMLK
MLAQPLK	KAPGFGGFGSSAVSGGSTAAMITETIIETDKPK	HQEYLNSILQHAK
VQPPTPLLPSVK	RSVGELPSTVESLQK	IETIEVMEDRQSGKK
GPVNYNVTTEFEK	LVSHLTAQLNELK	HDDPALTLVAGLTSNKPTDK
TLKPC[57.02146]LLRR	VQQLLHIC[57.02146]SEHFDSK	DVPVAEEVSALFAGELNPVAPK
AETTPSMIPSQSR	GPHVDVSGPDIDIEGPEGK	LLSDTVASDPGVLQEQLATTK
VGAFTMVC[57.02146]K	FIQENIFGIC[57.02146]PHMTEDNK	SFGTTVSPWVVPMDALMPFAVPNPK
VQEAVESMVK	TVEPPISQVGNVDTASELEK	DPEGFVGHPVNAFK
LQLDNQYAVLENQK	ERIQPEDMFVC[57.02146]DINEK	AFADALEVIPMALSENSGMNPIQTMTEVR
RKLDPEIVPEEK	DLGNIIHNLC[57.02146]GHDLPEK	MPPYDEQTQAFIDAAQEAR
LTAEAEELKPFFMK	MQQLNAAHQEALMK	SGSKFPVFNMSYNPAENAVLLC[57.02146]TR
VMSEFNNNFR	VRTDITYPAGFMDVISIDK	VEYHAGGSTQNSIK
NIPWAFEAIK	SPGHMVILDQTK	QGQIITC[57.02146]PAVC[57.02146]NFQTGEYVVVHDNK
DNSNIILLGDSQGDLR	VDHTGEYGNLVTIQSFK	SGAMEMAGLC[57.02146]PAAC[57.02146]MQTPR
GAVLVC[57.02146]DMSSNFLSKPVDVSK	TREAQQALGSAAADATEAK	NFC[57.02146]SAVQYGNAQIIEC[57.02146]LK
TIYAGNALC[57.02146]TVK	TQIC[57.02146]HTLAVTC[57.02146]QLPIDR	HEELMLGDPC[57.02146]LK
TGSLQLIC[57.02146]K	LVVWEAAQNGADEGTELASNTHNIAQDLSNK	VVTSEALC[57.02146]GVPVLVLANK
VTGSLSSAK	IGGIGTVPVGRVETGVLKPGMVVTFAPVNVTTEVK	IAPSFAVESIEDALK
NLYAANGIGAVLAHK	SC[57.02146]SLVLEHQPDNIK	GEQTSSGTLSAFASYFNSK
SIVSLMPEDQISPVSEVLKPK	FDGSENRPFSPSPLNNISSTVTVK	NSGELEATSAFLASGQR
DLAPYLPSVTPGLK	AMEGTIDGSLINPTVIVDPFQILVAANK	RVESIQC[57.02146]FQNTEAGSPTIMLLSLK
TLVPELIK	VAPPNADLEQGFQEGVPNASVIMQVPER	AAGVLEGALGPHVVTNLYLYPIK
LQAILEDIQVTLFTR	RHLSTC[57.02146]DGQNPPK	ELFQTPGHTEEAVAAGK
FLPNAPK	FNQTYQLAHGTAEEK	HEQNIDC[57.02146]GGGYVK
HVGPGVLSMANAGPNTNGSQFFIC[57.02146]TIK	GSDC[57.02146]GIVNVNIPTSGAEIGGAFGGEK	TLETQSALGPALQAAFK
MDAILTEAIK	AVELLGDIVQNC[57.02146]SLEDSQIEK	GASGTREDPNLVPSISNK
LIPVLVNGMK	GILADEDSSRPVWLK	ADHQPLTEASYVNLPTIALC[57.02146]NTDSPLR
LEIDLLK	TNLIVNYLPQNMTQDELR	QDPFQESGLHLSPTAAEAK
TC[57.02146]GFDFTGAVEDISK	NRVPDSC[57.02146]C[57.02146]INVTVGC[57.02146]GINFNEK	QRSQVEEELFSVR
MEAENLEQLIDQK	SVLHEVMEQQTLSIAK	TVAQSQQLETNSQRDFK
AQALRDNSTMGYMAAK	LIEVANLAC[57.02146]SISNNEEGVK	GQWDC[57.02146]SVC[57.02146]C[57.02146]VQNESSSLK
APIIPHSGSIEK	TVELVIVADHSEAQK	NC[57.02146]ASPSAASQLILPDSMK
NAQAIEDMVGYAQETQHEK	EIEELQSQAQALSQEGK	IPNIYAIGDVVAGPMLAHK
QQIQSIQQSIER	ANALHATNNLQIIPDFSLK	EIVHLQAGQC[57.02146]GNQIGAK
TVLQQVIEDGSK	HRPQVAIIC[57.02146]GSGLGGLTDK	SLGTGAPVIESPYGETISPEDAPESISK
VPDFSEYR	HELQANC[57.02146]YEEVK	LAGPQLVQMFIGDGAK
LLIESLEK	GGINLTATC[57.02146]PQSELDAETVK	QLEEELRTMDQALK
SLDLTQYC[57.02146]FPEK	GAVEAELDPVEYTLRK	VIRPLDQPSSFDATPYIK
HVDSLSQR	LVGQGASAVLLDLPNSGGEAQAK	NGVGTSSSMGSGVSDDVFSSSR
ALDLSLYLK	HAASTVQILGAEK	SLEGADLPNLLFYGPPGTGK
VSLDVNHFAPDELTVK	NNQFQALLQYADPVSAQHAK	DSLVQSC[57.02146]PGSLSLC[57.02146]AGVK
KPLPDHVSIVEPKDEILPTTPISEQK	GIQQATTGVSQETSENPGNK	QNQTTSAVSTPASSETSK
LQPLDFK	EAPATQASSTTQLTDTQVLAAENK	HPAGQQLDEFLQLAVDK
TQPFISK	ILGSGISSSSVLHGMVFK	DPQGPGPGLEAFVSAAK
SNSQVPQQSHFTK	AIDIYEQVGTNAMDSPLLK	EGAAGAGVAQAGPLVDGELLR
EMQDVDLAEVKPLVEK	SIQTIC[57.02146]SGLLTDVEDQAAK	VQTLQFHPFEAQTLISGSYDK
VLTPELYAELRAK	ARAYGPGIEPTGNMVK	AVENGSEALMILDDQTNK
SAHAGTYEVR	RPENSLLEETLHFDHAVR	QGPVSQSATQQPVTADK
TVNDLSSQLSPLDLHPSLK	HSVEVQVNVMSENILTGAK	TQPVVLGTASADHTALLWSIETGK
IIEETLALK	LDEMEFNPVQQPQLNEK	HMEVC[57.02146]YIFASEK
AVAGQQQASVTAGK	IC[57.02146]RDLSHIGDAVVISC[57.02146]AK	VQETGDIVISNAYVDLAPTSGTSAK
GLIDLTLDK	RYSDLTTLVAFPSSSVYPTK	VISTMSVGIDHLALDEIK
APVIDIGIANTGK	KLGEMWSEQSAK	NPVSDHFPVGC[57.02146]MK
DQAVENILVSPVVVASSLGLVSLGGK	TGMVDFALESGGGSILSTR	NLGESEIRDAMMAK
ISMPDIDLNLK	NQEQLAAELAEFTAK	HHSLGGQYGVQGFPTIK
NSLISSLEEEVSILNR	DDSHPVHVDNC[57.02146]ILNAETLVC[57.02146]VK	TILSNQTVDIPENVDITLK
IQNLEALLQK	DHYSNGFC[57.02146]TVYAK	LETAIASHQQAMEELK
AC[57.02146]ANPAAGSVILLENLR	TRVLGQVSC[57.02146]ELVSPK	LHQLAMQQSHFPMTHGNTGFSGIESSSPEVK
AINGPTSASGDDISK	TQQAAQANITLQEQIEAIHK	LLDGIQDNYTFAQPGIQMK
VFEVNASNLEK	NSLPELSRVEANSTLLNVHIVFEGEK	VPVLDEGLTSVETYTPAIR
TLETVPLER	QKPMNVGLSETQNGGMSQEAVGNIK	TQIDHYVGIARDQTK
LALGQINIAK	VDEGAGDSAAVASGGAQTLALAGSPAPSGHPK	AVELLGDIVQNC[57.02146]SLEDSQIEK
SQIFSTASDNQPTVTIK	SGQPVTADDLGVTGALTVLMK	GGSYSQAASSDSAQGSDVSLTAC[57.02146]K
VAAQC[57.02146]SHAAVSAYK	KYDGYTSC[57.02146]PLVTGYNR	AGESVLVHGASGGVGLAAC[57.02146]QIAR
TDSLVLTTLK	HTVTMIPGDGIGPELMLHVK	KIEQQGGFTFENK
SLTEYLQNVEQK	ANC[57.02146]IDSTASAEAVFASEVK	VNNASLIGLGYTQTLRPGVK
LVNANGEAVYC[57.02146]K	MVSDINNGWQHLEQAEK	SQAEDVRVEGSFPVTMLPGDGVGPELMHAVK
TIEDTLMTVK	SLYGDVDSPLPTGEAGGPPSTR	YLNAGAGGIAGAFIHEK
SPAITATLEGK	KYEDIC[57.02146]PSTHNMDVPNIK	SHIAEGPADLEDPFNPK
QGEYGLASIC[57.02146]NGGGGASAMLIQK	LNSNTQVVLLSATMPSDVLEVTKK	VAVTSSSSSSSSSSSIPSAEK
AALLNFDEFAVSK	LFVEALGQIGPAPPLK	WLHNEDQMAVEK
EFHLNESGDPSSK	VGIPVTDENGNRLGESANAAK	TPFLLVGTQIDLRDDPSTIEK
VFLDVLMK	NLRDIDEVSSLLR	SPITGNDLSPPVSFNLMFK
LVGDFTHDQSISQK	GGSYSQAASSDSAQGSDVSLTAC[57.02146]K	NVLGHMQQGGAPSPFDRNFGTK
MLPLSLLK	ENDAVTIQVLNQLIQK	VVAAPQRPGTEPQPEMPDTVLQSETLK
MMTPEVLAEAYGK	ALSRQEMQEVQSSR	QVQELQAGPLNIDVAPGAPQEK
LPTFGAPEQLVDLK	NADNDWFRLESNK	GPPIEDAIASSDVLETASK
TGEMSGPVFTDSGIHIILRTE	IEQSQHLFQAHK	ASAQQENSSTC[57.02146]IGSAIK
QHITLALEK	IEDLSQQAQLAAAEK	THEDIEAQIREIQGK
SFLSQGQVLK	QGGLGPMNIPLVSDPK	TEQGPTGVTMTSNPITWGQIK
ETVSEESNVLC[57.02146]LSK	LPGQEGAAAPGEAGAVC[57.02146]LK	DALHLAQTNGMFFSTVGC[57.02146]HPTR
AAPEASSPPASPLQHLLPGK	HDENLYGPIVK	AEAQQVEALPGPSLDQWHR
IQEVADELQK	GINSSNVENQLQATQAARK	GTGVVTSVPSDSPDDIAALR
VKPFVVR	FNISNGGPAPEAITDK	VLEGHTDFINGLVFDPK
TFVNITPAEVGVLVGK	MDATANDVPSPYEVR	QSTDPFATSSTDPFSAANNSSITSVETLK
DAAFEALGTALK	LWEVQC[57.02146]ESPTFTVAWHPK	LPGQEGAAAPGEAGAVC[57.02146]LK
VETGVLKPGMVVTFAPVNVTTEVK	GAGTNEDALIEILTTR	EISNSDGTRPVGMLGK
LAAAILGGVDQIHIKPGAK	FLDGNELTLADC[57.02146]NLLPK	QC[57.02146]FHEEVEQGVK
GVPLQFDINSVGK	GAQDPTAFSVQDPWFC[57.02146]EAR	NGQLAASVETAGDSELFLMK
VYTPSNADIGLR	LQQQQAQQPLQQQQQR	LGQGIGPIHLNEIQC[57.02146]TGNEK
IALLNVELELK	ASLGSLEGEAEAEASSPK	VAGALAEAGVGLEEIAK
SPVTTLLEC[57.02146]MHK	KLEPISNDDLLVVEK	GENINIC[57.02146]WSPDGQTIAVGNK
TSVSQNVIPSSAQK	EVTSSVLPNDFFSTNPPK	RLAAAQADMESSK
VDFQELLMK	IPQQAELVDEDAMSQIRK	IGNTGGMLDNILASK
LAGANPAVITC[57.02146]DELLLGHEK	TEQGPTGVTMTSNPITWGQIK	RGAEVHLVPWNHDFTK
AGVRPSSSGSAWEAC[57.02146]SEAPSK	IDVDAPDIDIHGPDAK	HELQANC[57.02146]YEEVK
QIFLGGVDK	HYAHTDC[57.02146]PGHADYVK	TFKDEELFPLQVVMK
SEETNTEIVEC[57.02146]ILK	VDHVQMIVLDEADK	SVLHEVMEQQTLSIAK
EVTPEGLQMVK	SNLAYDIVQLPTGLTGIK	TVNELQNLTAAEVVVPR
VASLEEVPFAAASIGQVHQGLLR	LVTEMGTYATQSALSSSRPTK	QLILVGDHC[57.02146]QLGPVVMC[57.02146]K
GLIQQFTTITGASESVGK	LHIIEVGQPAAGNQPFVK	QTTVSNSQQAYQEAFEISK
FFPASADR	VGSGDTNNFPYLEK	DQVTAQEIFQDNHEDGPTAK
IGLETVGVK	SVDNRPQAPLVSASAVNEEVSK	IIASSPEMNLPTVSALRK
NSGEVMTVGINAIK	HIDSAHLYNNEEQVGLAIR	VAPAEPQEAPDSTAAGGSASK
NNVSLLQSC[57.02146]IDLFK	LQEAPSSSPDSWNNPVMMTLTK	SEEPAGQILSHLSSELK
ILAIELENLK	KYNILGTNAIMDK	ALDVGSGSGILTAC[57.02146]FAR
LTTEEVIK	SYLSGGAGAAGGGGADPGNK	NVIIWGNHSSTQYPDVNHAK
QLEPVYNSLAK	NPVVYGVFTTSSNIFK	GSAGDGFHGDVYLTVK
TLAPTWEELSK	DSLHQTILTQELEK	VTISNRLVSSPC[57.02146]C[57.02146]IVTSTYGWTANMER
VPAATSAIITNDGIGINPAQTAGNVFLK	MTNGFSGADLTEIC[57.02146]QR	EC[57.02146]ENC[57.02146]DC[57.02146]LQGFQLTHSLGGGTGSGMGTLLISK
SHSTEPGLVLTLGQGDVGQLGLGENVMER	MRIESLSSQLSNLQK	AVIDLNNRWFNGQPIHAELSPVTDFR
FSPVATASYR	EGLAESEPMIC[57.02146]HTLPLPEGFQVVK	ENC[57.02146]PAC[57.02146]SQLPQNIQFSPSAK
NPLIINSIIDK	AHVLAASVEQATENFLEK	IMVVGSTINDVLAVNTPK
VTKPVQIQK	VSQAAAELQQYC[57.02146]MQNAC[57.02146]K	TPAQFDADELRAAMK
FEDVVNQSSPK	TVQGSGHQEHINIHK	KWESPAQNTAHLDQFER
EYGFC[57.02146]IMDNHK	DLRLAIALGDAVNHPTPMAAAANEVYK	HMMAFIEQEANEK
AHLLADMAHISGLVAAK	HVGDLGNVTADK	TLNEWSSQINPDLVR
AIPLALEGK	AQFAQPEILIGTIPGAGGTQR	EILVGDVGQTVDDPYATFVK
SDAPTGDVLLDEALK	AGLSPANC[57.02146]QSDRVNLEK	AEVRVPDVEVSLPSVEVDVQAPK
LTATPTPLGGMTGFHMQTEDR	VLC[57.02146]FHGPLLYEAK	FDRGYISPYFINTSK
VVSQYSSLLSPMSVNAVMK	YLHVGYIVPPAPEK	SMVEEGTGLRLLEAAAQSTK
ALQQGLVGLELK	TFEEDPAVGAIVLTGGDK	APVGSVVSVPSQSSASSDK
QPPIQSTAGAVPVRNEK	AHEAC[57.02146]GPMEIDSALNTVQTLK	NNFGAEPPHQNGEC[57.02146]YPNEK
LFPDTPLALDANK	AAVEEGIVLGGGC[57.02146]ALLR	VTDETSGC[57.02146]SLTC[57.02146]AQFHPDGLIFGTGTMDSQIK
IPNFLHLTPVAIK	QTMQVDEHARPQTTLEQLQK	VYRQTNLENLDQAFSVAER
DLSTIEPLK	DLVSAC[57.02146]GSGGNTDVLMEGVK	SGHPSC[57.02146]LQFTPVMMAAVK
QTFSPFGQIMEIR	VTINDLNENSVTLIQENC[57.02146]HLNK	APGMNSLEQGMVGLK
IVLTNPVC[57.02146]TEVGEK	TNQELQEINRVYK	HYEDAQVPLTNHK
TPAQYDASELK	HLGGIPWTYAEDAVPTLTPC[57.02146]R	VRIQTQPGYANTLR
QLPTLILFQGGK	HQEYLNSILQHAK	QLEDGRTLSDYNIQK
GIWKPETPQDSSGLAPFK	DPVHTVSLQQFIYEK	HLEINPDHPIVETLRQK
TATQPLLK	NLLHVTDTGVGMTR	NVDLSTFYQNRAAAFEQLQK
ILPDVNLGK	VTIAQGGVLPNIQAVLLPKK	AAAIGIDLGTTYSC[57.02146]VGVFQHGK
TVAQSQQLETNSQR	TGEEIFGTIGMRPNAK	QGTAGSVINNPYVIMDK
LLEGEEERLK	IATGHNIIDELPPC[57.02146]K	TAIHTAAMDMLGGPGIESQC[57.02146]R
GEFVTTVQQR	GEPLHIINSSNVTDEPLLK	HIDSAHLYNNEEQVGLAIR
ELLLQPVTISR	ASHNIGIAMDTEQGLIVPNVK	FLSDPQVHTVLVER
LPIPFPEGK	ALAETGIAVPSYYNPAAVNPMK	AEDNADTLALVFEAPNQEK
TQTFSGDFMHRLPLLGEK	YGAAEPHTIAAFLGGAAAQEVIK	SQEATEAAPSC[57.02146]VGDMADTPR
DLTSIVDIK	IGTDMLELDC[57.02146]HITK	KLGALTAEEIALK
YLAEVATGDDKK	VC[57.02146]EVVDGFIYVANAEAHK	TGQPMINLYTDRETGK
YGIQMPAFSK	TAELNVQVPEEPTHLDQR	KQEGPATQVDSAVGTLPATSPQSTSVQAK
LISLLNEK	LRNIELIC[57.02146]QENEGENDPVLQR	RFGVPVIADGGIQNVGHIAK
FQEHIIQAPKPVEAIK	GVTIASGGVLPNIHPELLAK	NAVASVQNGPGGGPSSSSIGSASK
EIQTAVRLLLPGELAK	TGIASSILDAISQGSESQHALEK	GAEGLGEEGGLHQDPLR
SPFEVYVDK	VYDDAHNMLNTLISQK	EAIQC[57.02146]VDNNQSVLVSAHTSAGK
SEGGFIWAC[57.02146]K	AIVVTDGERILGLGDLGC[57.02146]NGMGIPVGK	HFTVMNYDPDVVLK
YLLQLPGK	SVPHYAAIEPDGNGLMIVSYK	RPDVTYVYDVAK
VLEILGK	VVLAYEPVWAIGTGK	HRDFVAEPMGEKPVGSLAGIGEVLGK
YQEQLVQEQELAK	SINPDEAVAYGAAVQAAILSGDK	RISEIEDAAFLAR
VLVLSQDYGK	IYHEQEQALQELGNK	VRALEEANTELEVK
TFQPGSWMPR	KFTTDDSIC[57.02146]VLGISK	HFTIDDFEIGRPLGK
DFAPVIVEAFK	GEDSVPDTVHHVVVPVNPK	SC[57.02146]SSSC[57.02146]AVHDLIFWR
FAEAFEAIPR	AGKPVIC[57.02146]ATQMLESMIK	VDNDENEHQLSLR
FADIVSILDK	SFDLIHSPHGELK	VQASLAANTFTITGHAETK
VQGGALEDSQLVAGVAFK	SHIMPAEFSSC[57.02146]PLNSDEEVNK	AHSPMIAVGSDDSSPNAMAK
IEDNNTLVFIVDVK	SAAQAAAQTNSNAAGK	KGPGEVAGTVTGQK
FFEMIENHPLSTK	APIDTPTQQLIQDIK	NRPPGAADNTAWAVMTPQELWK
MMADEALGSGLVSR	GVVPLAGTDGETTTQGLDGLSER	KLTAGEAC[57.02146]AQGLVTEVFPDSTFQK
C[57.02146]QGGNNAGHTVVVDGK	LGEIVTTIPTIGFNVETVEYK	WDTERVFEVNASNLEK
IAEAEIENLTGAR	ELLEYDLQQREAATK	REVDDLGPEVGDIK
LLQIIDTTLLK	EQMIDLQNLLTTQSPSVK	THMVVANTMEDFQK
NKPEWFFKK	VINEPTAAALAYGLDK	REHINLGC[57.02146]DMDFDIAGPSIR
MFEIVFEDPK	AQQMHTGPVLDVC[57.02146]WSDDGSK	FHMDSETHDPIDLQTK
DDVAQTDLLQIDPNFGSK	IASWADLVNAHVVPGSGVVK	QLPAQPPEHAVDGEGFK
VEEEIQTLSQVLAAK	FLEQQTLC[57.02146]NNQVNDLTTALK	KIEPELDGSAQVTSHDASTNGLINFIK
SPSTLLPK	KPPPVPALPSKLPTFGAPEQLVDLK	TGIASSILDAISQGSESQHALEK
LTLISEDIK	NVVHQLSVTLEDLYNGATRK	VNLQNNPGAMEHFHMK
AIETFSGK	VC[57.02146]SEVLQMEPDNVNALK	KIEVIKPGDLGVDLTSK
LEGVLAEVAQHYQDTLIR	LASTNSSVLGADLPSSMK	QISQMADDTVAELDRHLAVK
AEALLYQILPHSVAEQLK	MSNALAIQVDSEGK	DGHHHYEGAVVILDAGAQYGK
FITIFGTR	HPAGQQLDEFLQLAVDK	GSLLGC[57.02146]SIDITSAADSEAITFQK
LTTLPSDFC[57.02146]GLTHLVK	IPEGIQVDSDGLITITTPNK	HAELIASTFVDQC[57.02146]K
NMDPLNDNIATLLHQSSDK	TANFVAVDTELSGLGDRK	EC[57.02146]FHPYNTC[57.02146]ITDLR
AIGISNFNHLQVEMILNKPGLK	RQATTIIADNIIFLSDQTK	HGFNQQTLGFFMK
HLLEVNSLK	DHIPITDSPVVVQQHMLPPK	NEVLEDHVQNNAEQLGAFAAGVK
VALRGEDVPLTEQTVSQVLQSAK	ENVIFFQQGMLPAMSFDGK	LQQQQAQQPLQQQQQR
LLVLDPAQR	GADFLVTEVENGGSLGSK	TTEPGVTGLLLAVEGPAAK
LFPQETLFLEAK	RGTGGVDTAAVGGVFDVSNADR	VLSVC[57.02146]PSNKPAIVEAGGMQALGK
ELQELNELFKPVVAAQK	SPEETATQVPSLESLTLK	QC[57.02146]SPSQGPC[57.02146]C[57.02146]TAQC[57.02146]AFK
INGFPIFLK	NLQQQYLQINQEITELHPLK	GHYNNVSC[57.02146]AVFHPR
NANPEWNQVVNLQIK	HIADLAGNSEVILPVPAFNVINGGSHAGNK	FNGEDIDTISPTLGFNIK
IILEPMDLK	VMQQQQQTTQQQLPQK	QASDYGINHAQLPLGNFVK
HGTC[57.02146]AAQVDALNSQK	LNDGHFMPVLGFGTYAPPEVPR	QQLSAEELDAQLDAYNAR
SFFGPLELVEK	SSGGREDLESSGLQR	VQVPNC[57.02146]DEIFYAGTGNLLLR
LTFISGR	NPVATC[57.02146]PPFSLFTPHQC[57.02146]PEPK	RYDLEQGLGDLLTERK
VIYINSPLPQK	IGIIGGTGLDDPEILEGRTEK	SGTGIAAMSVMRPEQIMK
SVLAETEGILQK	ANLQIDQINTDLNLER	ERESLQQMAEVTR
SSEIEQAVQSLDR	GQHTETLLAGSLAK	ILMPSLSPTMEEGNIVK
SPVAVQSTK	QQHQEQQALQQSTTAK	SNPSAVAGNETPGASTK
IIDTSLTRDPLVIELGQK	SHLVHGSSPGVMGTSVATSASK	EVLHNQLLLQTQLVDQLQQQEAQGK
QLILVGDHC[57.02146]QLGPVVMC[57.02146]K	FAVLQTYGDTTHTLVEK	LSQERPGVLLNQFPC[57.02146]ENLLTVK
FIPFIGVVK	IDATQVEVNPFGETPEGQVVC[57.02146]FDAK	TVIGELPPASSGSALAANVC[57.02146]K
EFIEMWR	IRLESEEEGVPSTAIR	HGIC[57.02146]VVDDFLGK
MGQLGLGNQTDAVPSPAQIMYNGQPITK	VPADTEVVC[57.02146]APPTAYIDFARQK	LLSSDRNPPIDDLIK
INVYYNESSSQK	GLTVQQWDALYTDLPNR	TAGYYPNPPLVLSSDETLISK
LIDEVIEDTRYTLPLTEGK	RQAQSPAGVSSEVEVLK	LHNMIVDLDNVVK
EGMNIVEAMER	IFTVGHQVPDDETIFK	LMNESLMLVTALNPHIGYDK
ATVTPSPVK	FRNPVGIAAGFDK	TITLEVEPSDTIENVK
NPSTNFQEPVQPLTQQQVAQMQLK	RTGETGIEETILEGHLGVTK	TAEAQLAYELQGAREQQK
SLLHC[57.02146]FQC[57.02146]C[57.02146]GAK	VGTGEPC[57.02146]C[57.02146]DWVGDEGAGHFVK	SMAASGNLGHTPFVDEL
VDVNAPDVQAPDWHLK	IISESAQMNEFETLTAK	FHVDISLTDFIQK
NTVANSPQTLLAGMNK	FGGAAVFPNQEQAR	LAESEGLSLLNVGIGPK
LLLLGTGESGK	TEFTQGMILPTMNGESVDPVGQPALK	LILADALC[57.02146]YAHTFNPK
C[57.02146]ATGNALC[57.02146]GK	VEHNQSYSQAGITETEWTSGSSK	VASLEEVPFAAASIGQVHQGLLR
LNQQAEELQEIHEIQLQEK	TC[57.02146]FVDC[57.02146]LIEQTHPEIRK	GFGHIGIAVPDVYSAC[57.02146]K
VALNVSC[57.02146]ANLLDK	NENLQNLLC[57.02146]GSGAGVISK	TFTDC[57.02146]FNC[57.02146]LPIAAIVDEK
TFDQLTPDESK	TPSQDSDYINANFIK	SRWDETPASQMGGSTPVLTPGK
AAALDIAMIK	VPPNGLVVYC[57.02146]GTIVTEEGK	KFTTDDSIC[57.02146]VLGISK
GWPLYLSTK	KLSSWDQAETPGHTPSLR	IRTTETQVLVASAQK
ALADVEVTYTVQR	QNRYDGQVAVFGSDLQEK	IISNASC[57.02146]TTNC[57.02146]LAPLAK
WDAWNALGSLPK	HFSGLEEAVYRNIQAC[57.02146]K	SLGNVIHPDVVVNGGQDQSK
FLVSMPSK	SC[57.02146]LLHQFIENK	DIIHDPGRGAPLAK
DLFQVIYNVK	NGAGLHTASSC[57.02146]FWDSSTDGSC[57.02146]TVR	HYVGHGNAINELK
ILSLAAEK	GADC[57.02146]C[57.02146]VLVFDVTAPNTFK	DRVAILVDDMADTC[57.02146]GTIC[57.02146]HAADK
C[57.02146]IDVHLK	MGGGGAMNMGDPYGSGGQK	VPGVTDC[57.02146]VAEIQK
TEELNREVATNSELVQSGK	WGLGGTC[57.02146]VNVGC[57.02146]IPK	HGGSLGLGLAAMGTAR
EQQVADLQLK	SPASDTYIVFGEAK	GAQDPTAFSVQDPWFC[57.02146]EAR
VFDPVPVGVTK	HEVSVPYAMNLLNGIK	KAPGFGGFGSSAVSGGSTAAMITETIIETDKPK
AVVQVFEGTSGIDAK	QGQETAVAPSLVAPALNKPK	ATGYLELSNWPEVAPDPSVR
NPELPNAAQAQK	LGVENC[57.02146]YFPMFVSQSALEK	LTATPTPLGGMTGFHMQTEDR
VQSNC[57.02146]PLSPTEYLGEDK	SSSADFGTFNTSQSHQTASAVSK	TMQALEIELQSQLSMK
GQTLVVQFTVK	SGLNQGAISTLQSSDILNLTK	IETMLGDVAVAVHPK
VLETTVEIFNK	EELHQDC[57.02146]LVLATAK	KDEESGSGSNPFQHLEK
SMADVLGDGGNSSLTISEGPIVSER	STQAATQVVLNVPETR	SPEGQFTQLMTLPK
VVNEINIEDLC[57.02146]LTK	DFMIQGGDFTRGDGTGGK	SAIVHLINYQDDAELATR
NLQLFMENK	VVNANQNASPNVPGK	GRTVIIEQSWGSPK
DGQAMLWDLNEGK	LTEMETLQSQLMAEK	REVIDLLKPDQVEGIQK
EMPNVFGK	VLHEAEGHIVTC[57.02146]ETNTGEVYR	HLFGQPNSAYDFK
VVAIGEC[57.02146]GLDFDRLQFC[57.02146]PK	NLFEDQNTLTSIC[57.02146]EK	GC[57.02146]WDSIHVVEVQEK
FGELVMTK	AAAGELQEDSGLC[57.02146]VLAR	VTVGDAATTAAASSSSVTR
TLSSLYSEMQK	DAGEGLLAVQITDPEGKPK	TLDQVLEDVDQC[57.02146]C[57.02146]QALSQR
LVEALDLFERQMLK	LATQSNEITIPVTFESR	HYAHTDC[57.02146]PGHADYVK
QLQDELEMLVER	RLLEGDGGPNTGGMGAYC[57.02146]PAPQVSNDLLLK	MTEEPLMC[57.02146]AYC[57.02146]VTEPGAGSDVAGIK
QAPDIGDLGTVNLFK	DVRPAPAEEPLPDDNQAIQLQTLK	VTHVALNPC[57.02146]C[57.02146]DWFLATASVDQTVK
AQVEQELTTLR	LAATNALLNSLEFTK	TPQIC[57.02146]VVGSGPAGFYTAQHLLK
LNATNIELATVQPGQNFHMFTK	VGDVVEFRGPSGLLTYTGK	SQETEC[57.02146]TYFSTPLLLGK
RNVTVQPDDPISFMQLTAK	ATDC[57.02146]VGHDVVTLLR	SANPPHTIQASEEQSSTPAPVK
VRTDITYPAGFMDVISIDK	IEEVSDTSSLQPQASLK	IPEGTILTMDMLTVK
MTELADVFSGVKPLTR	KEDGSEVGVGGAQVTGSNTRK	FPSSGPVTPQPTALTFAK
DLEQPSQAAGINLEIIRSEASSNLK	GDPTGAGPEASLEPGADSVSMQAFSR	DMGYGNWISKPQEEK
TLSQLSQQEGIK	GAEWHSHLGSMK	VNNSSLIGVGYTQTLRPGVK
ELGIPASVDLVSSDPSHMVASFSK	IRLISLTDENALSGNEELTVK	AIHTLQDVSTC[57.02146]ETK
APILIATDVASR	GASVLAVDENGYTPALAC[57.02146]APNK	ILDVGC[57.02146]GGGLLTEPLGR
IGPILDTNALQGEVKPVLQK	MALELLTQEFGIPIER	SGDGANAGGLVAAIAPK
YELQLANPK	MVIQGPSSPQGEAMVTDVLEDQK	VQSDGQIVLVDDWIK
EIFLRELISNASDALDK	KENALVQMADGNQAQLAMSHLNGHK	DSLHQTILTQELEK
YAEIVHLTLPDGTK	MAETVDTSEMVNGATEQR	QATINIGTIGHVAHGK
QFDAGTVNYEQPTK	EIGWTDVGGWTGQGGSILGTK	FDSEPSAVALELPTR
GGPGSAVSPYPTFNPSSDVAALHK	DHADVSNQLYAC[57.02146]YAIGK	RPDLYALAMGYSGQLK
AFLFDVVSK	QLSSSVTGLTNIEEENC[57.02146]QR	HHEVNVQFSWYGTTIK
DTLGLFLR	ILAIGLINEALDEGDAQK	APLRVQVQDNEGC[57.02146]PVEALVK
HFVGMLPEK	ENMNLSEAQVQALALSR	GIHPTIISESFQK
LDFLPEMMVDHC[57.02146]SLNSSPVSK	WHSLMDPPGTALAK	IGNILDLC[57.02146]TALSALSGIPADK
LNETISTLQQAILK	LMNESLMLVTALNPHIGYDK	AQEQQQQMAELHSK
LSLDGQNIYNAC[57.02146]C[57.02146]TLRIDFSK	AYTNFDAERDALNIETAIK	GEYQGVFHC[57.02146]AVETAK
TGEGFIDFIGQVHK	VPMLVPVPVSEPVPEPEPEPEPEPVK	TADHLFDAAYFGQK
EMQNLSFQDC[57.02146]YSSK	RLVPGGGATEIELAK	LTALDYHNPAGFNC[57.02146]K
AQEPSAAIPK	LTNENMEITSALQSEQHVK	EALGQAGVSETDNSSQDALGLSK
VLIANNGIAAVK	KAEAVVNTVDISEREK	LLGDASVSFTENC[57.02146]VVGIQANTER
SLILPPEHILK	DFVSEQLTSLLVNGVQLPALGENK	MLTEAIMHDC[57.02146]VVK
GQLPDYTSPVVLPYSR	KLDEAVAEAHLGK	ENLQHTQAEEEAHLLTQQR
AQPLSLEELLAK	LTGPALMAVEQELVNK	LTLHVGDGFEFMK
ADATNVNNWHWTER	GTSREDQTLALLNQFK	SPAESC[57.02146]DLLGDIQTC[57.02146]IRK
YLLQEQLK	LVQAPLDADGDNVLQEK	LAALNPESNTAGLDIFAK
ISQMPVILTPLHFDRDPLQK	VPEVTC[57.02146]IPTTATLATHPSAK	ALEQLNGFELAGRPMK
ADVVESWIGEK	IPPPVIMVQNVSFK	SGQPVTADDLGVTGALTVLMK
ITISPLQELTLYNPER	VVAAPQRPGTEPQPEMPDTVLQSETLK	QRFDHIFYTGNTAVGK
ITLPVDFVTADK	SRIFPGDTILETGEVIPPMK	SC[57.02146]EVIIGSTHVLTPK
LFGAAEVQR	VPGVTAIELGEETC[57.02146]TFR	AALC[57.02146]HFC[57.02146]IDMLNAK
INEVQTDVGVDTK	KVEAAHC[57.02146]AAC[57.02146]DLFIPMQFGIIQK	VVAPTISSPVC[57.02146]QEQLVEAGR
LQDAINILK	SSLSSAQADFNQLAELDR	SC[57.02146]PETLTHAVGMSESPIGPK
AGQVVTIWAAGAGATHSPPTDLVWK	VIESTQDLGNDLAGVMALQR	LGAASLGAEDPETQVVLINAVK
IPIGFIPLGETSSLSHTLFAESGNK	LRTAGPLESSETEEASQLK	TFQGHTNEVNAIK
ALC[57.02146]DPLEEVREAAAK	AQQEFAAGVFSNPAVR	SRIFQNLNGALDEVVLK
QC[57.02146]LPSLDLSC[57.02146]K	HLPTLDHPIIPADYVAIK	IHFPLATYAPVISAEK
LNPTWNHPDQDTEAGFK	GIEGVQVIPLIPGAGEIIIADNIIK	IGGIGTVPVGRVETGVLKPGMVVTFAPVNVTTEVK
IILPNVNSDSVHTK	MLRDQSAVVVQGLPEGVAFK	YLHVGYIVPPAPEK
MAGTAFDFENMKR	ERESLQQMAEVTR	SQHSGNAQVTQTK
VDVSAPDVEAHGPEWNLK	MTDSFTEQADQVTAEVGK	GGQIGLQAPGLSVSGPQGHLESGSGK
ITLSSSSEEYQK	NGQLAASVETAGDSELFLMK	MAGPESDAQYQFTGIK
SEIDLLDIRTEFK	HIMSEPEEITTMSGQK	IGVSSDSGSINPMSEGFK
IDPSLGIIAK	TNHLVTVEGGWPQFGVGAEIC[57.02146]AR	ATESGAQSAPLPMEGVDISPK
ALGQNPTNAEVLK	FGVQSERQDSAAVGFDYK	QIQTEAAQLLTSFSEK
MVPVSVQQSLAAYNQRK	VVNVANVGAVPSGQDNIHR	SADAGSFSPTPGQIGGAVK
IAC[57.02146]LDFSLQK	LAFAQHQAEVAK	IYELAAGGTAVGTGLNTR
VPVHDVTDASK	SAHVNSLAQDETK	KPLPDHVSIVEPK
TDLLLEPYNK	SPLFGQYFVLENPGTIK	YYRPTEVDFLQGDC[57.02146]TK
ASYVAWGHSTVVNPWGEVLAK	TAASGIPYHSEVPVSLK	LLEGEDAHLTQYK
GTLSLMPEFK	QDRTLTIVDTGIGMTK	AGKPVIC[57.02146]ATQMLESMIK
AVLNPLC[57.02146]QVDYR	KVPDPVLEESFQQLQR	NHEIVPGSLIASIASLK
TLFGLHLSQK	LQATLDMQSGIIHAAEEK	GQC[57.02146]DLELINVC[57.02146]NENSLFK
APVPGTPDSLSSGSSR	AMADPEVQQIMSDPAMR	FLDGNELTLADC[57.02146]NLLPK
VTPNEGLTVSFPFGK	KLGEMWNNTAADDKQPYEK	SSEHINEGETAMLVC[57.02146]K
AILILDNDGDRLFAK	ENAPAIIFIDEIDAIATK	VGSGDTNNFPYLEK
HEELMLGDPC[57.02146]LK	LEQLHIMQEQQK	GTVIEVNVSELGLVTQGGK
DVLSVAFSSDNR	LPLQANVYPMTTMAYIQDAK	HYVYGPLPQSFDK
HVGDLGNVTADK	TLRQVEVINFGDC[57.02146]LVR	DILVLPLDLTDTGSHEAATK
TVVSGLVQFVPK	TADHLFDAAYFGQK	THEMEPAEAIETPLLPHQK
IVMFTIDIGEAPK	ISSTLYQAAAPVLTPAK	QNPLLAEAYSNLGNVYK
HPAKPDPSGEC[57.02146]NPDLR	VSPASSVDSNIPSSQGYK	IRLDTETEGVPSTAIR
NQALNTDNYGHDLASVQALQR	HSTPHAAFQPNSQIGEEMSQNSFIK	QYPANQGQEVEYFVAGTHPYPPGPGVALTADTK
RVAGSVTELIQAAEAMK	TPSSDVLVFDYTK	HEVSASTQSTPASSR
IRVDAQPVK	DRMVNSNLASVEELK	HPAPPPSNYEILVK
LLLPWLEAR	SAYLHPQQFDC[57.02146]EPGVLGSK	SELPLDPLPVPTEEGNPLLK
GFDWPLLVK	NHLPQDSQDLVLGGDVPISSIQATIAK	NENLQNLLC[57.02146]GSGAGVISK
AIADTGANVVVTGGK	RSPNVPGDFPDC[57.02146]PAGMLFAEEQAK	TQIC[57.02146]HTLAVTC[57.02146]QLPIDR
TLFLAVQVQNEEGK	ERGTVLAEDQLAQMSK	TVDFTQDSNYLLTGGQDK
LTDIINNDHENVK	TILESNDVPGMLAYSLK	SVETGHLDGVFMHK
EVGQQLQDDLMK	ALANVNIGSLIC[57.02146]NVGAGGPAPAAGAAPAGGPAPSTAAAPAEEK	HQALQAEIAGHEPR
AVGSISSTAFDIR	LAALNPESNTAGLDIFAK	VIDPATATSVDLRDIK
SFQGDDSDLLLK	AIEEIAGVGVPELINSPK	IATGHNIIDELPPC[57.02146]K
GALQNIIPASTGAAK	NVDPFHIYFC[57.02146]NLK	GFGFVC[57.02146]FSSPEEATK
VTLEYRPVIDK	HLAGLGLTEAIDK	LRTAGPLESSETEEASQLK
YSLEPVAVELK	EC[57.02146]ENC[57.02146]DC[57.02146]LQGFQLTHSLGGGTGSGMGTLLISK	DPSSGQEVATPPVPQLQVC[57.02146]EPK
SMQPGTSLAK	DLFGLASNEHDLSMAK	NIC[57.02146]HHC[57.02146]GAFNGTVK
SQWVRPAR	YMAC[57.02146]C[57.02146]LLYRGDVVPK	DRMVNSNLASVEELK
DVTPPPETEVVLIK	VDTNAPDLSLEGPEGK	LAQQQASAAAAAAAATAAATAATTTSAGVSHQNPSK
C[57.02146]SVPFTPIEFHYENTR	VGASASDGSVC[57.02146]VLDLRK	ESDLPSAILQTSGVSEFTK
SNNSMAQAMK	EIMPVSTQAC[57.02146]VIEPIVSIPK	SIDVAC[57.02146]HPGYALPK
LHIIEVGTPPTGNQPFPK	NVNNEVHFFENNNFNTIANK	VC[57.02146]SEVLQMEPDNVNALK
DALNLAQMQEQTLQLEQQSK	LMC[57.02146]SLC[57.02146]HC[57.02146]PGATIGC[57.02146]DVK	YTVAPTSLVVSPGQQTLLGLK
FVPQEMGVHTVSVK	VDATEESDLAQQYGVR	KGPSGYGFNLHSDK
GQPNLNVQMEYLLQK	QVVDC[57.02146]QLADVNNIGK	LGAQLADLHLDNK
SWHDVQVSSAYVK	VGSDMTSQQEFTSC[57.02146]LK	GC[57.02146]TSQEGGTTPTFPIQK
TEFTQGMILPTMNGESVDPVGQPALK	GVVHDDMEC[57.02146]SHYMK	ERAIQTLGYFPVGDGDFPHQK
VLTQEDFQK	QIQELVEAIVLPMNHK	YSNDPVVASLAQDIFK
TYGFHFTTPALVVEK	SAIVHLINYQDDAELATR	SPVDYGTSAGVWSQDK
VYTDVNTHRPR	EFADSLGIPFLETSAK	IHEAC[57.02146]MLALGSVK
IALYETPTGWK	QTVADQVLVGSYC[57.02146]VFSNQGGLVHPK	KGIVDQSQQAYQEAFEISK
QDTFALASQQK	GRVFANAPDSAC[57.02146]VIGLK	REPGYTPPGAGNQNPPGMYPVTGPK
VIGIEC[57.02146]SSISDYAVK	NVSEELDRTPPEVSK	ALAQEWGC[57.02146]PFMETSAK
ENTGVLHAFPPC[57.02146]EFSQQFLDSPAK	MQGSITTPGSIALAQAQAQAQVPAK	VGEC[57.02146]EASAMLPLEC[57.02146]QYLNK
FC[57.02146]PTC[57.02146]GNATK	SLEYC[57.02146]STASIDSENPPDLNK	LVSNHSLHETSSVFVDSLTK
EQGVTFPSGDIQEQLIR	ETGFHLTTTNQGASAAGPGFSLKF	APLTSGIDSSTLAPSNLK
NVIPALELVEPIK	VISHAISEHVEDAGVHSGDATLMLPTQTISQGAIEK	DHASIQMNVAEVDK
NSVQTPVENSTNSQHQVK	IRLDTETEGVPSTAIR	SSQSSVTVENASKPDFTK
SGEQVPLLLK	SQVFSTAADGQTQVEIK	AYHNSPAYLAYINAK
EPPLSLTIHLTSPVVREEMEK	NVLGHMQQGGAPSPFDR	HVNPVQALSEFK
RQTSGGPVDASSEYQQELER	HWPFMVVNDAGRPK	IQDHQVVINC[57.02146]AIPK
SQAPTLELLQNPK	RPSNLAVTVDDSAEFK	FAVLQTYGDTTHTLVEK
SLQETIQSLK	AVATEANNSTFFSISSSDLVSK	WFGSDVLQQPLPSMPAK
AQNDLIWNIKDELKK	QTIDNSQGAYQEAFDISK	GDTPASATAGDTLSVPAPAVQPEESLK
TASNVEEAFINTAK	DAHSQGEVVSC[57.02146]LEK	QNRYDGQVAVFGSDLQEK
C[57.02146]MQEIPQEQIK	VNDHIC[57.02146]EITWEC[57.02146]LQPMK	LAQANGWGVMVSHR
QLFNSLATQEGEWK	NGIHDLDNISFPK	EQMIDLQNLLTTQSPSVK
TFTTQETITNAETAK	SPDDAVFQQIALSYSK	ALAQVFC[57.02146]EESGLSPLLQK
KIPSLNVDC[57.02146]AVLDC[57.02146]EDGVAANK	NVLLDPQLVPGGGASEMAVAHALTEK	ALMLQGVDLLADAVAVTMGPK
TSFVNFTDIC[57.02146]K	SGTQDIQPGPLFNNNADGVATDITSTR	TLAQAMLNNAQPDQYEAPDK
QLAVAEGKPPEAPK	TFVNITPAEVGVLVGK	VREATNDDPWGPSGQLMGEIAK
GQALITFEK	RDVVGNDVATILSR	VVVAENFDEIVNNENK
SLLQMVPLDEGASERPLQVPK	NVSHNPLLLLTPQK	SHSGNISC[57.02146]MDFSSNGK
VPGIDATTK	ETTRTEPINTTYSYTDFQK	EFADSLGIPFLETSAK
LTGPALMAVEQELVNK	LQAQLNELQAQLSQK	VGEATETALTC[57.02146]LVEK
GQPAIIDGELYNEVK	ALRTDYNASVSVPDSSGPER	SPATSC[57.02146]ELTPSNLNNK
AVGTQTLSGAGLLK	LVLPAPQISDAELQEVVK	ASDAFHFFQSGQAK
QILTPMAQK	WGTLTDC[57.02146]VVMRDPQTK	VEPVGDVVSTRDPVK
LFPGSPAIYK	VPASETSPGPPPMGPPPPSSK	QEVYTAWPMAGFPGGK
AQNDLIWNIK	FQYC[57.02146]VAVGAQTFPSVSAPSK	LVQAPLDADGDNVLQEK
IDQLQEELLHTQLK	VEMLETERGQQEAK	LPTFGAPEQLVDLK
TIELIEFEK	TPSYSISSTLNPQAPEFILGC[57.02146]TASK	SFMESGGTVLSTNWSDVGK
VADIGLAAWGRK	GRTVIIEQSWGSPK	SINSRVFIGNLNTALVK
ELALPGELTQSR	MNMNILHQEELIAQK	MIINEELMASLDQPTQTVVMHR
NNQITNNQR	ATSHVGEIEQELALAR	VNAAMNGQLPFAVVGSMDEVK
YIESPVLFLREDVGK	FGSNVNFVVGNNGSGK	VPVGDQPPDIEYQIK
LPQVAEEISGPLTSANK	NSVQTPVENSTNSQHQVK	LLSDLC[57.02146]GTVMSTTDVEK
DIFGASDPYVK	SIEIPRPVDGVEVPGC[57.02146]GK	QKPMNVGLSETQNGGMSQEAVGNIK
HLIPMNPNDDSLFK	ANIVDQSHLHDSSQK	VAQMPQEEVELLPPAPK
LQPLSPVPSDIEISR	AQIHEQNPSVEVVYYNK	SPLDGAMVVAASSVQGFSTVWQGLEC[57.02146]AAK
ISFSNIISDMK	AELQDRVTELSALLTQSQK	LGHASDRIIALDGDTK
SDAGNLNFEFQVAK	RTDDIPVWDQEFLK	LFLNETQTQEITEDIPVK
VVEATNSVTAVR	ELQAHGADELLK	TVLMNPNIASVQTNEVGLK
IWPGYSELPAVK	MNC[57.02146]DRVFNVFC[57.02146]LYGNVEK	GLIQQFTTITGASESVGK
IIGNLLYYR	DLEALMFDRSFVGK	GEELSC[57.02146]EERNLLSVAYK
TYDLLFK	IELLC[57.02146]QDQVLDPNMDLR	ASAVLPPTC[57.02146]IQLLDSSNWK
FVIGGPQGDAGLTGRK	DRYLPDTLLLEEC[57.02146]GLLRK	LTLYDIAHTPGVAADLSHIETK
LYIQNYTSAVPGTC[57.02146]LTIRK	GGQIGLQAPGLSVSGPQGHLESGSGK	IGRIEDVTPIPSDSTR
EMDNFLAQMEAK	LRIAAENELNQSYK	LVSQDNFGFDLPAVEAATK
LDPITGR	VIVDANNLTVEIENELNIIHK	GAAAAAAASGAAGGGGGGAGAGAPGGGR
SQETEC[57.02146]TYFSTPLLLGK	YQQLFEDIRGQSDIAITK	SVSHQTVQQLVLEK
LEAAEDIAYQLSR	AHSSMVGVNLPQK	VPLPSLSPTMQAGTIAR
IIDVSTVK	YGALALQEIFDGIQPK	EVTSSVLPNDFFSTNPPK
ISQGNISK	TEGSDLC[57.02146]DRVSEMQK	LAVNNIAGIEEVNMIK
THINIVVIGHVDSGK	AAFGLSEAGFNTAC[57.02146]VTK	MWDPHNDPNAQGDAFK
AINTLNGLRLQSK	DSETGENIRQAASSLQQASLK	LIEHGVNTAEDLVR
LQPHPGLEK	DHPALNYNIVSGPPSHK	NVSINTVTYEWAPPVQNQALAR
GTIEILSDVQLIK	FASHC[57.02146]LMNHPDLAK	EMEPLGWIHTQPNESPQLSPQDVTTHAK
SFSQMISEK	AANDAGYFNDEMAPIEVK	AYEYVEC[57.02146]PIRGTAAENK
YTLPPGVDPTQVSSSLSPEGTLTVEAPMPK	ETHNAESPDFQLQAMIQAAGK	QIDAPGDPFPLNPR
SPELVQAMFPK	HATGNYIIIMDADLSHHPK	APDVEGQGLDWSLK
IGEHTPSALAIMENANVLAR	DPSEEAAVLQYASLVGQK	SLLQGSDLLDSSVNC[57.02146]TEK
MMDVTVTIK	LQGSC[57.02146]TSC[57.02146]PSSIITLK	LC[57.02146]EAIC[57.02146]PAQAITIEAEPR
FVADGIFK	AAYLQETGKPLDETLK	DKPHVNVGTIGHVDHGK
LLYDLADQLHAAVGASR	RLTVMSLQESGLK	TPALVFEHVNNTDFK
ALEDAFLAIDAK	NAVASVQNGPGGGPSSSSIGSASK	VYTDVQQVASSLTHPR
LSQAYAISAGVSLEGQQLFQTIHK	HFC[57.02146]PNVPIILVANK	TANFVAVDTELSGLGDRK
GLDLGGRGGVQVPAVDISSSLGGR	NEVDMQVLHLLGPK	SLSNVIAHEISHSWTGNLVTNK
EALLSSAVDHGSDEVK	LYGSAGPPPTGEEDTAEK	RMATEVAADALGEEWK
IDPQTGWPFFVDHNSR	IC[57.02146]QADIVEAVDIASAAK	LTVADALEPVQFEDGQK
EALGGQALYPHVLVK	IGEHTPSALAIMENANVLAR	SYELPDGQVITIGNER
EQVANSAFVER	RDPALNSGVSQKPDPAK	AQALRDNSTMGYMMAK
WLPLEANPEVTNQFLK	NVIDGDLC[57.02146]EQFNSMEPNK	SREIFLSQPILLELEAPLK
HVLFPLK	ISEQIVIGTPGTVLDWC[57.02146]SK	QQVQVVGLQEHLVNSADDVIK
VVNPLFEK	LLVDVDESTLSPEEQK	KVTMINAIPVASLDPIK
TYAFSENPLPTVEIAIR	AQTAHIVLEDGTK	SELSYLAHNLC[57.02146]EIDK
TSSAQVEGGVHSLHSYEK	QGAIVAVTGDGVNDSPALK	ILDSVGIEADDDRLNK
ALAITSK	VQETGDIVISNAYVDLAPTSGTSAK	SNNIFLHEGLTVK
TGSQYDIQDAIDK	ILATPPQEDAPSVDIANIR	GC[57.02146]ALQC[57.02146]AILSPAFK
EELPVIPK	QDQTLAELQNNMVLVK	IEGIVWHC[57.02146]SDGC[57.02146]LIK
LSSEMNTSTVNSAREELMESR	MAGPESDAQYQFTGIK	KQSLGELIGTLNAAK
VTNSTELQHQLDK	REDGGYTFTATPEDFPK	LTEMETLQSQLMAEK
GLQAQIASSGLTVEVDAPK	GYPHLC[57.02146]SIC[57.02146]DLPVHSNK	ASSTSPVEISEWLDQK
IGISDISSLSEK	GIASTSDPPTANIKPTPVVSTPSK	KVDLIIWEIEVPK
DLAILQC[57.02146]HGELDPMVPVR	AVLAASSPYFC[57.02146]DQVLLK	EAC[57.02146]TVLGEGGDSGGLIPGK
VFRTYNASITLQQQLK	EEFQHAMGGVPAWAETTK	VPPPPETPMPPPLPPTPDQVIVRK
C[57.02146]PILSLQDVVK	QLANVQVLALEEC[57.02146]LK	TGAAPIIDVVRSGYYK
ALTDAGC[57.02146]NLNPLQYIK	IGVSSDSGSINPMSEGFK	HMNLILC[57.02146]DC[57.02146]DEFRK
IVFVTGNAK	RYLEGTSC[57.02146]IAGVLVPAK	MQQLNAAHQEALMK
LLMLIDSSTLEPTK	TPQIC[57.02146]VVGSGPAGFYTAQHLLK	QGEYGLASIC[57.02146]NGGGGASAMLIQK
NLESSTGFQIPSQELASQIDPQK	VSGHVITDIVEGK	VYDDAHNMLNTLISQK
EQALSTLQLEHTSTQALVSELLPAK	GLATSLQNDLQEVPK	AIGVLTSGGDAQGMNAAVR
VIESTQGLGNDLAGVLALQRK	TLAVPPEASIATLNQLC[57.02146]ATK	HVFLTGPPGVGK
TSEVPYAGINIGPVHK	VPVGDQPPDIEYQIK	RHVFGESDELIGQK
NEMLRVEAEAR	YSTKPDAVFAGAMPTMASVK	LDSLQDIGMDHQALLK
GNDPNVSLVPK	VDVDVPDVNIEGPDAK	AGTGVDNVDLEAATRK
TPESKPTILVK	SGDGANAGGLVAAIAPK	AQVARPGGDTIFGK
NQLESLQR	LLQDVRQDLADVVQVC[57.02146]EGK	LYIGNLNESVTPADLEK
LDLMAEISNLK	LGEVVNTHGPVEPDK	IDSRLEQYTSAIEGTK
IPVSGPFLVK	VEDVSAVEIVGGATRIPAVK	ETC[57.02146]LITFLLAGIEC[57.02146]PR
EFC[57.02146]QQEVEPMC[57.02146]K	QNPLLAEAYSNLGNVYK	DLFGLASNEHDLSMAK
LDSSPSVSSTLAAK	QC[57.02146]SPSQGPC[57.02146]C[57.02146]TAQC[57.02146]AFK	EAYALC[57.02146]HC[57.02146]LPVLSTDK
VPVLISPTLK	LAESEGLSLLNVGIGPK	SSPEPVALTESETEYVIR
ELC[57.02146]ELKPK	MVRESVEQQADSFK	GQVC[57.02146]LPVISAENWKPATK
FFADDTQAALTK	ALIVEPSRELAEQTLNNIK	RQFPNASLIGLTATATNHVLTDAQK
VIQC[57.02146]LQK	APLNVQFNSPLPGDAVK	SFEAPATINSASLHPEK
C[57.02146]LVTGGNVK	TQPSSGVDSAVGTLPATSPQSTSVQAK	KPNAETTVASEIK
SNEDQSMGNWQIK	VGEATETALTC[57.02146]LVEK	GVEGLIDIENPNRVAQTTK
INLEAAELGEISDIHTK	TLSSVQNEVQEALQR	EVVHSVLDGQGVGWLNMK
ELQSVKPQEAPK	VQANLGAPDINIEGLDAK	TSIDAYDNFDNISLAQR
ILATPPQEDAPSVDIANIR	YLLGVQPAWGSAEAVDIDR	DDPVTNLNNAFEVAEK
EIIEHGIELFNK	HGAGAEISTVHPEQYAK	EANIRVVSEDFLQDVSASTK
LYPFQC[57.02146]FLAHDQAVR	DPEGFVGHPVNAFK	HLQDLMEGLTAK
NMTPSPFLR	HASPILPITEFSDIPR	YINENLIVNTDELGRDC[57.02146]LINAAK
STDFLPVDC[57.02146]PVR	LPNGLVIASLENYSPVSR	GSYNPVTHIYTAQDVK
LEQGTSALIR	RLAETQEEISAEVAAK	SLDGAPIGVMDQSLMK
GQVC[57.02146]LPVISAENWKPATK	GELLGC[57.02146]FGLTEPNSGSDPSSMETR	AQDEGLLSDVVPFK
AVESGQLVSVHEK	EAHLPPGAMAAVGLSWEEC[57.02146]K	LQVELDNVTGLLSQSDSK
STLLFGQR	APGMNSLEQGMVGLK	NDPPMEAAGFTAQVIILNHPGQISAGYAPVLDC[57.02146]HTAHIAC[57.02146]K
EYGGLNVLVNNAAVAFK	ALADLVHSHIQSNELC[57.02146]SK	KHPDSSVNFAEFSK
LVQLGQAEK	NTPVYVSSPTWENHNAVFSAAGFK	IEDLSQQAQLAAAEK
IVSLPEC[57.02146]FNSPYGAK	IDLENTLEQEQEALVNR	EVGDGTTSVVIIAAELLK
LVSQEEMEFIQR	QLAQIDGTLSTIEFQREALENANTNTEVLK	TVNELQNLSSAEVVVPR
LVTELTNLIK	SPGSTPTTPTSSQAPQK	IINEPTAAAIAYGLDRTGK
LIQEEQILR	LGEWQLNLQGINESTIPK	SC[57.02146]FGHPLAPQALEDVK
SLEDQVEMLR	YMNSLLIGELSPEQPSFEPTK	VVSQYSSLLSPMSVNAVMK
SPPSTGSTYGSSQK	APLTSGIDSSTLAPSNLK	RYVLEEAEQLEPR
LLTQGFTNWNK	APVPSTC[57.02146]SSTFPEELSPPSHQAK	TSMC[57.02146]SIQSAPPEPATLK
NAGVEGSLIVEK	TYFAHDALQQC[57.02146]TVGDIVLLR	QVPDSAATATAYLC[57.02146]GVK
TLSGLLEWEC[57.02146]K	GPNVVGPYGLLQPFADAMK	LSDGIGVMLPQVLK
SFQSTVTGELNAPYSK	LETAIASHQQAMEELK	NADNDWFRLESNK
MEIGLPDEK	VGEEFEEQTVDGRPC[57.02146]K	QALLGDSGSQNWSTGTTDK
LTAFVNTLNGK	VVETDPSPYC[57.02146]IVAPDTVIHC[57.02146]EGEPIK	VGDAIPAVEVFEGEPGNK
ASAELALGENSEVLK	VLEDPAIASDESFGAVK	LGQAELVVIDEAAAIPLPLVK
LTNSSSTGTVGK	ASIQEC[57.02146]ILPDSPLYHNK	SLPSVETLGC[57.02146]TSVIC[57.02146]SDK
FLDKPEDVLLK	APVGSVVSVPSQSSASSDK	IAAAGLDVTSPEPLPTNHPLLTLK
EGSLPLQYEWQK	VGSHITGGDIYGIVSENSLIK	IPLFNTDVDNLEGK
AESFAQEMFIEQNK	EQLDSSNSTIAILQTEK	QLEHGWEQVEQQIQK
AEQPDGLILGMGGQTALNC[57.02146]GVELFK	WKGDNSSVSSLC[57.02146]ISPDGK	TILQGSSEGTGLSALLPQPK
LGNLFLNEDLEVK	ATMQNLNDRLASYLDK	HGLPPSETIAIVEHINAK
NSNLVGAAHEELQQSR	NATNVEQAFMTMAAEIKK	LESEHPDQAQAILSR
DGPSLLVVEQVR	HLFLTSKPMVYLVNLSEK	THINIVVIGHVDSGK
DLYANTVLSGGTTMYPGIADR	NGSC[57.02146]GVSYIAQEPGNYEVSIK	AVETVHNLC[57.02146]C[57.02146]NENK
KPTQASITK	TESNQEVANPEHYIK	QTKPEFDQVLQGTAASTK
SLLLEAYVK	AALHLYSNTLNFQISEVEPK	ELQELNELFKPVVAAQK
IDC[57.02146]NLLEFK	LIAEGPGETVLVAEEEAAR	THVADFAPEVAWVTR
TVMSHLDR	SEASLHPVLMSEAPWNTR	LEAAIAEAEERGELALK
VIASELGSMPELKK	NSDVLQSPLDSAARDEL	TPVEGAQTSIYLASSPEVEGVSGR
ALADLIEK	TVEFQHIIPISAVTGEGIEELK	GQASQITASNLVQNYK
LIAQNLELNETIK	AEDNADTLALVFEAPNQEK	DHADVSNQLYAC[57.02146]YAIGK
APVDITGQFEK	SSVTSAAAVSALAGVQDQLIEK	ANIVDQSHLHDSSQK
QGQNLWFLC[57.02146]DSQK	RPDLYALAMGYSGQLK	GLAYVEYENESQASQAVMK
VMEHFIK	SATDADVVNSGWLVVGK	LHIIEVGTPPTGNQPFPK
EENLC[57.02146]QAFSDALLC[57.02146]K	TQEQLALEMAELTAR	RLYVGGLSQDISEADLQNQFSR
YEAAGTLVTLSSAPTAIK	TPLFSDGVEMDTPQLDK	LAQDFLDSQNLSAYNTR
DLSQLQENLK	QLTLSC[57.02146]PLC[57.02146]VNPVC[57.02146]R	SEGGEDYTGATVIEPLK
ILEQQNSSR	HSNLMLEELDK	GPILC[57.02146]FVGPPGVGK
VGRPSNIGQAQPIIDQLAEEAR	FNAHGDANTIVC[57.02146]NSK	VC[57.02146]GSDGVTYGNEC[57.02146]QLK
VGDDPAVWQLK	SIAFHSAVSLDPIK	EMETLEDHPVFNPAMK
TLDTGAIPGK	SGQGDALASGPVETGPMK	QAHLC[57.02146]VLASNC[57.02146]DEPMYVK
HLYIC[57.02146]DYHK	IGYEC[57.02146]LC[57.02146]PDGFQLVAQR	LNSDPQFVLAQNVGTTHDLLDIC[57.02146]LK
QQLPEQPFEK	KFDPMGQQTC[57.02146]SAHPAR	TTNEVVLAVEFHPTDANTIITC[57.02146]GK
FSIYPPIPGEESSLR	HEQILVLDPPTDLK	YVLVAGITPTPLGEGK
YGSDIVPFSK	VC[57.02146]EIHFHEINNK	YSTHLHLADDC[57.02146]MK
EQLLQSNPVLEAFGNAK	GAQVNAVNQNGC[57.02146]TPLHYAASK	DAAFQNVLTHVC[57.02146]LD
YTC[57.02146]QELQR	GIRAVLLGPPGAGK	LLIEMEQRLEQGQAIDDLMPAQK
TASVFLLEK	RKPENTAELEIFQEGIK	LPQQSHSAFGATSSSSGFGK
LLSPLQDVDIK	VYC[57.02146]ENQPMLPIGLSDIPGEAMVK	DLLPSDMAVALLEAQAGTGHIIDPATSAR
INNAHTIGC[57.02146]NAVSWAPAVVPGSLIDHPSGQKPNYIK	DEPREVYQGSEVEC[57.02146]TVSSLLPGK	DNFSTSGIETTC[57.02146]ASNMLK
QQNYQQASSFPPHEELLK	AC[57.02146]FSANGEEVLATSTHSK	WNTDNTLGTEISWENK
GTDTVAGLALIK	FSVC[57.02146]VLGDQQHC[57.02146]DEAK	ELDGIIQDGVHNITK
GYVVPNVDLPPLC[57.02146]SSR	ADHTLSSLEPAYSAK	ALYEDVILQPGTQEALK
LQELPDAVPHGEMPR	FAGQMGIQLFETSAK	RGEAGWEGGYPEIVK
ILYSQC[57.02146]GDVMR	WRVENQENVSNLVIEDTELK	THLPGFVEQAEALK
IEFPPPNEEARLDILK	LHC[57.02146]FQLTVTPDEGYYQGGK	LLDGIQDNYTFAQPGIQK
LMDISPFLPEK	FVIHC[57.02146]NSPVWGADK	ISPLSSPC[57.02146]SSPLQGTPASSLVSK
APQVVAEAAK	GINSSNVENQLQATQAAR	VQVQDNEGC[57.02146]PVEALVK
SC[57.02146]GHQTSASSLK	QIQSLC[57.02146]FQVNNLLEK	SNVNNNPGSITPTVELNGLAMK
ILESDRKEPLFGISTGNLITGLAAGAK	TIDDRIVHELNTTVPTASFAGK	EGLAESEPMIC[57.02146]HTLPLPEGFQVVK
IQALGLGEDWNVEK	GITGVDLFGTTDAVVK	RMLPPEELVPYYTDAK
GNNWWAQSVELC[57.02146]K	LLIEMEQRLEQGQAIDDLMPAQK	SGAAHLC[57.02146]DSQETNC[57.02146]STAGHSK
QLEDGRTLSDYNIQK	GAVLVC[57.02146]DMSSNFLSKPVDVSK	ILLGSEQGSLQLWNVK
LMVPLLK	GPAFNMASPESDFGINLK	DC[57.02146]EEC[57.02146]IQLEPTFIK
QLGGLYINFNADK	DLKPNGANILVTEENK	VGAEELTADQNLK
ETPALTINRLC[57.02146]GSGFQSIVNGC[57.02146]QEIC[57.02146]VK	ALTDAGC[57.02146]NLNPLQYIK	SQQERDWVLNEFK
GNDPNVNIVPK	IANSMVSTWTGPPAMK	TVTIPTQPYQDIVTALK
IQTLTSSVR	HSVESMITTLDPGMAPYIK	KEGPYDVVVLPGGNLGAQNLSESAAVK
ITQEDIEGILQK	VTFEVFVQADAPHGVAWDSK	DLDEVLQTHSVFVNVSK
VVVSNRLVTSPC[57.02146]C[57.02146]IVTSTYGWTANMER	FTITPPTAQVVGVLK	ALQDLENAASGDATVR
NSALSAQLREAATQAQQTLGSTIDK	NLLDEIASREQEVQK	KVEAAHC[57.02146]AAC[57.02146]DLFIPMQFGIIQK
IVLHPDTEHSK	LQPHEFQGGTFTISNLGMFGIK	TPLIDLC[57.02146]DGQADQAAK
VYIVHGVQEDLR	GDRFGNC[57.02146]GFSGNEYK	GTSFDAAATSGGSASSEK
C[57.02146]ESAPGC[57.02146]GVWQRPVIDNPNYK	LNQTALQAVTPITSFGK	FNWNHC[57.02146]GEMAPAC[57.02146]K
QVGVNPTSIDSVVIGK	TGIVDISILTTGMSATSRK	QGTFHSQQALEYGTK
SVVVC[57.02146]SQLLDENLK	AGGAAVVITEPEHTK	GDVVLQSDHVIETLTK
SQTDQLVLIFAGK	GLGAQEQGATDHIK	DPGMGAMGGMGGGMGGGMF
VIDPATATSVDLR	TC[57.02146]TDIKPEWLVK	RVQDLSAGGQGSLTDSGPER
VLC[57.02146]ELADLQDK	TPEELFHPLGADSQV	QVHALSPEENVIIK
EQFASTNIAEELVK	ARQEELYSELQAR	QRALLGYADNQC[57.02146]K
TQPTSLPK	IQHSITAQDHQPTPDSC[57.02146]IISMVVGQLK	FSEEQRFNNFLK
YPALIGNLVK	TFAYTNHTVLPEALER	TPLSTGGTLAFVSPSLAVHK
IALNC[57.02146]MVK	GVSVSSSTTGLPDMTGSVYNK	GRVFEVSLADLQNDEVAFRK
AELFTQSC[57.02146]ADLDK	VLQALGSEPIQYAVPVVK	EIEELQSQAQALSQEGK
LTPEYLQLMK	EGHLSPDIVAEQK	RFDDAVVQSDMK
FSLFSAAVR	DPGMGAMGGMGGGMGGGMF	LSNSSSSVSPLILSSNLPVNNK
FSVC[57.02146]VLGDQQHC[57.02146]DEAK	KPEC[57.02146]QSDWQC[57.02146]PGK	LINDC[57.02146]HGSVSEASSEQK
VDQIQEIVTGNPTVIK	MLDAEDIVNTARPDEK	AGPGSLELC[57.02146]GLPSQK
SQVISNAK	LSPIIEDSREATHSSGFSGSSASVASTSSIK	TVLGTPEVLLGALPGAGGTQR
HGGTIPIVPTAEFQDR	HVMDVVDEELSK	GAVLVC[57.02146]DMSSNFLSKPVDVSK
GNEEAQIFRPLK	DLETQVIQLNEQVHSLK	GALDTTDGYMGVNQAPEK
EDGAISTIVLR	GGNFGFGDSRGGGGNFGPGPGSNFR	QLLQNPPAGVDPIIWEQAK
SINGILFPGGSVDLR	QLENRVVLSVSSGGQHTVLLVK	SYTPLHAAASSGMISVVK
VLQATVVAVGSGSK	GQNWEEQVNSLPEVFRK	KLNC[57.02146]QVIGASVDSHFC[57.02146]HLAWVNTPK
DLQEEVSNLYNNIR	LTTMAMYPHVTQADLK	SGTQDIQPGPLFNNNADGVATDITSTR
VLLAPLGDDFR	FQSPQIQATISPPLQPK	QQGVLALRPYLQK
THVTHHPVSDHEATLR	HEVSASTQSTPASSR	KPVPLLLDQDYVNLK
IASWADLVNAHVVPGSGVVK	LAFDMATNAAC[57.02146]ASLLK	SAFLLQNLLVGHPEHK
SAYC[57.02146]PYSHFPVGAALLTQEGR	RGFGFVTFDDHDPVDK	FASYC[57.02146]LTEPGSGSDAASLLTSAK
TFLTLSLQDMASR	FLREWVESMGGK	NLEAVETLGSTSTIC[57.02146]SDK
LTNLQENLSEVSQVK	ELDDISQEIAQLQR	VDVSAPDVEMQGPDWNLK
AFLDALQNQAEASSK	LAPITSDPTEATAVGAVEASFK	SNAHYNLQNAFNLAEQHLGLTK
LYTLVLTDPDAPSRK	LLGPDAAINLTDPDGALAK	MTDSFTEQADQVTAEVGK
GYAFVHFETQEAADK	APIQWEERNVTAIQGPGGK	SGDSGGGMYVINLHK
LSLEEFIRGAK	NNQGTVNWSVDDIVK	KPPPVPALPSKLPTFGAPEQLVDLK
DYIAYAHSTIMPR	HFVGYPTNSDFELK	TIDNADSSTLHAVTFLR
DSQVVQVVLDGLK	MREANFTVSSMHGDMPQK	ISEQIVIGTPGTVLDWC[57.02146]SK
SIDLQEPLQK	AQVEEFLAQHGSEYQSVK	LHIIEVGQPAAGNQPFVK
SPLAELGVLK	RTMSAQIEGGVHGLHSYEK	DAQVVQVVLDGLSNILK
MELPDYRQWK	TQAIVC[57.02146]QQLDLTHLK	VIESTQDLGNDLAGVMALQR
ALQDLENAASGDATVR	QLLQANPILEAFGNAK	NLDYVATSIHEAVTK
LETNEFQQLQSK	ALC[57.02146]DPLEEVREAAAK	VGIDTPDIDIHGPEGK
EELIAELQDC[57.02146]EGLIVR	LNLLHEFLQTEIK	ELILSSNIGQHDLDTK
NNALNQVVLWDK	ALSGMC[57.02146]NIDTGLTFAAVHC[57.02146]LSGK	IPQSHIQQIC[57.02146]ETILTSGENLAR
LITLEEEMTK	SSDITSDLGNVLTSTPNAK	STGFETLVVTSEDGITK
IGKPAPDFK	ERLEQDLQQMQAK	GFGTDEQAIVDVVANR
TYEEIASLVAEQPK	LFADAVQELLPQYK	EEASPVPLTSNVGSTVK
FTASIQR	VVAPTISSPVC[57.02146]QEQLVEAGR	FLGVAEQLHNEGFK
ADPLALAAEK	TAVVVGTITDDVRVQEVPK	MVRESVEQQADSFK
IVEHQNLSK	EAIESAIGGNAYQHSK	FQFETEVPDAYNMVPPK
DLETQPHMQEFR	VQVQDNEGC[57.02146]PVEALVK	HLGGIPWTYAEDAVPTLTPC[57.02146]R
NNLASC[57.02146]YLK	GQHDLESDVQQQLFK	SGGDVDHSTLVTLFK
TNAAAMNMGRPFQK	LHNQVNGTEWSWK	LTGMAFRVPTANVSVVDLTC[57.02146]R
LGAVGGSGFK	HQEPVYSVAFSPDGR	MIAGQVLDINLAAEPK
HPQLHIESK	KIEVIKPGDLGVDLTSK	QLDSTIGIHPVC[57.02146]AEVFTTLSVTK
AALSALESFLK	TPESFLGPNAALVDLDSLVSRPGPTPPGAK	RGFGFVTFDDHDPVDK
ALLGYADNQC[57.02146]K	IDATSASVLASRFDVSGYPTIK	LASPSGSTSSGLEVVAPEGTSAPGGGPGTLDDSATIC[57.02146]R
TDMELEVLR	FPAAQAPDPSETPK	NRQILLYSATFPLSVQK
MIPC[57.02146]DFLIPVQTQHPIRK	DLTLLGATAVEDRLQEK	SIAFHSAVSLDPIK
ALEAAQIIIDVLQLPMSK	EGEVTTMNHEDLSLLK	ANSASSHNWNTLFMGPNAVADAIAQK
TAIHTAAMDMLGGPGIESQC[57.02146]R	VTEELAAATAQVSHLQLK	SPQAVLQLGVNNEDSK
VQANLGAPDINIEGLDAK	YEPDSANPDALQC[57.02146]PIVLC[57.02146]GWR	KPNSVPQELAATTEK
NINADEAAAMGAVYQAAALSK	EETVVENATPDYAAGLVSTQK	IVIGYQSHADTATK
ENALVQMADGNQAQLAMSHLNGHK	LITQTFSHHNQLAQK	YGAAEPHTIAAFLGGAAAQEVIK
SPLSSPQQTQLLGELEK	LAQDFLDSQNLSAYNTR	LNFSHGTHEYHAETIK
ALTERLDALLLEK	SVAEGLSGSLVQEPFQLATEK	MGGGGAMNMGDPYGSGGQK
DLYLIPLSAQDPVPSK	NSGPLGTEMNTGFSSEVK	TLSHPQQMALLDQTK
LDLQQGQNLLQGLSK	SC[57.02146]FGHPLAPQALEDVK	DVRPAPAEEPLPDDNQAIQLQTLK
SGPGLIGLGIK	VPIVIQDDSLPAGPPPQIR	QLGSVATGSTLQQSLELK
LGGTC[57.02146]VNVGC[57.02146]VPK	HVFGESDELIGQK	EVDVGLAADVGTLQR
AIFLFVDK	APREPLEPQVLQDDLPISLK	ISEPEAEISPGSLPVTANMK
EILQIMNK	AAAAAAAAAPAAAATAPTTAATTAATAAQ	EMLFEGGPRPWILEPSK
LTDC[57.02146]VVMR	HGLTEADVGITK	GILADEDSSRPVWLK
IIIENKPK	TPALVFEHVNNTDFK	SAEEAASVLATSISPEQC[57.02146]IK
LLPLGATDTAVFDVR	IGEHMEEHGIK	SSLSSAQADFNQLAELDR
FFENYNQSLEK	LQLEQQVATGPALDNK	KPQTLMELHQEK
LVQQGLLTPDMLK	ALNALNNLSVNVENQIK	DLVLPTQALPASPALK
TPVVQNAASIVQPSPAHVGQQGLSK	LPQSQLSHQDLQLVK	IRNAQLAQYNFILVVGEK
TGQELQSAC[57.02146]DALK	NETLGGTC[57.02146]LNVGC[57.02146]IPSK	AFEPATGRVIATFTC[57.02146]SGEK
TLAGLPLLVAYKEDEIPVLK	YEQAIQC[57.02146]YTEAISLC[57.02146]PTEK	SQVSIRYNSMPVPGPNGTILMETHK
VPFPLTLR	VALRGEDVPLTEQTVSQVLQSAK	VNINGGAVSLGHPIGMSGAR
VIVPNMEFR	SLVASLAEPDFVVTDFAK	AIDIYEQVGTNAMDSPLLK
TAAAAAEHSQRELDTVTLEDIK	GSLESPATDVFGSTEEGEK	TLAEIAKVELDNMPLRGK
AIENLIGKPTEK	DVRWPTETDVSSAK	ERLDQPMTEIVSR
LRPEVLQDLR	FQEHIIQAPKPVEAIK	GLGTDEDSLIEIIC[57.02146]SR
TNQLMETLK	YTLPPGVDPTQVSSSLSPEGTLTVEAPMPK	AC[57.02146]ANPAAGSVILLENLR
LFRFDAEVSQWK	IEQLQNHENEDIYK	VPANPASVSTVPSK
DILVATDVAGR	MVGDVTGAQAYASTAK	IYFGSNIPNMFVDSSC[57.02146]ALK
SLGNILQAKPTSSPAK	KPALQSSVVATSK	WVC[57.02146]VDC[57.02146]VHGVVGQPLTC[57.02146]YK
DMILQFISR	NASLQDTLEVLQSSYK	AMLSGPGQFAENETNEVNFR
ITVTFNINNSIPPTFDGEEEPSQGQK	LYTEGYQVPPGATYTAIEAPK	ELLHSQNTWLNTELK
SVPHYAAIEPDGNGLMIVSYK	ELQSMADQEQVSPAAIK	RNISHYEEQLVK
FVHDNYVIRR	KLEPIWNEVGLEMK	EAVTFDQANPTQILGK
DANLYISGLPR	AC[57.02146]LDYPVTSVLPPASLC[57.02146]K	ALELSGTAVPPDLEK
IMSSPLSK	HITTLQASFLTK	APLNVQFNSPLPGDAVK
C[57.02146]VAC[57.02146]QNPDKPSPSTSVPAPASFK	FQMQVLPQC[57.02146]GHAVHEDAPDK	DFTVSAMHGDMDQK
VDVEGPDVNIEGPEGK	NEINGNWISASSINEAR	MDLVQEDQRDLIFK
ISVYYNEATGGK	HGFDPQSPLC[57.02146]VHIMLSGTVTK	NSDPWAASQQPASSAGK
LPAC[57.02146]VVDC[57.02146]GTGYTK	IISAASEGGANVFTVSYFK	NSGPLGTEMNTGFSSEVK
LPIPMIAK	ILMPSLSPTMEEGNIVK	VYGAGSSLYGGTITINAR
DLPFVEEIK	SLIEPVNQSIVVSGESGAGK	AQQEFAAGVFSNPAVRTAAANAAAGAAENAFRAP
LSDETLLEISK	TLEQHDNIVTHYK	VVNANQNASPNVPGK
AQQGIVFLDEVDK	AGAIAPC[57.02146]EVTVPAQNTGLGPEK	KDEDIPLFPVQTK
VSVQNGSIHQK	SSQVAIEALSAMPTVR	GGINLTATC[57.02146]PQSELDAETVK
AMGPLVLTEVLFNEK	GAVDGGLSIPHSTK	HPGLGEYAAC[57.02146]QSHAFMK
GQILTMANPIIGNGGAPDTTALDELGLSK	AAVPSGASTGIYEALELR	IMASSPDMDLATVSALRK
NTAEWLLSHTK	QVSSLSSGVIQEALATNMK	EPSSGPEVSEEQALQLVC[57.02146]K
GIAYIEFK	LNFSHGTHEYHAETIK	AHEAC[57.02146]GPMEIDSALNTVQTLK
LTFSC[57.02146]LGGSDNFK	YTPVQQGPVGVNVTYGGDPIPK	TGVGYPQLSAVMEC[57.02146]ADAAHGLK
SLEDALAEAQRVNTK	KPLTSNC[57.02146]TIQIATPGK	INGEAQPWLSTSTEGLK
TVTAMDVVYALKR	VPGVTAIELDEDTGTFR	ATENDIYNFFSPLNPVR
IFNDNSLSMEAFQHR	EDLETGVHLDPAVK	GMESLEDTFVSQANALQR
VLAGETLSVNDPPDVLDRQK	TELAEPIAIRPTSETVMYPAYAK	TPELNLDQFHDK
STPVNVPISQK	SGC[57.02146]IVNNLAEFTVDPK	MLDAEDIVNTARPDEK
GGADRIELC[57.02146]SGLSEGGTTPSMGVLQVVK	ASLVALPEQTASEEETPPPLLTK	SGPVMGGGLPPPPIK
TDDLSNDVC[57.02146]AVLK	IEDNNTLVFIVDVK	LPQFGISTPGSDLHVNAK
ITPENLPQILLQLK	NLLQEQLNSLSNDIK	HATGNYIIIMDADLSHHPK
NQPIAMLYK	TSLQQSLNEISGQSVAEQLQK	TPAEVVSTC[57.02146]DITFAC[57.02146]VSDPK
AGYPQYVSEILEK	FGDPEC[57.02146]QVILPLLK	ITENIGC[57.02146]VMTGMTADSR
EDSPGLLQFEVC[57.02146]PLSESR	ASYGVEDPEYAVTQLAQTTMR	RDLMAC[57.02146]AQTGSGK
LGEINVIGEPFLNVNC[57.02146]EHIK	ASAEGPLLGPEAAPSGEGAGSK	TIDSVTSAQMLQGC[57.02146]TIFK
SMFGSLDPPNMPQALPK	LQQHQSMPGTMAEAEDLDGGTLSR	SLIEPVNQSIVVSGESGAGK
GLSLQHIGRPHSGIDDC[57.02146]K	STNC[57.02146]FGDNDPIDVC[57.02146]EIGSK	DYEIESQNPLASPTNTLLGSAK
IPLVPENLLKK	LLSDLC[57.02146]GTVMSTTDVEK	VDTNAPDLSLEGPEGK
VVC[57.02146]VGMNYVDHC[57.02146]K	SC[57.02146]EVIIGSTHVLTPK	TAASGIPYHSEVPVSLK
MGITEYNNQC[57.02146]R	TVFEALQAPAC[57.02146]HENMVK	TVIPGMPTVIPPGLTR
SLC[57.02146]LGPALIHTAK	KGPSGYGFNLHSDK	QTIDNSQGAYQEAFDISK
NSSYFVEWIPNNVK	EATTTLHMLTLLK	AAVEEGIVLGGGC[57.02146]ALLR
LITPAVVSER	NDMVELLGPRPFAEK	FEGEPATHTQPGVQLQSNTYDLQESNVR
LFDSDPITVTVPVEVSRK	IWC[57.02146]FGPDGTGPNILTDITK	LASGEHIAAFC[57.02146]LTEPASGSDAASIR
VDINAPDVDVQGPDWHLK	NATNVEQSFMTMAAEIK	SAGQGEVLVYVEDPAGHQEEAK
RNQDLAPNSAEQASILSLVTK	LSDALAVEDDQVAPVPLNVVETSSSVR	DLAILQC[57.02146]HGELDPMVPVR
IPDVAPIVSDQKPSVSK	KEGPYDVVVLPGGNLGAQNLSESAAVK	QMNMSPPPGNAGPVIMSIEEK
SLHSELMC[57.02146]PIC[57.02146]LDMLK	ATDC[57.02146]VGHDVVTLLRDAIK	QEYDESGPSIVHRK
THEAQIQEMR	TLNEADC[57.02146]ATVPPAIR	QLASEDISHITPTQGFNIK
VIDNFTSQLK	FSPNSSNPIIVSC[57.02146]GWDK	KPGYHAPVALLNDIPQSTEQYDPFAEHRPPK
NGEILLSPALSYTTK	RFGFPEGSVELYAEK	TSVIQGIHTDHNTLK
YLQVEC[57.02146]DRQVEK	HQAFEAELSANQSR	SMDHFDDIGPSVVMASPGMMQSGLSR
EPALNEANLSNLK	QVHALSPEENVIIK	AIQGGTSHHLGQNFSK
IAPELYHK	KDEESGSGSNPFQHLEK	STNC[57.02146]FGDNDPIDVC[57.02146]EIGSK
HYYEVSC[57.02146]HDQGLC[57.02146]R	ALHVDSAEYSC[57.02146]LK	AQFAQPEILIGTIPGAGGTQR
YNLKPIPLK	TTPSVVAFTADGERLVGMPAK	RELQELVQYPVEHPDK
LLERVPIPVK	EGMQLISEKPETEAVVK	TGEEIFGTIGMRPNAK
IFGESIMIGVKPC[57.02146]IDK	VYLLDVQGNITQK	LELNSMQEQLIQAQNTLK
LPDLSPVENK	LAQENGWGVMVSHR	DVQREIADLGEALATAVIPQWQK
IISNASC[57.02146]TTNC[57.02146]LAPLAK	SPLPVAFEYVGWGPAK	ITPSYVAFTPEGERLIGDAAK
AANPGC[57.02146]SLEDFVR	MDVHITPGTHASEHAVNK	SQVFSTAADGQTQVEIK
TQGSSTSWFGSNQSKPEFTVDLK	EAIQC[57.02146]VDNNQSVLVSAHTSAGK	AAYPDLENPPLLVTPSQQAK
MTISQQEFGR	AGQSAAGAAPGGGVDTR	EETVVENATPDYAAGLVSTQK
LVGHQNLHQK	VSQPIEGHAASFAQFK	RQAFTPSSTMMEVFLQEK
STYEQVDLIGK	IEDLRSEC[57.02146]SSDFGGK	THIVSIPLRGC[57.02146]EVIPGLDSK
MLLESLK	IPRHELTEISNVDVETQSGK	QLGSGDGIPQVYYFGPC[57.02146]GK
NVLSLTNK	TSEVPYAGINIGPVHK	VAIVKPGVPMEIVLNK
RATVAPEDVSEVIFGHVLAAGC[57.02146]GQNPVR	LVEEIEQMNNLFQQK	AAAAAAAAAPAAAATAPTTAATTAATAAQ
APNISMPDVDLNLK	KVTMINAIPVASLDPIK	VWLDPNETNEIANANSR
TAVTTVPSMGIGLVK	VEYHAGGSTQNSIK	QDPELAYISSNFITGHGIGK
EIVVIHQDPEALK	QSFC[57.02146]AQEAPTASQGLLK	KFDEGRNNFEGEVTK
VTVLFAGQHISK	LYNTC[57.02146]AVFGPDGTLLAK	FIRELFESSTNNNK
NVLC[57.02146]SAC[57.02146]SGQGGK	IPQSHIQQIC[57.02146]ETILTSGENLARK	GRGVTFLFPIQAK
GLSFSEATASNLVK	FLPGYVGGIQEGAVTPAGVVNK	LC[57.02146]ENSDPTNVLSC[57.02146]HFSK
GQC[57.02146]DLELINVC[57.02146]NENSLFK	ITDLANLSAANHDAAIFPGGFGAAK	RAAVGQESPGGLEAGNAK
AFTALC[57.02146]YSADGHSILAGGMSK	GEIC[57.02146]HLLC[57.02146]KPEYAYGSAGSLPK	LYNTC[57.02146]AVFGPDGTLLAK
VISTMSVGIDHLALDEIK	GFDTSSSSSNSAASSSFK	RQVQSLTC[57.02146]EVDALK
MMDSLFLK	EAC[57.02146]TVLGEGGDSGGLIPGK	LDTFC[57.02146]GSPPYAAPELFQGK
EFGFQNNGFSVYINR	ARGLPVTC[57.02146]EVAPHHLFLSHDDLER	IEPHHTAVLGEGDSVQVENK
SAFAPFGK	ASSHSSQTQGGGSVTK	ITVTFNINNSIPPTFDGEEEPSQGQK
ILALLDALSTVHSQK	HTLDGAAC[57.02146]LLNSNK	VDVGGSEPASLSYLSFEGATK
EVYELLDSPGK	VVGQQDLMINNPLSQDEGSLWNK	TPIQAGGYGAFPVH
C[57.02146]FVC[57.02146]GEMGHLSR	EGPVASPPFMDLEQAVLPAVIPK	AADIDLYHC[57.02146]PNC[57.02146]EVLHGPSIMK
APIIAVTRNPQTAR	GAVHQLC[57.02146]QSLAGK	TGEAYVQFEEPEMANQALLK
GVVPLAGTDGETTTQGLDGLSER	KAEEIANEMIEAAK	HHLQPENPGPGGAAPSLEQNR
VSGPDLDLNLK	VGEC[57.02146]EASAMLPLEC[57.02146]QYLNK	EGSIWNHQPC[57.02146]FLK
ELPILQK	VIVVGNPANTNC[57.02146]LTASK	SSTATHPPGPAVQLNK
APVKPGIPYK	ARHEVLLISAEQDK	SATDADVVNSGWLVVGK
SNSNAVSAIPINK	GAEEMETVIPVDVMR	LGHPEALSAGTGSPQPPSFTYAQQR
LAASGEGGLQELSGHFENQK	VYRQTNLENLDQAFSVAER	YMNSLLIGELSPEQPSFEPTK
GDGPVQGIINFEQK	SMDHFDDIGPSVVMASPGMMQSGLSR	SAAPSTLDSSSTAPAQLGK
DVPDHAVLEMK	SLHQAIEGDTSGDFLK	AHTMTDDVTFWK
VSAGNENAC[57.02146]LTTK	RYAIC[57.02146]SALAASALPALVMSK	ATQALVLAPTRELAQQIQK
TIDPELLGK	DDPVTNLNNAFEVAEK	EIQDLEESFVPVAAPLGHPR
NFPLQFGR	VRPAELEQFESTIGFKLPNHR	QNADPQAVTMPATETK
RLQELEGQIADLK	TSDVSQATLASVAPVFTVTK	TTARDQDLEPGAPSMGAK
LLSSYLQK	FPSSGPVTPQPTALTFAK	VAPPNADLEQGFQEGVPNASVIMQVPER
EAESC[57.02146]DC[57.02146]LQGFQLTHSLGGGTGSGMGTLLLSK	TGPVTLHTQTAIHFAEQIAK	AMADPEVQQIMSDPAMR
IC[57.02146]SWSLDMLSHPQDSMELVHK	REDLVVAPAGITLK	FNEC[57.02146]GHVLYADIK
LLQGPMDISEK	TSEVVRLPYPLQMK	AGNQSMIALTTDLQATK
FDVINLAAEK	TIAQGNLSNTDVQAAK	GVSVSSSTTGLPDMTGSVYNK
VSDSISAQYPVVDHEFDAVVVGAGGAGLR	TAVDSGIPLLTNFQVTK	AFDRHC[57.02146]NMVLENVK
LYIGNLNESVTPADLEK	LAGDAC[57.02146]TC[57.02146]LYAVAPSK	GVNWAAFHPTMPLIVSGADDR
TAVC[57.02146]DIPPRGLK	NEYAAQLQNFNGEQHK	EDQFQLSLLAAMGNTQRK
FLDQSLGEQVVK	MDENQFVAVTSTNAAK	HGGTIPIVPTAEFQDR
C[57.02146]GYAGSNFPEHIFPALVGRPIIR	VDANEEVEALIVK	HGFDPQSPLC[57.02146]VHIMLSGTVTK
SQLQDTLIHLIK	YVQLPADEVDTQLLQDAAR	AGVPGVAAPGAPAAAPPAK
EELLLLK	TRTFNTSTGGLLLPSDTK	IIRDEQYTALSNMPK
EIEGEEIEIVLAKPPDK	FSGISGC[57.02146]SDGVSQEGSASSTK	TQHGVLSQQFVELINK
IVEQDTMPPK	DRVAILVDDMADTC[57.02146]GTIC[57.02146]HAADK	VLC[57.02146]FHGPLLYEAK
[truncated: 21,322 more rows]

## Sheet: PXD009861 No Mods
SpeCollate	Crux	MSFragger
VNPIQGLASK	ILNNGHAFNVEFDDSQDK	AAAAAAAK
SVPDEIILLR	QAQVATGGGPGAPPGSQPDYSAAWAEYYR	AAAAAAALQAK
SPIEFLENAYEK	NGTQVHGTITGVDVSMNTHLK	AAAEVAGQFVIK
FVPPALEK	GFGDGYNGYGGGPGGGNFGGSPGYGGGR	AAAPAPEEEMDEC[57.02]EQALAAEPK
VQSLQDEVAFLR	TPQGPPEIYSDTQFPSLQSTAK	AAAPYLLR
QVLPFLLR	QDENDDDDDWNPC[57.02]K	AAASLSQPEEEQK
ETMTLILK	IMDHVEESLC[57.02]SAATPK	AADETLC[57.02]QTK
IVEVLLMK	GPEDTAQLAHAVLAK	AADFIDQALAQK
AIPLALEGK	GNDISSGTVLSDYVGSGPPK	AAEAAINILK
LLILALER	FLQEHGSDSFLAEHK	AAEDLFVNIR
IVAEEFLK	APGMNTIDQGMAALK	AAEEFVNVYYTTMDK
YWYLGPLK	QATVGDINTERPGMLDFTGK	AAELFVETIAK
HVLVTLGEK	SC[57.02]SGVEFSTSGSSNTDTGK	AAFAELHNC[57.02]IIDK
LVSIPEEIGK	VPVVFVTNAGNILQHSK	AAFGISDSYVDGSSFDPQR
VSGHVITDIVEGK	VSHIDVITAEMAK	AAFTAFEEAQLPR
SMYEEEINETR	LFTAHNNMTNYATVWASK	AAGDTTVIENSDVSPETESSEK
VLDIIATINK	AHLLADMAHISGLVAAK	AAGFNVLR
FIIPQIVK	KGVNLPGAAVDLPAVSEK	AAHLC[57.02]AEAALR
APELLLGAK	HNELTGDNVGPLILK	AAIDWFDGK
FLAPYTTFSR	SPFVVQVGEAC[57.02]NPNAC[57.02]R	AALC[57.02]AVHVIR
APAVQDLLTR	DPDDHTVC[57.02]HLLFANQTEK	AALFVSNNSR
QVLGQMVIDEELLGDGHSYSPR	LISLTDENALSGNEELTVK	AALFVSNNSRR
GAEEWILTGSYDK	QGTAGSVINNPYVIMDK	AALHDPGFPSYC[57.02]QSLK
AADFIDQALAQK	ESNEEEQVWHFLGK	AALLSGPPGVGK
IPAMTIAK	LQATLDMQSGIIHAAEEK	AALPIAQYGNR
DTGQLYAALHHR	TYTSQSIHQAVIAEQLAK	AALSEEELERK
EIAGIVLDVGSK	INNAC[57.02]FEAVVVTNTIPQEDK	AALYFQR
QLVVVLC[57.02]ER	SFDSASQVPNPAAAAIPR	AAMDNSEIAGEK
LLQAFLER	NTC[57.02]EAVVLGTLHPR	AAMEALVVEVTK
TSYLTELIDR	EADGSETPEPFAAEAK	AANAIQQQTVVVPASSLANAK
SLPLPSSVNRPR	EEQHQLAVTAYLK	AANGLEADNSC[57.02]PNSK
SC[57.02]GSLLPELK	AAGDTTVIENSDVSPETESSEK	AANLEMFK
TAVDSLVAYSVK	HEC[57.02]QANGPEDLNR	AANVLVSESLMC[57.02]K
TVLVIAHR	DGSTTAGNSSQVSDGAAAILLAR	AAPDDPSGFAVLASC[57.02]AR
MPSLPSYK	QLC[57.02]DNAGFDATNILNK	AAPDILIATPGR
YIFSVVENLQR	LAGANPAVITC[57.02]DELLLGHEK	AAPPALVNGLELSEPR
LPAVVTADLR	HGSGPNIILTGDSSPGFSK	AAQAPDGASEPR
FEGFIQK	SSGSPYGGGYGSGGGSGGYGSR	AAQDFFSTC[57.02]R
LIAINANDPEASK	EVVHTVSLHEIDVINSR	AAQQQQPSASPR
LPDIPLR	QIWTLEQPPDEAGSAAVC[57.02]LR	AAREPNIDR
IMHDVIKK	AAAPAPEEEMDEC[57.02]EQALAAEPK	AASAFFTYVSLSQEGR
TILQHLSEAWR	IDGNLVVRPYTPISSDDDK	AASDIAMTELPPTHPIR
YLPELMAEK	EAVTFDQANPTQILGK	AASITSEVFNK
SNSLQEGAC[57.02]QK	AGNLTNAYVYEVGPGPGGITR	AASVVQPQPLVVVK
LLLDGAPLIAIHK	VQEQVHTLLSQDQAQAAR	AASYFGMK
HLVSPEALDLLDK	LDVTLGPVPEIGGSEAPAPQNK	AATLILEPAGR
TDTVLILC[57.02]R	EAAGEGPALYEDPPDQK	AAVEEDAYSR
GDVAEGDLIEHFSQFGTVEK	YSESLLC[57.02]SNLESATYSNR	AAVIIMAVEK
LADVPGEILKK	QPALSAAC[57.02]LGPEVTTQYGGQYR	AAVPGQPLALTAR
EVLSLLQEK	LGSSGLGSASSIQAAVR	AAVPYPPTVADLQR
NIPEDNADMAR	AHGGYSVFAGVGER	AAVSDLDK
SFPVNSDVGVLK	YTPVQQGPVGVNVTYGGDPIPK	AAVSQYEK
AILVDLEPGTMDSVR	GPGLASGQLYSYPAR	AAVTPGKK
LKPEVVEELTRK	QQSAQSQVSTTAENK	AAYFGVYDTAK
LKPLEVELR	DAVVQHSQLAAAVENLK	AAYIYIR
AILVVFANK	SDKTEEIAEEEETVFPK	AC[57.02]ADATLSQITNNIDPVGR
VLVATNVAAR	YGNSSASGIEILAIER	AC[57.02]DFLLSR
QC[57.02]EGITSPEGSK	AGDWQC[57.02]PNPGC[57.02]GNQNFAWR	AC[57.02]FGTFLPEEK
VVVEPPEGEEK	LEQELFSGGNTGINFEK	AC[57.02]FLGATVK
VPQVSTPTLVEVSR	FSVC[57.02]VLGDQQHC[57.02]DEAK	AC[57.02]GC[57.02]PLYWK
ELLGTYIK	QIANSQDGYVWQVTDMNR	AC[57.02]GNFGIPC[57.02]ELR
LTESINRDSEEPFSSVEIQAALSK	INQVFHGSC[57.02]ITEGNELTK	AC[57.02]GVSRPVIAC[57.02]SVTIK
VPVVFVTNAGNILQHSK	GIVDQSQQAYQEAFEISKK	AC[57.02]ILC[57.02]VHPR
TPVIVTLK	FTQDTQPHYIYSPR	AC[57.02]IPYLK
DAGQISGLNVLR	TPVFQSSQTSSVSSVNPSVTTIK	AC[57.02]ISIGNQNFEVK
ILEAVTLVQLK	LLNGPGDVETGTSITVPQK	AC[57.02]LISLGYDVENDR
AIIKPQYVDQIPK	KGVLETFSGTETNK	AC[57.02]LQDSYDNLQEIMK
EQAGGDATENFEDVGHSTDAR	AVHEDIVAVELLPK	AC[57.02]MTYFPR
LVPSVNGVR	GAGIGGLGITVEGPSESK	AC[57.02]QFLIK
QNLLDDLVTR	LVFDDFC[57.02]DSSNVSNK	AC[57.02]TILLR
SFITWLR	KPVAGALDVSFNK	AC[57.02]VPGC[57.02]PAAEPSPASFLR
EASSVSEELHK	VETDHIVAAVGLEPNVELAK	ADDADEFGYSR
SLVATGNLLDLEETAK	VPVATYTNSSQPFR	ADFSPFGNSQGPSR
QELQEVVEFLK	TPADC[57.02]PVIAIDSFR	ADIGVAMGIAGSDVSK
GGPGSTLSFVGK	TRPVVAAGAVGLAQR	ADLINNLGTIAK
QIPYTMMK	ALEESESSQLISPPLAQAIR	ADLSGSVLDC[57.02]ANLQGVK
QLGLVVC[57.02]R	HSSLAGC[57.02]QIINYR	ADSLLAVVK
QELLEALTK	YTFAAHMDGTYK	ADSVSSSNIK
GQVEVFALR	ADTTTGSAAGPPLSEDDK	ADSYYEYLLK
VLGLGLGC[57.02]LR	LVNLADC[57.02]LC[57.02]NEDLESR	ADTGLETSTR
SILLATDVASR	GPGTSAEFSEFPLVNVNDNR	ADTTTGSAAGPPLSEDDK
DFPAVDSVLVK	NTNAGAPPGTAYQSPLPLSR	ADVIADIQTIPIQTK
QLQAAEEAVEK	ATDC[57.02]VGHDVVTLLR	ADVILSDMAPNATGFR
GGVADALLYR	VIPATDLSEQISTAGTEASGTGNMK	ADVTRLPATIAR
QGQELSAAR	VSSPLPSPSAMTDAANSQAAAK	ADVYRDILAC[57.02]GR
STFVLDEFKR	AGMSSNQSISSPVLDAVPR	AEAYVLAC[57.02]TDQQYLVPK
AASDIAMTELPPTHPIR	VELSEQQLQLWPSDVDK	AEDALSEMK
DFLSGIQK	GHYNNVSC[57.02]AVFHPR	AEDAVEAIR
TLYLQSVTSIEER	FQSDSSSYPTVDSNSLLGQSR	AEDLRTEC[57.02]ATC[57.02]K
VQVALGNISSK	SHSAHFFEFLTK	AEDSGEYHC[57.02]VYHFVSAPK
ITLVSAAPGK	HQASSSVFSWQQEK	AEDYEVVK
GVNLPGAAVDLPAVSEK	NSNVDSSYLESLYQSC[57.02]PR	AEENTDQASPQEDYAGFER
FSC[57.02]PPNFTAKPPASESPR	DMGAQYAAASPAWAAAQQR	AEFEEQNVRK
NNEPYDYK	AC[57.02]ADATLSQITNNIDPVGR	AEFGLLQR
AIPLAIFQAEPTVRK	QWC[57.02]NC[57.02]AFLESSAK	AEGPGLSK
QLDDLKVELSQLR	EDGGGC[57.02]YDIPNWSALK	AEGSSTASSGSQLAEGK
LESALTELEQLRK	FPEFC[57.02]SSPSPPVEVK	AEIIADK
DDIPVFLR	HAVVNLINYQDDAELATR	AELAPPAPPLPPLPPER
SISLYYTGEK	KVEEAEPEEFVVEK	AELTSSAPAC[57.02]YALAISPDAK
AIQLSGAEQLEALK	HVQELAEQLYK	AELTSSAPAC[57.02]YALAISPDSK
YALSVGYR	HALIIYDDLSK	AEPFFIR
AFDFLSEETEASLASRR	TELPVTENVQTIPPPYVVR	AEPIWELPTR
ALIAAQYSGAQVR	EHFQHVAAPYIAK	AEPSEVDMNSPK
TTPLLSFLK	SASLDNGGC[57.02]ALTTFSVLEGEK	AEQIVPLSAASFER
VQEQVHTLLSQDQAQAAR	YPDENGFDAFLK	AESEVANLR
SMIAAAGYQHIR	EHGLNPDVVQNIQDIC[57.02]NSK	AETEEGPDVLR
FNC[57.02]DQQAEQK	DC[57.02]GATWVVLGHSER	AETPTESVSEPEVATK
AQTEGINISEEALNHLGEIGTK	YYRPTEVDFLQGDC[57.02]TK	AETSDVANAVLDGADC[57.02]IMLSGETAK
QTIAHQQQQLTNLQMAAQR	YEPVAEIGVGAYGTVYK	AEVMADTAVALASGNVK
YVASAVFGVIGSQK	TPVEEVPAAIAPFQGR	AFATGYGLK
DAELLC[57.02]WDLR	HLEINPDHPIVETLR	AFC[57.02]DQQLLTVAK
NDVIPFVR	IHFPLATYAPVISAEK	AFC[57.02]GIYSK
QLAPIWDK	NPYYGGESSSITPLEELYK	AFDMINR
YFDFLSSYSAVNQGHC[57.02]HPK	VNQSALEAVTPSPSFQQR	AFDMISQR
HLEINPDHPIVETLR	VAYIPDEMAAQQNPLQQPR	AFDRHC[57.02]NMVLENVK
C[57.02]DENILWLDYK	SNASLTNNQNLIQSLK	AFEDEMK
C[57.02]GPLIDLC[57.02]R	DC[57.02]DLQEDAC[57.02]YNC[57.02]GR	AFEEDQVAGR
FAFQAEVNR	GMDQGLLGMC[57.02]PGER	AFELMHSGK
LGHFTTVR	TLSPGDSFSTFDTPYC[57.02]R	AFELSYLEK
QATYGYYLGNPAEFHDSSDHHTFKK	C[57.02]NVC[57.02]VHQAC[57.02]YGILK	AFEQYLNLEDGR
SMSAPGNLLVK	TVAGGAWTYNTTSAVTVK	AFETPEEK
YATALYSAASK	QVGVNPTSIDSVVIGK	AFFAGSQR
C[57.02]GVLGALR	LASAFTEEQAVLYNQR	AFGLVGK
NINLIVQK	IQDHQVVINC[57.02]AIPK	AFHAALR
LSLDELHRK	TVDFTQDSNYLLTGGQDK	AFIPGGPSPGSR
GFGFVDFNSEEDAK	DVESC[57.02]HDMAALNILK	AFITNIPFDVK
C[57.02]SESIPK	TLSHPQQMALLDQTK	AFLASPEYVNLPINGNGKQ
QEQVTAAVAHAVEQQMQK	AHTMTDDVTFWK	AFLGELK
STEEGEVAALR	NHDQHLLLLC[57.02]DTC[57.02]K	AFLLDPDR
IGGIGTVPVGR	SIQETLGESGSLLPNK	AFLLQALR
DTHKPGEMPYVC[57.02]QVC[57.02]QFR	VGEGPGVC[57.02]WLAPEQTAGK	AFLPLLK
NVMLLPVGSADDGAHSQNEK	IFSGSSHQDLSQK	AFLYEPTTQASGR
SMFIAC[57.02]AGKK	KFYPLEIDYGQDEEAVK	AFNC[57.02]GSNLLK
TEEFEVTK	NHEAGTSGC[57.02]GIDAK	AFPAAPC[57.02]C[57.02]VDVSDRLR
GNDISSGTVLSDYVGSGPPK	EINDC[57.02]IGGTVLNISK	AFPGIISEDFSEK
NTSFAYPAIR	APAEVQITAEQLLR	AFPGPLAK
SGERPVTAGEEDEQVPDSIDAR	HATALEELSEQLEQAK	AFPNPYADYNK
SEQFEELQSILK	VVAPTISSPVC[57.02]QEQLVEAGR	AFQAWQK
EEVQLTSK	NYLHYSLYDQAEK	AFQHAFSTNDC[57.02]SR
VLLMELEEAR	IQHAVQLATEPLEK	AFQPLVK
DYLHYIR	ILATPPQEDAPSVDIANIR	AFQYADGLEQLR
EYIQLVEQLR	QGQETAVAPSLVAPALNKPK	AFSGYLGTDQSK
FPLTTESAMK	AVGTPGGGGGGAVPGISAMSR	AFSQFGK
C[57.02]DNIFITGPTGSVK	GC[57.02]ITIIGGGDTATC[57.02]C[57.02]AK	AFSQSTSLC[57.02]IHQR
SVSPQNSDSSGFADVNGWHLR	SDSFENPVLQQHFR	AFSRFPSFLK
FTQDTQPHYIYSPR	VQDTSNTGLGEDIIHQLSK	AFTAAGYGNYSPR
LGADLLSEAVQK	TIGGGDDSFNTFFSETGAGK	AFTC[57.02]DDLFR
LWPSGDR	VC[57.02]LC[57.02]QGSAGSGAIGPVEAAIR	AFTGREFDELNPSAQR
C[57.02]NVSFLLSEDGSGK	ESTEFLQQNPVTEYMK	AFTIQGAPSDSGPLR
ATGQRPHHFLR	C[57.02]QNEQLQTAVTQQVSQIQQHK	AFTMDC[57.02]ITLEGDQVSHR
KIEEAMDGSETPQLFTVLPEK	QSVLC[57.02]GSQNIVLNGK	AFTTTLNLLPYHK
AVELMDRTEMPC[57.02]QALVR	GMDASLSHQSLVALSEK	AFTYSTSHAVSVK
TFAYTNHTVLPEALER	INGEAQPWLSTSTEGLK	AFVDFLSDEIKEER
EEAQAEIEQYR	QFYINVEREEWK	AFVENYPQFK
VYMHLPQTDNK	NLTALGLNLVASGGTAK	AGAAPVAPEK
AIEMLGGELGSK	INNNC[57.02]IFNVNEPATTK	AGAGSATLSMAYAGAR
VFIPHGLIMDR	EQTADGVAVIPVLQR	AGAPWHLR
GAGIGGLGITVEGPSESK	LHDNLIISDLENTVK	AGDWQC[57.02]PNPGC[57.02]GNQNFAWR
SGHIQTLLR	SLTTSQYLMHEVAK	AGEAPTENPAPPTQQSSAE
SLDLVTMK	NYAAALETFTEGQK	AGEFFLK
LNQLKPGLQYK	NPYYGGESASITPLEDLYK	AGFAGDDAPR
YKPLDLRPK	KVESLQEEIAFLK	AGFGAEAEK
LQEVLNDYYK	TMQGEGPQLLLSEAVSR	AGFLAFTQLPK
TLTHEIGHIFGLR	NVGSAGVTVVIVR	AGFSGGMVVDYPNSAK
VVVVQAISALC[57.02]QK	LGYILTC[57.02]PSNLGTGLR	AGGFLMK
VLEFNC[57.02]R	TPSSDVLVFDYTK	AGGFLMKK
C[57.02]GAALAGHQLIR	GITINAAHVEYSTAAR	AGGPEGPPWLPR
C[57.02]LIDLGK	LPPNTNDEVDEDPTGNK	AGGVGLNLSAASR
SPIALPVK	GTNVC[57.02]AVANGGC[57.02]QQLC[57.02]LYR	AGHQFGVTWR
NTLENMLVR	QGC[57.02]DC[57.02]EC[57.02]LGGGR	AGIFQSVK
TALALEVGDIVK	LIASYC[57.02]NVGDIEGASK	AGIIC[57.02]QLNAR
EDLTEIR	GTEDITSPHGIPLDLLDR	AGIVTSLQAR
ETTYYDVLGVKPNATQEELK	NYILDQTNVYGSAQR	AGKPYQLQIYPNER
NLPLPPPPPPR	AMGAAQVVVTDLSATR	AGLLLGK
EVVHTVSLHEIDVINSR	STHGLAILGPENPK	AGLLQPPVR
NNSFVNEIISR	HGLEAISIMDSR	AGLQFPVGR
DSNNLC[57.02]LHFNPR	IQEIIEQLDVTTSEYEK	AGLSQSLFER
NYPDPVSIIQK	GFGFVDFNSEEDAK	AGLYGLPR
NVPPGLDEYNPFSDSR	TSSAETPTIPLGSAVEAIK	AGMSSNQSISSPVLDAVPR
VGAPLIC[57.02]C[57.02]EIK	VVTYGMANLLTGPK	AGNALTPELAPVQIK
LLQALAQYQNHLQEQPR	GSGDVC[57.02]GVLALAPGTNAGDGAR	AGNGQWASVIR
QTQTFTTYSDNQPGVLIQVYEGER	ELYGSILQENPQVVYK	AGNLTNAYVYEVGPGPGGITR
AAMEALVVEVTK	LGFATSSDVIEMK	AGPGSLELC[57.02]GLPSQK
LSVLIHNSDEHK	YLYHGNTNPELAFESAK	AGPNASIISLK
NLPFSVENK	VGEQAQVVIIDMNDPSNPIR	AGPSGATAGASGR
LLIEMEQR	DGLLENQTPEFFQDVC[57.02]KPK	AGQSVIGLQMGTNK
NPPSDAVQR	TLAEHQQLIPLVEK	AGSISTLDSLDFAR
NNQITNNQR	SGDGANAGGLVAAIAPK	AGSTSWTGFQTK
NIYVLQELDNPGAK	IVIGYQSHADTATK	AGTEPSDAIR
SFLDVLSIKR	VLLGFSSDESDVEASPR	AGVFPSNYVR
HQDVPSQDDSKPTQR	QWNNC[57.02]AFLESSAK	AGVIGLTQTAAR
SLLSLPEK	VAPAPAAADAEVEQTDAESK	AGVLLLLR
LGQALTEVYAK	VC[57.02]EDLDTSVNLAWTSGTNC[57.02]TR	AGVQSGTNALLVVK
EEPIPC[57.02]TAHWHFGQ	SHLLNC[57.02]C[57.02]PHDVLSGTR	AGVSISVVHGNLSEEAAK
FVDNMYK	SSILLDVKPWDDETDMAK	AGVSVKPFQVK
IANAIMK	HTLDGAAC[57.02]LLNSNK	AGYPQYVSEILEK
ESWEMNSEEK	FQFPSHVTDVSEEAK	AHGFTFTR
ELLTEFGYK	GYGFVDFDSPAAAQK	AHGGYSVFAGVGER
IQALPTVPVTEEHVGSGLEC[57.02]PVC[57.02]K	HYLFYDGESVSGK	AHGPGLEGGLVGKPAEFTIDTK
ESAGNSQWHLLQR	SPYQEFTDHLVK	AHLILFK
EAFQLFDR	RVMIPVPAGVEDGQTVR	AHLLADMAHISGLVAAK
FGAPPHAGGGIGLER	EAAGAGAGPGGDVGAPEADGC[57.02]K	AHPPVTSAPLSPPQPNDLYK
LETHMTPEMFR	GPQEVAVYVQELQK	AHSGAQGLLAAQK
EDQQTVLKPQFYEIK	KYNINPVSMDIC[57.02]K	AHSIQIMK
AGYPQYVSEILEK	TGNFISTSTSLPR	AHSSMVGVNLPQK
VQVEEDRVQR	C[57.02]PNPTC[57.02]ENMNFSWR	AHTLILQPPSEK
NC[57.02]YQDDINR	SHLLDC[57.02]C[57.02]PHDILAGTR	AHTMTDDVTFWK
EISEGDEVEVYSR	C[57.02]YGFVTMSTAEEATK	AHVTGPVEDNEK
QEILEQVLNR	LYQEVEIASVDAFQGR	AHWTPFEGQK
HLLQAPVDDAQEILHSR	VQAQVIQETIVPK	AIADTGANVVVTGGK
YSSSQPEPR	LLAGC[57.02]EGGC[57.02]C[57.02]C[57.02]WDVR	AIADYLR
IGGIFAFK	SPDEVTLTSIVPTR	AIAELIR
C[57.02]QNEQLQTAVTQQVSQIQQHK	ALVDHENVISC[57.02]PHLGASTK	AIALSLAESNR
AC[57.02]ADAGLLDESFLRR	DGAGNSFDLSSLSR	AIAMSLGQDIPMDQR
EALLLLEDIKK	GLTVDSILQTDDATLGK	AIANEC[57.02]QANFISIK
IHFVPGWDC[57.02]HGLPIEIK	GAVSSHEAVVDLSGFC[57.02]K	AIC[57.02]MYC[57.02]VK
YLHPPPHLK	NVMLLPVGSADDGAHSQNEK	AIDC[57.02]PYWSGAPGGPC[57.02]R
DTSVEDALER	GTGFGTGSTASGWDVEQALTK	AIDDSSASISLAQLTK
FVNVVPTFGK	TVNELQNLTAAEVVVPR	AIDLFTDAIK
FGISSVPTK	QQVAFYGQTLGQAQAHSQEQ	AIDMFNK
LLAFLEGK	YPIEHGIITNWDDMEK	AIDTSGMEEQEK
TC[57.02]LHAILNILEK	YLLSQSSPAPLTAAEEELR	AIEAAPQEPEQK
ILFLDPSGK	AFTMDC[57.02]ITLEGDQVSHR	AIEFLSAFK
YGSDIVPFSK	EGPAVVGQFIQDVK	AIEMLGGELGSK
LLAGAVK	DINESDEVEVYSR	AIETAYAMVK
SPLQSVVVR	EITDIAAAAESLQPK	AIETFSGKVELQGK
ILIWSGR	KQELEVLTANIQDLK	AIETQC[57.02]YVVAAAQC[57.02]GR
EQTADGVAVIPVLQR	GAYSVGPLHSDLEYTVTSQK	AIFLADGK
ALELTGLK	C[57.02]PGPLAVANGVVK	AIFLFVDK
VLPVLHLK	VLSTVHTHSSVK	AIHEVFEVR
FFADDTQAALTK	SPIEFLENAYEK	AIIDQFGQR
NTGIIC[57.02]TIGPASR	IDQVNQLLELDHQK	AIIFC[57.02]ETKK
QATYGYYLGNPAEFHDSSDHHTFK	SESYIGGNC[57.02]YILSGSR	AIIKPQYVDQIPK
QGQETAVAPSLVAPALNKPK	VSETQMC[57.02]ESNSSK	AIILAAAPGEK
ALEALVAK	VAGALAEAGVGLEEIAK	AIITIC[57.02]R
FC[57.02]LGLLSNVNR	C[57.02]PVAYHANDFC[57.02]LAAGSK	AILGSYDSELTPAEYSPQLTR
DSLVLLGR	IREIADGLC[57.02]LEVEGK	AILPYTK
C[57.02]IPALDSLTPANEDQK	TSLEGYPAGGSLPYSIQTAEK	AILTAAIVDADR
QLSSVQEDR	SLLGSTAIEAPSSTC[57.02]VAR	AILVDLEPGTMDSVR
VTAVVTLR	NPAVLSAASFDGR	AILVVFANK
YVELFLNSTAGASGGAYEHR	LGDVYVNDAFGTAHR	AINQQTGAFVEISR
IKYPENFFLLR	VLGGNQTLTVNVEGTK	AINTLNGLR
ESTLHLVLR	LHGTAQQLLQDSK	AIPLAIFQAEPTVRK
LSSTWEGIQAGK	SMLQATAEANNLAAAASAK	AIPLALEGK
VVNVANVGAVPSGQDNIHR	NC[57.02]ASPSSAGQLILPEC[57.02]MK	AIQDGTIVLMGTYDDGATK
LNC[57.02]FLEQDLK	HSNVVILTTSNITEK	AIQETVEK
HGLEAISIMDSR	VPQVSTPTLVEVSR	AIQLSGAEQLEALK
LAGANPAVITC[57.02]DELLLGHEK	NGSLTNHFSFEK	AISFVGSNK
LGSIAIQGAIEK	LDLDLTADSQPPVFK	AISSDMYFGR
GARPGPGLLDNAIDSGSSAAQLPQK	IFGTDSQYNAYNEK	AITGFDDPFSGK
LGFVSGLINQGK	ETLVYLTHLDYVDTER	AIVAIENPADVSVISSR
ITSGPFEPDLYK	TLHSDDEGTVLDDSR	AIVFSGC[57.02]GR
ALQAEIAALRR	LHYGDLTDSTC[57.02]LVK	AIVLYQK
AALC[57.02]AVHVIR	LHDETLTYLNQGQSYEIR	AIYADLNQNDFAISK
QILSLNQR	VDGNDVFAVYNATK	AKAEVDELR
IVQLGGSNAQR	REDLVVAPAGITLK	AKEEEGVPDEEGWVK
VVVVTGANTGIGK	YNFHGTAEQDLPFC[57.02]K	AKLDHVQFAEFK
DYDDMSPR	QFVTPADVVSGNPK	AKWDAWNELK
ILFRPVASQLPR	VFSDEVQQQAQLSTIR	AKYPIVGYTAR
TDPSTLTEEEVSK	LAGDAC[57.02]TC[57.02]LYAVAPSK	ALAAAGYDVEK
QILSAPLPR	GAPVGGHILSYLLEK	ALAAGGVGSIVR
LFLTMEINPK	NYGSYSTQASAAAATAELLK	ALAAHPWK
ANIPIMDTGENPEVPFPR	VAALTGLPFVTAPNK	ALAC[57.02]IPVQELK
SAEFLLHMLK	SITILSTPEGTSAAC[57.02]K	ALAEGVLLR
SYSFPTRPIPR	LHNQQALSSSIEEGLR	ALAGQLPAVGR
YLYHGNTNPELAFESAK	GALVVVNDLGGDFK	ALAIEEFC[57.02]K
GNTSGSHIVNHLVR	LVNLQHLDLLNNK	ALALRPR
AEIIADK	TFDEC[57.02]VAEGGSDC[57.02]APEK	ALASNTSFFSGC[57.02]SPIEEEAH
FQIVNNSVR	AIETQC[57.02]YVVAAAQC[57.02]GR	ALASQLQDSLK
VLC[57.02]AVSGPR	ISNQVDLSNVC[57.02]AQYR	ALC[57.02]DVGTAISC[57.02]SR
VVSEDFLQDVSASTK	GFGYGQGAGALVHAQ	ALC[57.02]LVDVK
VNLEVIKPWITK	QTQVSVLPEGGETPLFK	ALC[57.02]MVC[57.02]GAEIR
YIELFLNSC[57.02]PK	AYVAVDGIPQGVLER	ALDVNVALRK
VDGEIILHLYDK	NGQSLGDLDGIPIAVK	ALEALVAK
VYLFTIK	AVMHFLVNHVK	ALEC[57.02]FC[57.02]QAASEVGK
EVSALHPLPAQPHLK	LSSLNSQELTLSNATK	ALEDAFLAIDAK
LLDWASSPPHLQFNK	VYWETGAQITSPHDK	ALEEDLNQK
KQILHGDPLPLTR	GPEGQSQAPASTSASTR	ALEEGDGSVSGSSPR
LFWTGDPHLIK	NVMVVSC[57.02]VYPSSEK	ALEELREFC[57.02]NSPDC[57.02]SAWK
LSDAFLGELAEK	DVVVQHVHFDGLGR	ALEESESSQLISPPLAQAIR
IAPSHTMIPPATYSVALLAPK	YAIAVNDLGTEYVHR	ALEIIPR
SC[57.02]QTDDTWR	SSTAAQYLQIC[57.02]DGINTNK	ALELENDRLLLK
NNEALDDLK	C[57.02]LC[57.02]QIEPC[57.02]SAISGYGK	ALELTGLK
VLQIGSAK	LAQQQAALLMQQEER	ALENVLSGK
ELTLLGKPK	SQGQDVTSSVYFMK	ALEQLLENNTTR
NIC[57.02]SLATIQK	IINEPTAAAIAYGLDK	ALFLIPR
YGEDGLAGESVEFQNLATLKPSNK	LGEMIETAYGENFAC[57.02]SK	ALFLLSK
VFDGIPPPYDK	VPSENVLGEVGSGFK	ALFNHIDK
DIDILIVR	LQAEAQELLGYQVDPR	ALFSSLLR
GLFIIDGK	DQSAVVVQGLPEGVAFK	ALGHPAMLSK
HWILPQDYDHAQAEAR	DSSQILSASFDQTIR	ALGPEQLLR
IIPVLLEHGLER	TGVELGKPTHFTVNAK	ALGQAASDNSGPEDAK
GTEDITSPHGIPLDLLDR	LQAVEVVITHLAPGTK	ALGVAVGGGVDGSRDELFR
SDPIMLLK	YINENLIVNTDELGR	ALHQLYYDPNIENK
LENNENKPVTNSR	RVNQAIWLLC[57.02]TGAR	ALHQYTLEPSEKPFDMK
GPAVGIDLGTTYSC[57.02]VGVFQHGK	LC[57.02]GPC[57.02]SVQAVVLNDK	ALHSFGIRDGDK
ELGQGSFGMVYEGVAK	AGQSVIGLQMGTNK	ALIAAQYSGAQVR
ESAPGLIIATGSVGK	YGETANEC[57.02]GEAFFFYGK	ALIEGQFMAK
LIVAYVDDLDR	AAFAELHNC[57.02]IIDK	ALIQYFSPYVSADMHR
VIQVAAGSSNLK	LIQGDQILSVNGEDMR	ALLANALTSALR
VSILLFK	SGNLDPAELAIVAAAQK	ALLFIPR
NYILDQTNVYGSAQR	SGPVMGGGLPPPPIK	ALLIFLEK
FLSQLLER	FEVNNTILHPEIVEC[57.02]R	ALLLVPASVNC[57.02]LR
YEYGIFNQK	GMDSC[57.02]SLEIANWR	ALLNVVDNAR
VSPQDANPLMANGTLTR	SSVC[57.02]LATALNPIEQDQK	ALLPLELQDDGSDSRK
ALAEGVLLR	C[57.02]NVSFLLSEDGSGK	ALLSAPWYLNR
IHPVSTMVK	GLQLGQTSTATIQPSQQAQIVTR	ALLVTASQC[57.02]QQPAENK
LVVLPFRR	DSLVQSC[57.02]PGSLSLC[57.02]AGVK	ALMASMAR
SADTLWGIQK	QEQVTAAVAHAVEQQMQK	ALNGFVK
QLEDWLHSK	TPVQAAAVSIVEKPVTR	ALNTLSSPGQSSFSHGTR
ELEEIVQPIISK	ALWADSGIQNAYDR	ALPESLGQHALR
LISLTDENALSGNEELTVK	FSC[57.02]EPAGGLTSLTEPPK	ALPGQLKPFETLLSQNQGGK
YTTPEDATPEPGEDPR	LHVTALDYLAPYAK	ALPLELQR
EIQLLQMANEK	DANIALLELSSSK	ALQAEIAALRR
TIWDGEETVYC[57.02]FK	SSIDSEPALVLGPLK	ALQDLGLR
FHPIQGHRVEVK	VNQIGSVTEAIQAC[57.02]K	ALQGISGLK
VLAINILGR	DINAYNC[57.02]EEPTEK	ALQGLVWLK
GLVQALGLSNFNSR	EGIDPTPYYWYTDQR	ALQLLQMYYEGR
EADGSETPEPFAAEAK	LAQAAQSSVATITR	ALQQEQEIEQR
QVTC[57.02]VAWVR	AHSSMVGVNLPQK	ALQQFLYVQMAK
GLSNLFLSC[57.02]PIPK	ILLSSSGC[57.02]SADIDSGK	ALQSLAC[57.02]GKPTQR
LAEALYIADR	NPDGSLSQAAMMQSALAK	ALSAFLTC[57.02]GNWK
VC[57.02]LTDVTIMER	ASVPTIQDQASAMQLSQC[57.02]AK	ALSNSVSNMGLSESSSLGSAK
AHLLADMAHISGLVAAK	ATQMPEGGQGAPPMYQLYK	ALSVGLVK
NLEIELLK	GDGPVQGIINFEQK	ALSYLYEK
EGDFNNLTAAAFHK	HFEATDILVSK	ALTDYITR
ESQQSNFGTGEQK	VVSEDFLQDVSASTK	ALTNLIDQQQQK
ILNNGHAFNVEFDDSQDK	QC[57.02]SDLLSQAQYHVAR	ALTSVVNYREPK
HFC[57.02]PNVPIILVGNKK	TLQQMEEVVGSVQGK	ALVDC[57.02]EWALK
AASPQDLAGGYTSSLAC[57.02]HR	ATQFTGATGAIMTTETTK	ALVDHENVISC[57.02]PHLGASTK
SLTEYLQNVEQK	YVASAVFGVIGSQK	ALVEFTNSPDC[57.02]LSK
TPQGAVPAYLLDR	GTAVVDLSGNGDPSSIC[57.02]TVMR	ALVIAQNNIEMAK
TKPIWTRNPDDITNEEYGEFYK	QSAGPNSPTGGGGGGGSGGTR	ALVNC[57.02]QYSSATFSTGER
AC[57.02]ADATLSQITNNIDPVGR	ELEPITTSQALQIAGR	ALVNHSGLSAPVPR
LFSFYDYASK	THNTLYAPEMLAK	ALVQLPR
ILLLGLDNAGK	HGGTIPIVPTAEFQDR	ALVQNDTLLQVK
AQSDIEHLFQHNR	VTDSTGQQVVGELLK	ALVTLSSGDMRR
DTPDATFLLR	TLQLDEDVLC[57.02]VSYSPNQK	ALWADSGIQNAYDR
KIGEEEIQKPEEK	NMHATVIPEPATGFY	ALYEHLTAK
GQVLNIQMR	C[57.02]VIFEIPGAPDDEAVR	ALYTFEPR
C[57.02]LPSNEDKEEFPLC[57.02]ALAR	KVQSLQDEVAFLR	AMGAAQVVVTDLSATR
GLEISGTFTHR	TQAPSYLQQNGVQNYMK	AMGMEDILR
SELFSGLPQK	AC[57.02]LQDSYDNLQEIMK	AMGQGLPDEEQEK
LEDFFAR	ALHQLYYDPNIENK	AMLDSGIYPPGSPGK
ELVLYEIPTKPGEKK	APGAIGPYSQAVLVDR	AMLENEK
ESAFQSEPR	LPLC[57.02]SLPGEPGNGPDQQLQR	AMLNNVVRPR
SVSAFAPIC[57.02]NPVLC[57.02]PWGKK	C[57.02]C[57.02]SGAIIVLTK	AMLNSNDVSEYLK
TPQKEESDVPQWSSQFLQK	TPYTDVNIVTIR	AMLPPNSFQGK
GLVMVKPGSIKPHQK	TVLQIDDNVTSAVEGINR	AMLSTGFK
VLIEGSINSVR	GDVAEGDLIEHFSQFGTVEK	AMLTLNNC[57.02]R
SIQTPQSHGTLTAELWDNK	GPSGTDTVSGQSNSGNNGNNGK	AMTGVEQWPYR
IAILTC[57.02]PFEPPKPK	VVYENGVFMC[57.02]AEGTGK	AMTILLEEAK
TETTVTRHEADSSPR	AIANEC[57.02]QANFISIK	AMVFAPR
KKEEEATEWQHK	IWTHPGWSPLK	AMVLDLR
IPTNYLR	LWSVDHGEQSVVTAP	AMVLELK
FAQPGSFEYEYAMR	DLLTNYQTGVLENSPK	AMYPDYFAK
AHGPGLEGGLVGKPAEFTIDTK	AQLDAAVTFGPSQVAR	ANAHFILK
VTVPLVRR	ELAGGLEDGEPQQK	ANEVISK
IVQPMIDQSNR	LVQSVHQSLAALSK	ANFMAIR
IVLTNPVC[57.02]TEVGEK	C[57.02]ANVNNSSTTSQR	ANGC[57.02]VANGEVR
DLSTVEALQNLK	TC[57.02]GFDFTGAVEDISK	ANIPIMDTGENPEVPFPR
YILVTGGVISGIGK	IQMSSMESQNSLLR	ANSATTATPSVLTIQSSATPVK
LGGSQEDQIK	SPAAVTEPETNK	ANSSATETINK
LYPPSAEYPDLRK	ILIVGGGVAGLASAGAAK	ANYAVDAYFR
EGGAGAVDEDDFIK	STVQVC[57.02]NSILC[57.02]PK	APAEVQITAEQLLR
NHEAGTSGC[57.02]GIDAK	VPADTEVVC[57.02]APPTAYIDFAR	APAVQDLLTR
VVFAVSDLEEGTYQK	GLEVTAYSPLGSSDR	APAVQGADNQR
LDFSGIEPDIKPFEEK	TLDELGIHLTKEELK	APDLFPTDFK
IIETLTQQLQAK	ALIAAQYSGAQVR	APEILLGC[57.02]K
SC[57.02]ENLAPFNTALK	AC[57.02]GNFGIPC[57.02]ELR	APELLLGAK
TLADIIC[57.02]EYPDIHQSSR	FSVGGMTDVAEIK	APGAIGPYSQAVLVDR
IYISLLK	APPGPAGLSGGESLLVK	APGMNTIDQGMAALK
IEPEPFENC[57.02]LLRPGSPAR	DHADVSNQLYAC[57.02]YAIGK	APGSAGHYELPWVEK
LLKPGGMMLLR	QLEMLTDPSVSQQINPR	APIIAVTR
SFEQISANITK	VVLASQPDLEC[57.02]GFSR	APIIAVTRNPQTAR
ALEIIPR	AIVAIENPADVSVISSR	APLDASDSGR
SSTVGLVTLNDMK	IVLTNPVC[57.02]TEVGEK	APLDIPVPDPVK
YAAPEQNNDPQQSK	NVPQEESLEDSDVDADFK	APLKDEQEMR
ELIDYLR	SMAAAAASLGGPR	APLNIPGTPVLEDFPQNDDEK
QFLFRPWDVTK	C[57.02]HAC[57.02]LNQALC[57.02]PAAQGL	APNYSC[57.02]VMTGSWDK
LEQELFSGGNTGINFEK	SGAVC[57.02]LWSPEDGLR	APPGPAGLSGGESLLVK
FRSETITEEELVGLMNK	AIYADLNQNDFAISK	APQDVEMK
ETIFSISK	VALVYGQMNEPPGAR	APQVDVDK
LLQAQIQR	SPSLGSDLTFATR	APSGTSLEVPIPEGLNGQK
LIYQTLSWK	LVAQLDTEGVGSLGPGYEGR	APSHSESALNNDSK
YISQC[57.02]IDEIKQELK	QSVFSAPSLSAGASAAEPLDR	APSLFSSR
IPVIIER	APSHSESALNNDSK	APSTPLLTVR
EAAGEGPALYEDPPDQK	FSGWYDADLSPAGHEEAK	APSYLEISSMR
HNELTGDNVGPLILK	ATC[57.02]IGNNSAAAVSMLK	APTNVTC[57.02]ILK
QLC[57.02]DNAGFDATNILNK	AQQMTGAAVQTYLLEK	APVLAAPPVTVK
TSSAETPTIPLGSAVEAIK	IAALNALAAC[57.02]NYLPQSR	APVLFNK
LFLSFSGSDVQNK	LLGHEVEDVIIK	APVLNLNQGMDNGR
DC[57.02]GATWVVLGHSER	TFDAQIVIIEHK	APVSYPNTLPESFTK
LFSIVRPR	QEIFQEQLAAVPEFR	APVTVTSLPAGVR
GIPHLVTHDAR	YATALYSAASK	APYPYFSSR
ATVQSVLLDSAGK	AGAGSATLSMAYAGAR	AQAALAVNISAAR
YGLVGLEPTK	SLVATGNLLDLEETAK	AQAIFLGNK
VITMFVQR	GVNLPGAAVDLPAVSEK	AQALEELTGFR
NFSEVFQK	SQVFSTAADGQTQVEIK	AQAVHPGYGFLSENK
FTMELAK	VNQAIWLLC[57.02]TGAR	AQAVTQPVPLANKPVPAQSTFPSK
ETSGFVDK	NIGWGTDQGIGGFGEEPGIK	AQDGSHPLSLQDLIEK
AC[57.02]FGTFLPEEK	TSAALSTVGSAISR	AQDLSNLENTVAALK
TPEITVSIIK	TNEQMHQLVAAYK	AQENYEGSEEVSPPQTK
VVVQVLAEEPEAVLK	GLGHQVATDALVAMEK	AQGETEVLK
QGAPTSFLPPEASQLKPDR	QC[57.02]LPSLDLSC[57.02]K	AQLDAAVTFGPSQVAR
APLDIPVPDPVK	DPQQPAQQQQPAQQPK	AQMVQEDLEK
ALEENRLIPTELRR	TTTVNIGSISTADGSALVK	AQNAESSLQQK
GGAPFQFGGQR	ANSATTATPSVLTIQSSATPVK	AQPGPEVR
LGGSPFGPAGTGK	SNIHSSVMASPGGLSAVR	AQQAC[57.02]IEAK
QALEDLEK	VNQIGSVTESIQAC[57.02]K	AQQATPGGAAPTIFSR
LLEAQSHFR	QFLFRPWDVTK	AQQGLYQVPGPSPQFQSPPAK
SLFSSIGEVESAK	HSSGC[57.02]AFLSVK	AQQIHSQTSQQYPLYDLDLGK
FAC[57.02]HSASLTVR	INVYYNEATGGNYVPR	AQQMTGAAVQTYLLEK
NIDDGTSDRPYSHALVAGIDRYPR	VPVLLEEQSIVK	AQSDIEHLFQHNR
GPEDTAQLAHAVLAK	TVFVVDHC[57.02]PYMAESC[57.02]R	AQTEGINISEEALNHLGEIGTK
FLRDYC[57.02]ER	LEQSYEALC[57.02]ELAAAR	AQTLPTSVVTITSESSPGK
AVHEDIVAVELLPK	SHFVAASLSNQK	AQTLPTSVVTITSESSPGKR
KLASQGDSISSQLGPIHPPPR	FTNTQITEHYSTC[57.02]IK	AQVLPPLRDVR
IPLSQEEITLQGHAFEAR	VVFAVSDLEEGTYQK	AQYPIADLVK
VLPIKPADVEEPAVPQTPR	VNTDLGNDLYFVK	ARFELLC[57.02]SPLFNK
AQDGSHPLSLQDLIEK	QALETVNDYNPLMK	ARGLEFQISNVK
SYC[57.02]NDQSTGDIK	IFC[57.02]GDLGNEVNDDILAR	ARLNQYFQK
LVSDTIGQRVDEIDAAIQR	GQPLGPAGVQVSLR	ARPQLILSR
VLEPFLLRR	DLSHIGDAVVISC[57.02]AK	ARQLLDQVEQIQK
GDNVPQVNGENTER	GLC[57.02]GAIHSSIAK	ARQQVASLIGADPR
FTARPLVQTIFEGGK	FATHGAALTVK	ARVALENDDRSEEEK
AFLPLLK	GYSFSLTTFSPSGK	ASALIDRPAPYFER
YNFPVEVEVPMERK	IELQEWEHVTC[57.02]MK	ASAPAADPPR
QLEVLVSPTC[57.02]SC[57.02]K	FGSLLPIHPVTSG	ASDPGLPAEEPK
LAGLHQVTR	QFLDFGRDNAC[57.02]EK	ASEAQPPVAR
YPIEHGIITNWDDMEK	AFC[57.02]DQQLLTVAK	ASELDLEK
SILTLSHEPK	SDGTETSTNLHQK	ASGGLPQFGDEYDFYR
IHIPFISK	YYTGVVNNNEMVALQR	ASGVTC[57.02]LYFVEEGQRK
NLPQSVIENVGGK	YASINTHLGIEQSR	ASIGQSPGLPSTTFK
LGENMILKR	GIAADGANALLPANR	ASLC[57.02]ISTK
SFFDPTSQHR	HNNC[57.02]MASHLTPAVYAR	ASLC[57.02]ISTKK
EVAEAYR	ISDFHETYTFK	ASLHALVGSPIIWGGEPR
AYVESIC[57.02]SNNFDSFLHETHENK	HETALVNPDSFGIR	ASLNGADIYSGC[57.02]C[57.02]TLK
ALGNLGDIFIC[57.02]KK	QIIEDNPLGSLC[57.02]R	ASMQPIQIAEGTGITTR
STFVLDEFK	SIEGTADDEEEGVSPDTAIR	ASNGDITQAVSLLTDER
GYLGPPHQGPPMHHVPGHESR	GYHYATC[57.02]LEGALK	ASPVAESPK
VYSTALSSFLTK	ASPVAVGSSGAGADPSFQPVLSAR	ASPVAVGSSGAGADPSFQPVLSAR
SLNILTAFQK	SVTVLC[57.02]TLDENLNR	ASPVNASASVQNWSVNR
IANFKIEPPGLFR	IIQAAINSDGGQPEIK	ASPVTSPAAAFPTASPANK
TVIIEQSWGSPK	GC[57.02]TALHYAVLADDYR	ASQGSTLVHPFR
DANIALLELSSSK	FTNGLGTC[57.02]GLLSALK	ASQQQQTNSIR
YLNQFENC[57.02]C[57.02]GLR	VLQVQAQVQSQTQPR	ASSDVMLNGFGGDAPTLR
ENC[57.02]GIYFPEIK	GISQTNLITTVTPEK	ASSISEEVAVGSIAATLK
VAQLEQVYIR	AQTLPTSVVTITSESSPGK	ASSNLGIIHQMK
LAAIVAK	TDTLEDLFPTTK	ASSTSPVEISEWLDQK
FQGEDTVVIASKPYAFDR	ATAVLVIASTDVDK	ASVFSNLR
TVIFVATGEGK	AELTSSAPAC[57.02]YALAISPDSK	ASVGSLPGLR
[truncated: 5,313 more rows]

## Sheet: PXD009861 One Oxy
SpeCollate	Crux	MSFragger
[truncated: 6,659 more rows]

## Sheet: PXD009861 Two Oxy
SpeCollate	Crux	MSFragger
[truncated: 6,559 more rows]

[truncated: 3 more sheets: PXD001468 No Mods, PXD001468 One Ace, PXD001468 One Ace Two Oxy]
